# Supplementary material for: Tri­fluoro­methane­sulfonate salt of 5,10,15,20-tetra­kis­(1-benzyl­pyridin-1-ium-4-yl)-21H,23H-porphyrin and its CaII complex
Source: Acta Crystallogr E Crystallogr Commun. 2024 May 21;80(Pt 6):625–9. doi: 10.1107/S205698902400447X (PMC11151314; doi:10.1107/S205698902400447X)
Supplement: Supplementary file 1 [file e-80-00625-sup1.cif]

##############################################################################
#                                                                            #
# This CIF contains the data in a paper accepted for publication in          #
# Acta Crystallographica Section E. It conforms to the requirements of       #
# Notes for Authors for Acta Crystallographica Section E, and has been       #
# peer reviewed under the auspices of the IUCr Commission on Journals.       #
#                                                                            #
# Full details of the Crystallographic Information File format               #
# are given in the paper "The Crystallographic Information File (CIF):       #
# a New Standard Archive File for Crystallography" by S. R. Hall, F. H.      #
# Allen and I. D. Brown [Acta Cryst. (1991), A47, 655-685].                  #
#                                                                            #
# The current version of the core CIF dictionary is obtainable from          #
# ftp://ftp.iucr.org/pub/cif_core.dic.                                       #
#                                                                            #
# Software is freely available for graphical display of the structure(s)     #
# in this CIF. For information consult the CIF software page                 #
# http://www.iucr.org/resources/cif/software.                                #
#                                                                            #
# This file may be used for bona fide research purposes within the           #
# scientific community so long as proper attribution is given to the journal # 
# article from which it was obtained.                                        #
#                                                                            #
##############################################################################
data_I
_audit_creation_method     SHELXL-2019/3
_journal_date_recd_electronic     2024-04-18
_journal_date_accepted     2024-05-13
_journal_name_full     'Acta Crystallographica, Section E'
_journal_year     2024
_journal_volume     80
_journal_issue      1
_journal_page_first     0
_journal_page_last     0
_journal_paper_category     GM
_journal_paper_doi     10.1107/S205698902400447X
_journal_coeditor_code     NY2004
_publ_contact_author_name     'Dorazco-Gonz\'alez, Alejandro'
_publ_contact_author_address
;
Instituto de Qu\'imica, Universidad Nacional Aut\'onoma de M\'exico, Circuito
Exterior, Ciudad Universitaria, Mexico, 04510, D.F.,
Mexico
;
_publ_contact_author_email     adg@unam.mx
_publ_contact_author_fax     ?
_publ_contact_author_phone     ?
_publ_section_title
;\
Trifluoromethanesulfonate salt of
5,10,15,20-tetrakis(1-benzylpyridin-1-ium-4-yl)-21<i>H</i>,23<i>H</i>-\
porphyrin and its Ca^II^ complex
;
_publ_section_title_footnote     .
loop_
    _publ_author_name
    _publ_author_footnote
    _publ_author_address
    'Salom\'on-Flores, Mar\'ia K.' .
;
Instituto de Qu\'imica, Universidad Nacional Aut\'onoma de M\'exico,
Circuito Exterior, Ciudad Universitaria, Mexico, 04510, D.F.,
Mexico
;
    'Valdes-Garc\'ia, Josue' .
;
Instituto de Qu\'imica, Universidad Nacional Aut\'onoma de M\'exico,
Circuito Exterior, Ciudad Universitaria, Mexico, 04510, D.F.,
Mexico
;
    'Mart\'inez-Otero, Diego' .
;
Instituto de Qu\'imica, Universidad Nacional Aut\'onoma de M\'exico,
Circuito Exterior, Ciudad Universitaria, Mexico, 04510, D.F.,
Mexico
Centro Conjunto de Investigaci\'on en Qu\'imica Sustentable, UAEM-UNAM,
 Instituto de Qu\'imica, Universidad Nacional Aut\'onoma de M\'exico,
Carretera Toluca-Atlacomulco Km 14.5, CP 50200 Toluca, Estado de M\'exico,
Mexico
;
    'Dorazco-Gonz\'alez, Alejandro' .
;
Instituto de Qu\'imica, Universidad Nacional Aut\'onoma de M\'exico,
Circuito Exterior, Ciudad Universitaria, Mexico, 04510, D.F.,
Mexico
;
_publ_section_synopsis
;\
The synthesis and crystallization of a trifluoromethanesulfonate salt of
5,10,15,20-tetrakis(1-benzylpyridin-1-ium-4-yl)-21<i>H</i>,23<i>H</i>-\
porphyrin, C~68~H~54~N~8~^4+^\\cdot4CF~3~O~3~S\\cdot4H~2~O,
<b>1</b>\\cdotOTf, are reported. The asymmetric unit contains half a porphyrin
molecule, two trifluoromethanesulfonate anions and two water molecules of
crystallization. The macrocycle of tetrapyrrole moieties is planar and
unexpectedly it has coordinated Ca^II^ ions in occupational disorder. This
Ca^II^ ion has only 10% occupancy (C~72~H~61.80~Ca~0.10~F~12~N~8~O~16~S~4~).
;
_chemical_name_systematic
;\
(5,10,15,20-tetrakis(1-benzylpyridin-1-ium-4-yl)-\
21<i>H</i>,23<i>H</i>-porphyrin)calcium(II)
tetrakis(trifluoromethanesulfonate) tetrahydrate
;
_chemical_name_common     ?
_chemical_formula_moiety     'C68 H53.81 Ca0.10 N8 4+, 4(C F3 O3 S -), 4(H2 O)'
_chemical_formula_sum     'C72 H61.81 Ca0.10 F12 N8 O16 S4'
_chemical_formula_iupac     '[Ca0.10 (C68 H53.81 N8)] (C F3 O3 S)4, 4H2 O'
_chemical_formula_weight     1655.20
_chemical_melting_point     ?
_space_group_crystal_system     monoclinic
_space_group_name_H-M_alt     'P 21/c'
_space_group_name_Hall     '-P 2ybc'
loop_
    _space_group_symop_operation_xyz
    'x, y, z'
    '-x, y+1/2, -z+1/2'
    '-x, -y, -z'
    'x, -y-1/2, z-1/2'
_cell_length_a     10.4506(4)
_cell_length_b     15.6166(6)
_cell_length_c     22.3537(9)
_cell_angle_alpha     90
_cell_angle_beta     90.417(2)
_cell_angle_gamma     90
_cell_volume     3648.1(2)
_cell_formula_units_Z     2
_cell_measurement_reflns_used     9998
_cell_measurement_theta_min     3.45
_cell_measurement_theta_max     69.44
_cell_measurement_temperature     293(2)
_exptl_crystal_description     plate
_exptl_crystal_colour     red
_exptl_crystal_size_max     0.487
_exptl_crystal_size_mid     0.285
_exptl_crystal_size_min     0.150
_exptl_crystal_density_diffrn     1.507
_exptl_crystal_density_meas     ?
_exptl_crystal_density_method     ?
_exptl_crystal_F_000     1703
_exptl_absorpt_coefficient_mu     2.177
_exptl_absorpt_correction_type     multi-scan
_exptl_absorpt_process_details
;
(SADABS; Krause <i>et al.</i>,  2015)
;
_exptl_absorpt_correction_T_min     0.5861
_exptl_absorpt_correction_T_max     0.7533
_diffrn_ambient_temperature     293(2)
_diffrn_source     'Incoatec ImuS'
_diffrn_radiation_type     CuK\a
_diffrn_radiation_wavelength     1.54178
_diffrn_radiation_monochromator     mirrors
_diffrn_measurement_device_type     'Bruker APEXII CCD'
_diffrn_measurement_method     '\w scans'
_diffrn_detector_area_resol_mean     ?
_diffrn_reflns_number     50051
_diffrn_reflns_av_R_equivalents     0.0348
_diffrn_reflns_av_unetI/netI     0.0172
_diffrn_reflns_theta_min     3.452
_diffrn_reflns_theta_max     68.216
_diffrn_reflns_theta_full     67.679
_diffrn_measured_fraction_theta_max     1.000
_diffrn_measured_fraction_theta_full     1.000
_diffrn_reflns_limit_h_min     -12
_diffrn_reflns_limit_h_max     12
_diffrn_reflns_limit_k_min     -18
_diffrn_reflns_limit_k_max     18
_diffrn_reflns_limit_l_min     -26
_diffrn_reflns_limit_l_max     26
_refine_special_details     ?
_reflns_number_total     6684
_reflns_number_gt     5995
_reflns_threshold_expression     'I > 2\s(I)'
_refine_ls_structure_factor_coef     Fsqd
_refine_ls_matrix_type     full
_refine_ls_R_factor_all     0.0464
_refine_ls_R_factor_gt     0.0425
_refine_ls_wR_factor_gt     0.1212
_refine_ls_wR_factor_ref     0.1258
_refine_ls_goodness_of_fit_ref     1.035
_refine_ls_restrained_S_all     1.130
_refine_ls_number_reflns     6684
_refine_ls_number_parameters     791
_refine_ls_number_restraints     1623
_refine_ls_hydrogen_treatment     mixed
_refine_ls_weighting_scheme     calc
_refine_ls_weighting_details
              'w=1/[\s^2^(Fo^2^)+(0.0713P)^2^+1.1304P] where P=(Fo^2^+2Fc^2^)/3'
_atom_sites_solution_hydrogens     mixed
_atom_sites_solution_primary     direct
_atom_sites_solution_secondary     difmap
_refine_ls_shift/su_max     0.001
_refine_ls_shift/su_mean     0.000
_refine_diff_density_max     0.218
_refine_diff_density_min     -0.271
_refine_ls_extinction_method     none
_refine_ls_extinction_coef     .
loop_
    _atom_type_symbol
    _atom_type_description
    _atom_type_scat_dispersion_real
    _atom_type_scat_dispersion_imag
    _atom_type_scat_source
    C C 0.0181 0.0091 'International Tables Vol C Tables 4.2.6.8 and 6.1.1.4'
    H H 0.0000 0.0000 'International Tables Vol C Tables 4.2.6.8 and 6.1.1.4'
    N N 0.0311 0.0180 'International Tables Vol C Tables 4.2.6.8 and 6.1.1.4'
    O O 0.0492 0.0322 'International Tables Vol C Tables 4.2.6.8 and 6.1.1.4'
    F F 0.0727 0.0534 'International Tables Vol C Tables 4.2.6.8 and 6.1.1.4'
    S S 0.3331 0.5567 'International Tables Vol C Tables 4.2.6.8 and 6.1.1.4'
    Ca Ca 0.3641 1.2855 'International Tables Vol C Tables 4.2.6.8 and 6.1.1.4'
_computing_data_collection
;
APEX2 (Bruker, 2019)
;
_computing_cell_refinement
;
SAINT (Bruker, 2019)
;
_computing_data_reduction
;
SAINT (Bruker, 2019)
;
_computing_structure_solution
;
SHELXS97 (Sheldrick 2008)
;
_computing_structure_refinement
;
<i>SHELXL2019/2</i> (Sheldrick, 2015)
;
_computing_molecular_graphics
;
SHELXTL (Sheldrick 2008)
;
_computing_publication_material
;
SHELXTL (Sheldrick 2008)
;
loop_
    _atom_site_type_symbol
    _atom_site_label
    _atom_site_fract_x
    _atom_site_fract_y
    _atom_site_fract_z
    _atom_site_U_iso_or_equiv
    _atom_site_adp_type
    _atom_site_calc_flag
    _atom_site_occupancy
    _atom_site_disorder_assembly
    _atom_site_disorder_group
    Ca Ca1 0.500000 1.000000 0.500000 0.0372(17) Uani d 0.096(2) . .
    O O7 0.80659(19) 0.66609(16) 0.72189(10) 0.1002(6) Uani d 1 . .
    H H7A 0.833(3) 0.7028(17) 0.6959(12) 0.120 Uiso d 1 . .
    H H7B 0.767(3) 0.6257(16) 0.7019(14) 0.120 Uiso d 1 . .
    O O8 1.04027(18) 0.63868(14) 0.78449(9) 0.0916(5) Uani d 1 . .
    H H8A 1.050(3) 0.5840(12) 0.7886(15) 0.110 Uiso d 1 . .
    H H8B 0.970(2) 0.6459(18) 0.7624(13) 0.110 Uiso d 1 . .
    N N1 0.59926(11) 0.99267(7) 0.42253(5) 0.0354(3) Uani d 1 . .
    N N2 0.56666(12) 0.87932(8) 0.52642(6) 0.0368(3) Uani d 1 . .
    H H2A 0.546(2) 0.9301(11) 0.5186(10) 0.055 Uiso d 0.904(2) . .
    N N4 0.39344(13) 0.69299(8) 0.76441(6) 0.0429(3) Uani d 1 . .
    C C1 0.60390(13) 1.05069(9) 0.37688(6) 0.0356(3) Uani d 1 . .
    C C2 0.67922(15) 1.01782(10) 0.32765(7) 0.0422(3) Uani d 1 . .
    H H2 0.694744 1.045030 0.291413 0.051 Uiso calc 1 . .
    C C3 0.72193(15) 0.94075(10) 0.34459(7) 0.0411(3) Uani d 1 . .
    H H3 0.773680 0.904196 0.322554 0.049 Uiso calc 1 . .
    C C4 0.67194(13) 0.92520(9) 0.40395(6) 0.0349(3) Uani d 1 . .
    C C5 0.69278(13) 0.84937(9) 0.43609(7) 0.0360(3) Uani d 1 . .
    C C6 0.64139(13) 0.82779(9) 0.49145(7) 0.0368(3) Uani d 1 . .
    C C7 0.65604(16) 0.74870(10) 0.52261(7) 0.0447(4) Uani d 1 . .
    H H7 0.702550 0.701645 0.509449 0.054 Uiso calc 1 . .
    C C8 0.59099(16) 0.75367(10) 0.57446(7) 0.0445(4) Uani d 1 . .
    H H8 0.584306 0.710646 0.603031 0.053 Uiso calc 1 . .
    C C9 0.53414(14) 0.83692(9) 0.57764(7) 0.0375(3) Uani d 1 . .
    C C10 0.45622(14) 0.86894(9) 0.62318(6) 0.0371(3) Uani d 1 . .
    C C11 0.7804(8) 0.7846(4) 0.4085(3) 0.0374(12) Uani d 0.612(10) A 1
    C C12 0.9104(9) 0.7940(6) 0.4176(3) 0.0481(13) Uani d 0.612(10) A 1
    H H12 0.940570 0.838965 0.441047 0.058 Uiso calc 0.612(10) A 1
    C C13 0.9959(8) 0.7378(5) 0.3925(3) 0.0504(12) Uani d 0.612(10) A 1
    H H13 1.083126 0.745656 0.398884 0.060 Uiso calc 0.612(10) A 1
    N N3 0.9558(7) 0.6728(5) 0.3594(3) 0.0508(12) Uani d 0.612(10) A 1
    C C14 0.8305(7) 0.6615(5) 0.3485(3) 0.0561(14) Uani d 0.612(10) A 1
    H H14 0.803491 0.616189 0.324510 0.067 Uiso calc 0.612(10) A 1
    C C15 0.7418(8) 0.7163(6) 0.3726(3) 0.0503(14) Uani d 0.612(10) A 1
    H H15 0.655216 0.707711 0.364834 0.060 Uiso calc 0.612(10) A 1
    C C16 1.0498(6) 0.6067(4) 0.3377(3) 0.0619(12) Uani d 0.612(10) A 1
    H H16A 1.135832 0.629905 0.339932 0.074 Uiso calc 0.612(10) A 1
    H H16B 1.031262 0.592725 0.296310 0.074 Uiso calc 0.612(10) A 1
    C C17 1.0419(4) 0.5266(4) 0.3755(3) 0.0632(11) Uani d 0.612(10) A 1
    C C18 1.1090(6) 0.5187(4) 0.4289(3) 0.0873(15) Uani d 0.612(10) A 1
    H H18 1.160537 0.563880 0.441504 0.105 Uiso calc 0.612(10) A 1
    C C19 1.1021(7) 0.4457(4) 0.4644(3) 0.1036(17) Uani d 0.612(10) A 1
    H H19 1.147129 0.441612 0.500332 0.124 Uiso calc 0.612(10) A 1
    C C20 1.0256(7) 0.3795(5) 0.4440(4) 0.1120(17) Uani d 0.612(10) A 1
    H H20 1.018701 0.329820 0.466664 0.134 Uiso calc 0.612(10) A 1
    C C21 0.9596(8) 0.3860(5) 0.3909(4) 0.1020(17) Uani d 0.612(10) A 1
    H H21 0.910071 0.340266 0.377636 0.122 Uiso calc 0.612(10) A 1
    C C22 0.9659(7) 0.4591(5) 0.3571(3) 0.0855(16) Uani d 0.612(10) A 1
    H H22 0.918870 0.463208 0.321773 0.103 Uiso calc 0.612(10) A 1
    C C11A 0.7828(12) 0.7861(7) 0.4086(6) 0.040(2) Uani d 0.388(10) A 2
    C C12A 0.9133(13) 0.7979(9) 0.4049(5) 0.0452(17) Uani d 0.388(10) A 2
    H H12A 0.951268 0.847263 0.420082 0.054 Uiso calc 0.388(10) A 2
    C C13A 0.9868(12) 0.7350(8) 0.3780(5) 0.0528(19) Uani d 0.388(10) A 2
    H H13A 1.074842 0.742423 0.375102 0.063 Uiso calc 0.388(10) A 2
    N N3A 0.9330(11) 0.6644(7) 0.3563(5) 0.0518(17) Uani d 0.388(10) A 2
    C C14A 0.8065(11) 0.6528(8) 0.3594(5) 0.0552(18) Uani d 0.388(10) A 2
    H H14A 0.770732 0.603188 0.343482 0.066 Uiso calc 0.388(10) A 2
    C C15A 0.7288(13) 0.7118(9) 0.3855(5) 0.0465(17) Uani d 0.388(10) A 2
    H H15A 0.641053 0.702516 0.387672 0.056 Uiso calc 0.388(10) A 2
    C C16A 1.0104(10) 0.5950(7) 0.3270(4) 0.0682(19) Uani d 0.388(10) A 2
    H H16C 0.967560 0.576423 0.290598 0.082 Uiso calc 0.388(10) A 2
    H H16D 1.093687 0.617482 0.316204 0.082 Uiso calc 0.388(10) A 2
    C C17A 1.0272(8) 0.5203(7) 0.3681(4) 0.0686(18) Uani d 0.388(10) A 2
    C C18A 1.1372(8) 0.5140(5) 0.4025(5) 0.0820(18) Uani d 0.388(10) A 2
    H H18A 1.201016 0.555439 0.400538 0.098 Uiso calc 0.388(10) A 2
    C C19A 1.1489(10) 0.4442(6) 0.4397(5) 0.101(2) Uani d 0.388(10) A 2
    H H19A 1.222437 0.438679 0.463098 0.122 Uiso calc 0.388(10) A 2
    C C20A 1.0556(11) 0.3822(8) 0.4435(5) 0.108(2) Uani d 0.388(10) A 2
    H H20A 1.066684 0.335977 0.469277 0.129 Uiso calc 0.388(10) A 2
    C C21A 0.9457(12) 0.3886(8) 0.4092(6) 0.101(2) Uani d 0.388(10) A 2
    H H21A 0.881987 0.347167 0.411648 0.121 Uiso calc 0.388(10) A 2
    C C22A 0.9325(10) 0.4580(7) 0.3711(5) 0.083(2) Uani d 0.388(10) A 2
    H H22A 0.859548 0.462926 0.347272 0.099 Uiso calc 0.388(10) A 2
    C C23 0.43381(14) 0.81063(9) 0.67489(7) 0.0381(3) Uani d 1 . .
    C C24 0.53387(15) 0.78163(11) 0.71026(7) 0.0440(4) Uani d 1 . .
    H H24 0.616172 0.802527 0.704421 0.053 Uiso calc 1 . .
    C C25 0.51145(16) 0.72196(11) 0.75399(7) 0.0467(4) Uani d 1 . .
    H H25 0.579579 0.701332 0.776780 0.056 Uiso calc 1 . .
    C C26 0.29349(16) 0.72276(11) 0.73289(8) 0.0495(4) Uani d 1 . .
    H H26 0.211397 0.703608 0.741500 0.059 Uiso calc 1 . .
    C C27 0.31134(15) 0.78131(11) 0.68799(8) 0.0474(4) Uani d 1 . .
    H H27 0.241424 0.801500 0.666221 0.057 Uiso calc 1 . .
    C C28 0.37257(19) 0.62615(11) 0.81052(8) 0.0508(4) Uani d 1 . .
    H H28A 0.449629 0.591909 0.814403 0.061 Uiso calc 1 . .
    H H28B 0.304103 0.588619 0.797218 0.061 Uiso calc 1 . .
    C C29 0.33906(15) 0.66198(11) 0.87083(7) 0.0434(4) Uani d 1 . .
    C C30 0.28792(19) 0.60547(13) 0.91228(8) 0.0565(4) Uani d 1 . .
    H H30 0.273460 0.548720 0.901588 0.068 Uiso calc 1 . .
    C C31 0.2586(2) 0.63286(17) 0.96894(9) 0.0712(6) Uani d 1 . .
    H H31 0.223618 0.594628 0.996221 0.085 Uiso calc 1 . .
    C C32 0.2804(2) 0.71607(18) 0.98559(9) 0.0730(6) Uani d 1 . .
    H H32 0.260240 0.734238 1.024009 0.088 Uiso calc 1 . .
    C C33 0.3319(2) 0.77247(15) 0.94539(10) 0.0674(5) Uani d 1 . .
    H H33 0.347823 0.828791 0.956728 0.081 Uiso calc 1 . .
    C C34 0.36049(17) 0.74569(12) 0.88786(9) 0.0536(4) Uani d 1 . .
    H H34 0.394279 0.784401 0.860588 0.064 Uiso calc 1 . .
    C C35 0.9697(7) 0.9025(5) 0.5890(3) 0.0690(15) Uani d 0.567(4) B 1
    F F1 1.0514(5) 0.9648(4) 0.58440(18) 0.1336(18) Uani d 0.567(4) B 1
    F F2 1.0197(6) 0.8344(3) 0.5647(2) 0.1305(17) Uani d 0.567(4) B 1
    F F3 0.8743(4) 0.9241(3) 0.55352(13) 0.1006(10) Uani d 0.567(4) B 1
    S S1 0.9191(2) 0.8838(2) 0.66580(13) 0.0600(6) Uani d 0.567(4) B 1
    O O1 0.8216(4) 0.8207(3) 0.6574(2) 0.1173(15) Uani d 0.567(4) B 1
    O O2 0.8799(6) 0.9651(3) 0.6854(2) 0.1189(16) Uani d 0.567(4) B 1
    O O3 1.0294(4) 0.8502(4) 0.69258(18) 0.1132(15) Uani d 0.567(4) B 1
    C C35A 0.9759(10) 0.9014(7) 0.5917(4) 0.075(2) Uani d 0.433(4) B 2
    F F1A 1.0989(3) 0.8891(4) 0.59294(18) 0.1000(14) Uani d 0.433(4) B 2
    F F2A 0.9287(7) 0.8438(5) 0.5565(2) 0.141(2) Uani d 0.433(4) B 2
    F F3A 0.9587(7) 0.9759(4) 0.5681(3) 0.134(2) Uani d 0.433(4) B 2
    S S1A 0.9040(4) 0.8957(3) 0.6639(2) 0.0908(13) Uani d 0.433(4) B 2
    O O1A 0.7752(4) 0.9047(4) 0.6556(2) 0.1127(18) Uani d 0.433(4) B 2
    O O2A 0.9687(7) 0.9624(4) 0.6962(3) 0.114(2) Uani d 0.433(4) B 2
    O O3A 0.9478(8) 0.8153(4) 0.6862(3) 0.124(2) Uani d 0.433(4) B 2
    C C36 0.4698(8) 0.5056(5) 0.5924(4) 0.0843(17) Uani d 0.547(12) C 1
    F F4 0.4050(9) 0.5732(5) 0.5755(4) 0.1231(19) Uani d 0.547(12) C 1
    F F5 0.5709(6) 0.5059(6) 0.5597(3) 0.121(2) Uani d 0.547(12) C 1
    F F6 0.4130(10) 0.4395(4) 0.5706(3) 0.121(2) Uani d 0.547(12) C 1
    S S2 0.5069(7) 0.4987(3) 0.6715(2) 0.0864(13) Uani d 0.547(12) C 1
    O O4 0.5684(12) 0.5790(6) 0.6824(6) 0.091(2) Uani d 0.547(12) C 1
    O O5 0.5905(11) 0.4265(4) 0.6737(3) 0.115(2) Uani d 0.547(12) C 1
    O O6 0.3877(9) 0.4856(7) 0.6996(4) 0.125(3) Uani d 0.547(12) C 1
    C C36A 0.4403(12) 0.5242(7) 0.5903(4) 0.090(2) Uani d 0.453(12) C 2
    F F4A 0.3819(10) 0.6009(6) 0.5898(5) 0.126(3) Uani d 0.453(12) C 2
    F F5A 0.5411(11) 0.5416(6) 0.5586(4) 0.124(3) Uani d 0.453(12) C 2
    F F6A 0.3557(10) 0.4696(7) 0.5688(4) 0.122(3) Uani d 0.453(12) C 2
    S S2A 0.4801(7) 0.5013(3) 0.6668(3) 0.0694(9) Uani d 0.453(12) C 2
    O O4A 0.5144(11) 0.4154(4) 0.6694(4) 0.114(2) Uani d 0.453(12) C 2
    O O5A 0.3550(8) 0.5159(6) 0.6925(4) 0.091(2) Uani d 0.453(12) C 2
    O O6A 0.5726(14) 0.5616(9) 0.6850(8) 0.098(3) Uani d 0.453(12) C 2
loop_
    _atom_site_aniso_label
    _atom_site_aniso_U_11
    _atom_site_aniso_U_22
    _atom_site_aniso_U_33
    _atom_site_aniso_U_12
    _atom_site_aniso_U_13
    _atom_site_aniso_U_23
    Ca1 0.044(3) 0.030(2) 0.037(3) 0.0098(16) 0.0126(17) 0.0093(17)
    O7 0.0761(11) 0.1164(17) 0.1084(15) 0.0033(10) 0.0128(10) 0.0417(13)
    O8 0.0759(11) 0.1117(14) 0.0873(12) -0.0215(11) 0.0056(9) 0.0076(12)
    N1 0.0385(6) 0.0301(6) 0.0376(6) 0.0035(5) 0.0065(5) 0.0050(5)
    N2 0.0401(6) 0.0306(6) 0.0399(6) 0.0069(5) 0.0082(5) 0.0080(5)
    N4 0.0508(7) 0.0382(7) 0.0399(7) 0.0066(5) 0.0117(6) 0.0104(5)
    C1 0.0364(7) 0.0339(7) 0.0366(7) 0.0006(5) 0.0052(6) 0.0055(6)
    C2 0.0504(8) 0.0398(8) 0.0365(8) 0.0024(6) 0.0100(6) 0.0056(6)
    C3 0.0458(8) 0.0377(8) 0.0401(8) 0.0044(6) 0.0118(6) 0.0007(6)
    C4 0.0349(7) 0.0326(7) 0.0373(7) 0.0012(5) 0.0053(5) 0.0020(6)
    C5 0.0356(7) 0.0317(7) 0.0408(8) 0.0030(6) 0.0043(6) 0.0011(6)
    C6 0.0371(7) 0.0326(7) 0.0407(8) 0.0048(5) 0.0048(6) 0.0041(6)
    C7 0.0521(9) 0.0337(7) 0.0484(9) 0.0130(6) 0.0090(7) 0.0060(7)
    C8 0.0545(9) 0.0334(7) 0.0456(8) 0.0086(6) 0.0080(7) 0.0113(6)
    C9 0.0397(7) 0.0336(7) 0.0394(8) 0.0034(6) 0.0052(6) 0.0080(6)
    C10 0.0386(7) 0.0346(7) 0.0381(7) 0.0018(6) 0.0045(6) 0.0081(6)
    C11 0.042(2) 0.032(2) 0.038(2) 0.007(2) 0.007(2) 0.009(2)
    C12 0.0457(19) 0.054(2) 0.044(3) 0.0071(17) 0.007(2) -0.007(2)
    C13 0.0452(18) 0.062(2) 0.044(3) 0.0094(15) 0.0027(18) -0.004(2)
    N3 0.050(2) 0.046(2) 0.0563(19) 0.0123(17) 0.0144(16) 0.0042(16)
    C14 0.066(3) 0.041(2) 0.061(3) 0.000(2) 0.022(2) -0.013(2)
    C15 0.047(2) 0.047(2) 0.058(3) -0.0005(17) 0.008(2) -0.009(2)
    C16 0.057(2) 0.061(2) 0.068(2) 0.0204(19) 0.0158(19) -0.0117(18)
    C17 0.062(2) 0.048(2) 0.080(2) 0.0226(18) 0.0039(19) -0.0120(18)
    C18 0.086(3) 0.070(2) 0.105(3) 0.005(2) -0.022(3) 0.006(3)
    C19 0.107(4) 0.085(3) 0.118(4) 0.021(3) -0.030(3) 0.019(3)
    C20 0.115(4) 0.068(3) 0.153(4) 0.013(3) -0.020(3) 0.025(3)
    C21 0.115(3) 0.063(2) 0.128(4) -0.002(2) -0.014(3) -0.012(3)
    C22 0.098(4) 0.068(2) 0.090(3) 0.011(3) -0.007(3) -0.019(2)
    C11A 0.045(3) 0.036(4) 0.040(4) 0.007(3) 0.007(4) 0.003(3)
    C12A 0.042(3) 0.048(3) 0.046(4) 0.002(2) 0.010(3) 0.003(3)
    C13A 0.049(3) 0.063(3) 0.047(4) 0.016(3) 0.014(3) 0.005(3)
    N3A 0.056(3) 0.045(3) 0.055(3) 0.015(3) 0.024(3) 0.005(2)
    C14A 0.062(3) 0.041(3) 0.063(4) 0.001(3) 0.027(3) 0.001(3)
    C15A 0.050(3) 0.038(3) 0.051(4) 0.005(2) 0.021(3) -0.003(3)
    C16A 0.070(4) 0.065(3) 0.070(3) 0.024(3) 0.018(3) -0.005(3)
    C17A 0.073(3) 0.052(3) 0.081(3) 0.022(3) 0.001(3) -0.014(3)
    C18A 0.076(3) 0.058(3) 0.112(4) 0.018(3) -0.010(3) 0.009(3)
    C19A 0.090(4) 0.073(3) 0.141(5) 0.021(3) -0.027(4) 0.025(4)
    C20A 0.102(4) 0.067(4) 0.154(4) 0.017(3) -0.024(4) 0.026(4)
    C21A 0.106(4) 0.068(3) 0.129(5) 0.004(3) -0.013(4) 0.011(4)
    C22A 0.082(4) 0.067(3) 0.099(4) 0.014(3) -0.005(3) -0.005(3)
    C23 0.0429(8) 0.0335(7) 0.0379(7) 0.0049(6) 0.0083(6) 0.0054(6)
    C24 0.0396(8) 0.0484(9) 0.0440(8) 0.0024(6) 0.0072(6) 0.0107(7)
    C25 0.0457(8) 0.0521(9) 0.0424(8) 0.0100(7) 0.0046(6) 0.0121(7)
    C26 0.0425(8) 0.0504(9) 0.0558(10) -0.0014(7) 0.0105(7) 0.0133(8)
    C27 0.0404(8) 0.0492(9) 0.0526(9) 0.0041(7) 0.0028(7) 0.0153(7)
    C28 0.0670(11) 0.0384(8) 0.0472(9) 0.0053(7) 0.0139(8) 0.0137(7)
    C29 0.0401(8) 0.0475(9) 0.0428(8) 0.0024(6) 0.0042(6) 0.0106(7)
    C30 0.0639(11) 0.0555(10) 0.0503(10) -0.0009(8) 0.0088(8) 0.0174(8)
    C31 0.0764(13) 0.0886(16) 0.0488(11) 0.0090(12) 0.0159(9) 0.0250(11)
    C32 0.0722(13) 0.1041(18) 0.0428(10) 0.0168(12) 0.0035(9) -0.0010(11)
    C33 0.0629(12) 0.0715(13) 0.0677(13) 0.0035(10) -0.0010(10) -0.0145(11)
    C34 0.0506(9) 0.0519(10) 0.0584(10) -0.0035(7) 0.0103(8) 0.0039(8)
    C35 0.064(3) 0.077(3) 0.066(3) -0.005(3) 0.014(2) -0.009(3)
    F1 0.136(3) 0.155(4) 0.109(3) -0.087(3) 0.011(3) 0.012(3)
    F2 0.158(4) 0.116(3) 0.118(3) 0.044(3) 0.059(3) -0.018(2)
    F3 0.116(2) 0.119(3) 0.0660(15) 0.000(2) -0.0130(15) -0.0059(16)
    S1 0.0418(6) 0.0827(13) 0.0557(10) 0.0037(7) 0.0140(5) 0.0009(8)
    O1 0.094(3) 0.140(4) 0.118(3) -0.049(3) 0.016(2) 0.024(3)
    O2 0.151(4) 0.108(3) 0.098(3) 0.044(3) 0.017(3) -0.036(2)
    O3 0.079(2) 0.174(4) 0.086(2) 0.033(3) -0.0029(19) 0.013(3)
    C35A 0.070(3) 0.084(4) 0.070(4) -0.002(3) -0.004(3) -0.003(3)
    F1A 0.0652(19) 0.153(4) 0.082(2) 0.019(2) 0.0136(16) -0.003(3)
    F2A 0.137(4) 0.190(5) 0.096(3) -0.030(4) -0.010(3) -0.069(3)
    F3A 0.141(5) 0.136(4) 0.126(4) 0.039(4) 0.049(4) 0.069(3)
    S1A 0.109(3) 0.087(2) 0.0757(17) -0.0344(18) -0.0129(16) 0.0161(14)
    O1A 0.073(3) 0.150(5) 0.116(4) -0.024(3) 0.033(2) 0.007(3)
    O2A 0.128(4) 0.126(4) 0.088(3) -0.041(4) 0.019(3) -0.029(3)
    O3A 0.162(6) 0.093(3) 0.117(4) -0.014(4) -0.003(4) 0.048(3)
    C36 0.110(4) 0.067(3) 0.076(3) -0.003(3) 0.001(3) 0.004(2)
    F4 0.160(4) 0.092(4) 0.117(4) 0.034(3) -0.041(3) -0.009(3)
    F5 0.124(3) 0.169(6) 0.071(2) 0.025(3) 0.0232(19) 0.011(4)
    F6 0.194(6) 0.093(3) 0.075(2) -0.041(3) -0.013(4) -0.009(2)
    S2 0.137(3) 0.0700(16) 0.0527(11) 0.0024(14) 0.0088(16) -0.0095(9)
    O4 0.129(4) 0.053(3) 0.091(3) 0.010(2) -0.003(3) -0.010(2)
    O5 0.191(6) 0.062(2) 0.091(3) 0.031(3) -0.018(4) -0.010(2)
    O6 0.142(5) 0.155(6) 0.080(3) -0.033(4) 0.026(4) 0.007(4)
    C36A 0.131(4) 0.072(4) 0.068(3) -0.026(4) -0.007(3) 0.017(3)
    F4A 0.136(5) 0.099(5) 0.144(6) -0.015(4) -0.027(4) 0.026(4)
    F5A 0.169(6) 0.117(5) 0.085(3) -0.039(4) 0.036(4) -0.001(4)
    F6A 0.156(6) 0.132(5) 0.078(3) -0.060(4) -0.017(4) -0.001(4)
    S2A 0.1048(19) 0.0401(12) 0.0632(16) -0.0050(10) -0.0020(11) -0.0086(9)
    O4A 0.162(6) 0.056(3) 0.125(4) 0.018(4) -0.023(5) -0.012(2)
    O5A 0.111(4) 0.094(4) 0.069(3) 0.005(3) 0.010(3) -0.021(3)
    O6A 0.111(5) 0.071(6) 0.111(5) -0.008(4) -0.037(4) -0.019(5)
_geom_special_details
;
 All esds (except the esd in the dihedral angle between two l.s. planes)
 are estimated using the full covariance matrix.  The cell esds are taken
 into account individually in the estimation of esds in distances, angles
 and torsion angles; correlations between esds in cell parameters are only
 used when they are defined by crystal symmetry.  An approximate (isotropic)
 treatment of cell esds is used for estimating esds involving l.s. planes.
;
loop_
    _geom_bond_atom_site_label_1
    _geom_bond_atom_site_label_2
    _geom_bond_site_symmetry_2
    _geom_bond_distance
    _geom_bond_publ_flag
    Ca1 N1 3_676 2.0283(12) ?
    Ca1 N1 . 2.0284(12) ?
    Ca1 N2 3_676 2.0927(12) ?
    Ca1 N2 . 2.0928(12) ?
    Ca1 C4 . 3.0430(14) ?
    Ca1 C4 3_676 3.0430(14) ?
    Ca1 C1 . 3.0698(14) ?
    Ca1 C1 3_676 3.0698(14) ?
    Ca1 C6 . 3.0751(14) ?
    Ca1 C6 3_676 3.0751(14) ?
    Ca1 C9 3_676 3.1010(14) ?
    Ca1 C9 . 3.1011(14) ?
    Ca1 H2A . 1.263(17) ?
    Ca1 H2A 3_676 1.263(17) ?
    O7 H7A . 0.862(18) ?
    O7 H7B . 0.875(17) ?
    O8 H8A . 0.865(17) ?
    O8 H8B . 0.885(17) ?
    N1 C4 . 1.3653(18) ?
    N1 C1 . 1.3658(18) ?
    N2 C9 . 1.3677(19) ?
    N2 C6 . 1.3702(19) ?
    N2 H2A . 0.839(16) ?
    N4 C25 . 1.336(2) ?
    N4 C26 . 1.339(2) ?
    N4 C28 . 1.4843(19) ?
    C1 C10 3_676 1.404(2) ?
    C1 C2 . 1.451(2) ?
    C2 C3 . 1.337(2) ?
    C2 H2 . 0.9300 ?
    C3 C4 . 1.450(2) ?
    C3 H3 . 0.9300 ?
    C4 C5 . 1.401(2) ?
    C5 C6 . 1.394(2) ?
    C5 C11A . 1.499(2) ?
    C5 C11 . 1.500(2) ?
    C6 C7 . 1.426(2) ?
    C7 C8 . 1.350(2) ?
    C7 H7 . 0.9300 ?
    C8 C9 . 1.431(2) ?
    C8 H8 . 0.9300 ?
    C9 C10 . 1.401(2) ?
    C10 C23 . 1.491(2) ?
    C11 C12 . 1.380(7) ?
    C11 C15 . 1.393(7) ?
    C12 C13 . 1.375(7) ?
    C12 H12 . 0.9300 ?
    C13 N3 . 1.323(7) ?
    C13 H13 . 0.9300 ?
    N3 C14 . 1.342(7) ?
    N3 C16 . 1.506(6) ?
    C14 C15 . 1.375(7) ?
    C14 H14 . 0.9300 ?
    C15 H15 . 0.9300 ?
    C16 C17 . 1.513(7) ?
    C16 H16A . 0.9700 ?
    C16 H16B . 0.9700 ?
    C17 C22 . 1.381(6) ?
    C17 C18 . 1.385(6) ?
    C18 C19 . 1.391(6) ?
    C18 H18 . 0.9300 ?
    C19 C20 . 1.382(6) ?
    C19 H19 . 0.9300 ?
    C20 C21 . 1.373(6) ?
    C20 H20 . 0.9300 ?
    C21 C22 . 1.369(6) ?
    C21 H21 . 0.9300 ?
    C22 H22 . 0.9300 ?
    C11A C12A . 1.379(11) ?
    C11A C15A . 1.388(12) ?
    C12A C13A . 1.387(11) ?
    C12A H12A . 0.9300 ?
    C13A N3A . 1.329(11) ?
    C13A H13A . 0.9300 ?
    N3A C14A . 1.337(10) ?
    N3A C16A . 1.505(10) ?
    C14A C15A . 1.362(11) ?
    C14A H14A . 0.9300 ?
    C15A H15A . 0.9300 ?
    C16A C17A . 1.495(10) ?
    C16A H16C . 0.9700 ?
    C16A H16D . 0.9700 ?
    C17A C18A . 1.382(7) ?
    C17A C22A . 1.390(7) ?
    C18A C19A . 1.377(7) ?
    C18A H18A . 0.9300 ?
    C19A C20A . 1.377(8) ?
    C19A H19A . 0.9300 ?
    C20A C21A . 1.380(8) ?
    C20A H20A . 0.9300 ?
    C21A C22A . 1.385(7) ?
    C21A H21A . 0.9300 ?
    C22A H22A . 0.9300 ?
    C23 C24 . 1.383(2) ?
    C23 C27 . 1.392(2) ?
    C24 C25 . 1.372(2) ?
    C24 H24 . 0.9300 ?
    C25 H25 . 0.9300 ?
    C26 C27 . 1.371(2) ?
    C26 H26 . 0.9300 ?
    C27 H27 . 0.9300 ?
    C28 C29 . 1.503(2) ?
    C28 H28A . 0.9700 ?
    C28 H28B . 0.9700 ?
    C29 C34 . 1.379(3) ?
    C29 C30 . 1.389(2) ?
    C30 C31 . 1.374(3) ?
    C30 H30 . 0.9300 ?
    C31 C32 . 1.370(4) ?
    C31 H31 . 0.9300 ?
    C32 C33 . 1.372(3) ?
    C32 H32 . 0.9300 ?
    C33 C34 . 1.387(3) ?
    C33 H33 . 0.9300 ?
    C34 H34 . 0.9300 ?
    C35 F1 . 1.298(8) ?
    C35 F2 . 1.305(8) ?
    C35 F3 . 1.314(8) ?
    C35 S1 . 1.823(7) ?
    S1 O3 . 1.396(4) ?
    S1 O2 . 1.405(5) ?
    S1 O1 . 1.429(5) ?
    C35A F3A . 1.289(10) ?
    C35A F2A . 1.292(11) ?
    C35A F1A . 1.299(11) ?
    C35A S1A . 1.786(10) ?
    S1A O1A . 1.365(6) ?
    S1A O3A . 1.425(7) ?
    S1A O2A . 1.434(7) ?
    C36 F6 . 1.285(8) ?
    C36 F5 . 1.288(8) ?
    C36 F4 . 1.309(8) ?
    C36 S2 . 1.812(8) ?
    S2 O6 . 1.414(8) ?
    S2 O5 . 1.426(7) ?
    S2 O4 . 1.430(8) ?
    C36A F5A . 1.302(10) ?
    C36A F6A . 1.318(9) ?
    C36A F4A . 1.345(10) ?
    C36A S2A . 1.793(9) ?
    S2A O4A . 1.389(8) ?
    S2A O6A . 1.408(9) ?
    S2A O5A . 1.449(8) ?
loop_
    _geom_angle_atom_site_label_1
    _geom_angle_atom_site_label_2
    _geom_angle_atom_site_label_3
    _geom_angle_site_symmetry_1
    _geom_angle_site_symmetry_3
    _geom_angle
    _geom_angle_publ_flag
    N1 Ca1 N1 3_676 . 180.0 ?
    N1 Ca1 N2 3_676 3_676 91.08(5) ?
    N1 Ca1 N2 . 3_676 88.92(5) ?
    N1 Ca1 N2 3_676 . 88.92(5) ?
    N1 Ca1 N2 . . 91.08(5) ?
    N2 Ca1 N2 3_676 . 180.00(7) ?
    N1 Ca1 C4 3_676 . 158.81(4) ?
    N1 Ca1 C4 . . 21.19(4) ?
    N2 Ca1 C4 3_676 . 110.10(4) ?
    N2 Ca1 C4 . . 69.90(4) ?
    N1 Ca1 C4 3_676 3_676 21.19(4) ?
    N1 Ca1 C4 . 3_676 158.81(4) ?
    N2 Ca1 C4 3_676 3_676 69.90(4) ?
    N2 Ca1 C4 . 3_676 110.10(4) ?
    C4 Ca1 C4 . 3_676 180.0 ?
    N1 Ca1 C1 3_676 . 159.60(4) ?
    N1 Ca1 C1 . . 20.40(4) ?
    N2 Ca1 C1 3_676 . 68.53(4) ?
    N2 Ca1 C1 . . 111.47(4) ?
    C4 Ca1 C1 . . 41.57(4) ?
    C4 Ca1 C1 3_676 . 138.43(4) ?
    N1 Ca1 C1 3_676 3_676 20.40(4) ?
    N1 Ca1 C1 . 3_676 159.60(4) ?
    N2 Ca1 C1 3_676 3_676 111.47(4) ?
    N2 Ca1 C1 . 3_676 68.53(4) ?
    C4 Ca1 C1 . 3_676 138.43(4) ?
    C4 Ca1 C1 3_676 3_676 41.57(4) ?
    C1 Ca1 C1 . 3_676 180.0 ?
    N1 Ca1 C6 3_676 . 110.57(4) ?
    N1 Ca1 C6 . . 69.43(4) ?
    N2 Ca1 C6 3_676 . 158.30(4) ?
    N2 Ca1 C6 . . 21.70(4) ?
    C4 Ca1 C6 . . 48.24(4) ?
    C4 Ca1 C6 3_676 . 131.76(4) ?
    C1 Ca1 C6 . . 89.80(4) ?
    C1 Ca1 C6 3_676 . 90.20(4) ?
    N1 Ca1 C6 3_676 3_676 69.43(4) ?
    N1 Ca1 C6 . 3_676 110.57(4) ?
    N2 Ca1 C6 3_676 3_676 21.70(4) ?
    N2 Ca1 C6 . 3_676 158.30(4) ?
    C4 Ca1 C6 . 3_676 131.76(4) ?
    C4 Ca1 C6 3_676 3_676 48.24(4) ?
    C1 Ca1 C6 . 3_676 90.20(4) ?
    C1 Ca1 C6 3_676 3_676 89.80(4) ?
    C6 Ca1 C6 . 3_676 180.0 ?
    N1 Ca1 C9 3_676 3_676 111.96(4) ?
    N1 Ca1 C9 . 3_676 68.04(4) ?
    N2 Ca1 C9 3_676 3_676 20.90(4) ?
    N2 Ca1 C9 . 3_676 159.10(4) ?
    C4 Ca1 C9 . 3_676 89.23(4) ?
    C4 Ca1 C9 3_676 3_676 90.77(4) ?
    C1 Ca1 C9 . 3_676 47.66(4) ?
    C1 Ca1 C9 3_676 3_676 132.34(4) ?
    C6 Ca1 C9 . 3_676 137.46(4) ?
    C6 Ca1 C9 3_676 3_676 42.54(4) ?
    N1 Ca1 C9 3_676 . 68.04(4) ?
    N1 Ca1 C9 . . 111.96(4) ?
    N2 Ca1 C9 3_676 . 159.10(4) ?
    N2 Ca1 C9 . . 20.90(4) ?
    C4 Ca1 C9 . . 90.77(4) ?
    C4 Ca1 C9 3_676 . 89.23(4) ?
    C1 Ca1 C9 . . 132.34(4) ?
    C1 Ca1 C9 3_676 . 47.66(4) ?
    C6 Ca1 C9 . . 42.54(4) ?
    C6 Ca1 C9 3_676 . 137.46(4) ?
    C9 Ca1 C9 3_676 . 180.0 ?
    N1 Ca1 H2A 3_676 . 87.9(10) ?
    N1 Ca1 H2A . . 92.1(10) ?
    N2 Ca1 H2A 3_676 . 175.7(10) ?
    N2 Ca1 H2A . . 4.3(10) ?
    C4 Ca1 H2A . . 71.0(10) ?
    C4 Ca1 H2A 3_676 . 109.0(10) ?
    C1 Ca1 H2A . . 112.4(10) ?
    C1 Ca1 H2A 3_676 . 67.6(10) ?
    C6 Ca1 H2A . . 23.3(10) ?
    C6 Ca1 H2A 3_676 . 156.7(10) ?
    C9 Ca1 H2A 3_676 . 159.5(10) ?
    C9 Ca1 H2A . . 20.5(10) ?
    N1 Ca1 H2A 3_676 3_676 92.1(10) ?
    N1 Ca1 H2A . 3_676 87.9(10) ?
    N2 Ca1 H2A 3_676 3_676 4.3(10) ?
    N2 Ca1 H2A . 3_676 175.7(10) ?
    C4 Ca1 H2A . 3_676 109.0(10) ?
    C4 Ca1 H2A 3_676 3_676 71.0(10) ?
    C1 Ca1 H2A . 3_676 67.6(10) ?
    C1 Ca1 H2A 3_676 3_676 112.4(10) ?
    C6 Ca1 H2A . 3_676 156.7(10) ?
    C6 Ca1 H2A 3_676 3_676 23.3(10) ?
    C9 Ca1 H2A 3_676 3_676 20.5(10) ?
    C9 Ca1 H2A . 3_676 159.5(10) ?
    H2A Ca1 H2A . 3_676 179.997(11) ?
    H7A O7 H7B . . 107(2) ?
    H8A O8 H8B . . 106(2) ?
    C4 N1 C1 . . 105.18(12) ?
    C4 N1 Ca1 . . 126.33(9) ?
    C1 N1 Ca1 . . 128.43(9) ?
    C9 N2 C6 . . 109.83(12) ?
    C9 N2 Ca1 . . 126.02(10) ?
    C6 N2 Ca1 . . 123.91(10) ?
    C9 N2 H2A . . 124.5(16) ?
    C6 N2 H2A . . 125.6(16) ?
    Ca1 N2 H2A . . 6.5(16) ?
    C25 N4 C26 . . 120.56(13) ?
    C25 N4 C28 . . 119.98(14) ?
    C26 N4 C28 . . 119.45(14) ?
    N1 C1 C10 . 3_676 125.15(13) ?
    N1 C1 C2 . . 110.75(12) ?
    C10 C1 C2 3_676 . 124.10(13) ?
    N1 C1 Ca1 . . 31.17(6) ?
    C10 C1 Ca1 3_676 . 94.03(9) ?
    C2 C1 Ca1 . . 141.80(10) ?
    C3 C2 C1 . . 106.57(13) ?
    C3 C2 H2 . . 126.7 ?
    C1 C2 H2 . . 126.7 ?
    C2 C3 C4 . . 106.74(13) ?
    C2 C3 H3 . . 126.6 ?
    C4 C3 H3 . . 126.6 ?
    N1 C4 C5 . . 125.51(13) ?
    N1 C4 C3 . . 110.74(12) ?
    C5 C4 C3 . . 123.71(13) ?
    N1 C4 Ca1 . . 32.48(6) ?
    C5 C4 Ca1 . . 93.04(9) ?
    C3 C4 Ca1 . . 143.12(10) ?
    C6 C5 C4 . . 126.87(13) ?
    C6 C5 C11A . . 116.8(5) ?
    C4 C5 C11A . . 116.3(5) ?
    C6 C5 C11 . . 116.3(3) ?
    C4 C5 C11 . . 116.9(3) ?
    N2 C6 C5 . . 126.11(13) ?
    N2 C6 C7 . . 106.85(12) ?
    C5 C6 C7 . . 127.05(13) ?
    N2 C6 Ca1 . . 34.39(6) ?
    C5 C6 Ca1 . . 91.84(9) ?
    C7 C6 Ca1 . . 141.01(10) ?
    C8 C7 C6 . . 108.46(13) ?
    C8 C7 H7 . . 125.8 ?
    C6 C7 H7 . . 125.8 ?
    C7 C8 C9 . . 107.86(13) ?
    C7 C8 H8 . . 126.1 ?
    C9 C8 H8 . . 126.1 ?
    N2 C9 C10 . . 125.80(13) ?
    N2 C9 C8 . . 107.00(13) ?
    C10 C9 C8 . . 127.17(14) ?
    N2 C9 Ca1 . . 33.08(6) ?
    C10 C9 Ca1 . . 92.77(9) ?
    C8 C9 Ca1 . . 139.84(10) ?
    C9 C10 C1 . 3_676 125.54(13) ?
    C9 C10 C23 . . 116.15(13) ?
    C1 C10 C23 3_676 . 118.29(13) ?
    C12 C11 C15 . . 116.5(5) ?
    C12 C11 C5 . . 118.1(7) ?
    C15 C11 C5 . . 125.4(7) ?
    C13 C12 C11 . . 120.9(6) ?
    C13 C12 H12 . . 119.5 ?
    C11 C12 H12 . . 119.5 ?
    N3 C13 C12 . . 121.0(6) ?
    N3 C13 H13 . . 119.5 ?
    C12 C13 H13 . . 119.5 ?
    C13 N3 C14 . . 120.4(6) ?
    C13 N3 C16 . . 120.1(5) ?
    C14 N3 C16 . . 119.3(6) ?
    N3 C14 C15 . . 120.5(6) ?
    N3 C14 H14 . . 119.8 ?
    C15 C14 H14 . . 119.8 ?
    C14 C15 C11 . . 120.7(6) ?
    C14 C15 H15 . . 119.7 ?
    C11 C15 H15 . . 119.7 ?
    N3 C16 C17 . . 110.4(4) ?
    N3 C16 H16A . . 109.6 ?
    C17 C16 H16A . . 109.6 ?
    N3 C16 H16B . . 109.6 ?
    C17 C16 H16B . . 109.6 ?
    H16A C16 H16B . . 108.1 ?
    C22 C17 C18 . . 118.4(6) ?
    C22 C17 C16 . . 120.0(5) ?
    C18 C17 C16 . . 121.7(5) ?
    C17 C18 C19 . . 122.4(5) ?
    C17 C18 H18 . . 118.8 ?
    C19 C18 H18 . . 118.8 ?
    C20 C19 C18 . . 117.2(6) ?
    C20 C19 H19 . . 121.4 ?
    C18 C19 H19 . . 121.4 ?
    C21 C20 C19 . . 121.0(8) ?
    C21 C20 H20 . . 119.5 ?
    C19 C20 H20 . . 119.5 ?
    C22 C21 C20 . . 120.8(7) ?
    C22 C21 H21 . . 119.6 ?
    C20 C21 H21 . . 119.6 ?
    C21 C22 C17 . . 120.1(6) ?
    C21 C22 H22 . . 119.9 ?
    C17 C22 H22 . . 119.9 ?
    C12A C11A C15A . . 119.3(7) ?
    C12A C11A C5 . . 124.0(11) ?
    C15A C11A C5 . . 116.7(11) ?
    C11A C12A C13A . . 118.8(10) ?
    C11A C12A H12A . . 120.6 ?
    C13A C12A H12A . . 120.6 ?
    N3A C13A C12A . . 120.8(10) ?
    N3A C13A H13A . . 119.6 ?
    C12A C13A H13A . . 119.6 ?
    C13A N3A C14A . . 120.6(9) ?
    C13A N3A C16A . . 122.0(10) ?
    C14A N3A C16A . . 117.4(9) ?
    N3A C14A C15A . . 121.6(10) ?
    N3A C14A H14A . . 119.2 ?
    C15A C14A H14A . . 119.2 ?
    C14A C15A C11A . . 118.8(10) ?
    C14A C15A H15A . . 120.6 ?
    C11A C15A H15A . . 120.6 ?
    C17A C16A N3A . . 110.8(6) ?
    C17A C16A H16C . . 109.5 ?
    N3A C16A H16C . . 109.5 ?
    C17A C16A H16D . . 109.5 ?
    N3A C16A H16D . . 109.5 ?
    H16C C16A H16D . . 108.1 ?
    C18A C17A C22A . . 120.9(9) ?
    C18A C17A C16A . . 119.4(8) ?
    C22A C17A C16A . . 119.7(8) ?
    C19A C18A C17A . . 117.5(8) ?
    C19A C18A H18A . . 121.2 ?
    C17A C18A H18A . . 121.2 ?
    C18A C19A C20A . . 122.3(9) ?
    C18A C19A H19A . . 118.8 ?
    C20A C19A H19A . . 118.8 ?
    C19A C20A C21A . . 120.1(11) ?
    C19A C20A H20A . . 119.9 ?
    C21A C20A H20A . . 119.9 ?
    C20A C21A C22A . . 118.5(11) ?
    C20A C21A H21A . . 120.8 ?
    C22A C21A H21A . . 120.8 ?
    C21A C22A C17A . . 120.6(10) ?
    C21A C22A H22A . . 119.7 ?
    C17A C22A H22A . . 119.7 ?
    C24 C23 C27 . . 117.68(14) ?
    C24 C23 C10 . . 121.39(13) ?
    C27 C23 C10 . . 120.90(14) ?
    C25 C24 C23 . . 119.84(15) ?
    C25 C24 H24 . . 120.1 ?
    C23 C24 H24 . . 120.1 ?
    N4 C25 C24 . . 121.13(15) ?
    N4 C25 H25 . . 119.4 ?
    C24 C25 H25 . . 119.4 ?
    N4 C26 C27 . . 120.45(15) ?
    N4 C26 H26 . . 119.8 ?
    C27 C26 H26 . . 119.8 ?
    C26 C27 C23 . . 120.22(15) ?
    C26 C27 H27 . . 119.9 ?
    C23 C27 H27 . . 119.9 ?
    N4 C28 C29 . . 113.42(14) ?
    N4 C28 H28A . . 108.9 ?
    C29 C28 H28A . . 108.9 ?
    N4 C28 H28B . . 108.9 ?
    C29 C28 H28B . . 108.9 ?
    H28A C28 H28B . . 107.7 ?
    C34 C29 C30 . . 118.72(17) ?
    C34 C29 C28 . . 124.18(15) ?
    C30 C29 C28 . . 117.05(16) ?
    C31 C30 C29 . . 120.4(2) ?
    C31 C30 H30 . . 119.8 ?
    C29 C30 H30 . . 119.8 ?
    C32 C31 C30 . . 120.5(2) ?
    C32 C31 H31 . . 119.7 ?
    C30 C31 H31 . . 119.7 ?
    C31 C32 C33 . . 119.8(2) ?
    C31 C32 H32 . . 120.1 ?
    C33 C32 H32 . . 120.1 ?
    C32 C33 C34 . . 120.1(2) ?
    C32 C33 H33 . . 119.9 ?
    C34 C33 H33 . . 119.9 ?
    C29 C34 C33 . . 120.40(18) ?
    C29 C34 H34 . . 119.8 ?
    C33 C34 H34 . . 119.8 ?
    F1 C35 F2 . . 108.2(6) ?
    F1 C35 F3 . . 104.9(6) ?
    F2 C35 F3 . . 105.2(6) ?
    F1 C35 S1 . . 113.0(5) ?
    F2 C35 S1 . . 112.3(5) ?
    F3 C35 S1 . . 112.7(5) ?
    O3 S1 O2 . . 116.5(4) ?
    O3 S1 O1 . . 112.6(4) ?
    O2 S1 O1 . . 117.0(4) ?
    O3 S1 C35 . . 102.7(3) ?
    O2 S1 C35 . . 103.6(4) ?
    O1 S1 C35 . . 101.5(3) ?
    F3A C35A F2A . . 109.1(9) ?
    F3A C35A F1A . . 106.1(8) ?
    F2A C35A F1A . . 106.4(8) ?
    F3A C35A S1A . . 110.9(7) ?
    F2A C35A S1A . . 110.8(7) ?
    F1A C35A S1A . . 113.3(7) ?
    O1A S1A O3A . . 116.9(5) ?
    O1A S1A O2A . . 117.0(6) ?
    O3A S1A O2A . . 108.3(5) ?
    O1A S1A C35A . . 107.0(5) ?
    O3A S1A C35A . . 103.0(5) ?
    O2A S1A C35A . . 102.6(5) ?
    F6 C36 F5 . . 99.7(8) ?
    F6 C36 F4 . . 107.6(7) ?
    F5 C36 F4 . . 105.0(7) ?
    F6 C36 S2 . . 114.6(6) ?
    F5 C36 S2 . . 112.5(6) ?
    F4 C36 S2 . . 115.9(6) ?
    O6 S2 O5 . . 114.3(6) ?
    O6 S2 O4 . . 116.6(7) ?
    O5 S2 O4 . . 114.4(7) ?
    O6 S2 C36 . . 105.0(6) ?
    O5 S2 C36 . . 102.0(4) ?
    O4 S2 C36 . . 101.9(7) ?
    F5A C36A F6A . . 118.7(9) ?
    F5A C36A F4A . . 100.2(8) ?
    F6A C36A F4A . . 105.6(9) ?
    F5A C36A S2A . . 112.2(8) ?
    F6A C36A S2A . . 111.7(7) ?
    F4A C36A S2A . . 106.8(7) ?
    O4A S2A O6A . . 117.2(8) ?
    O4A S2A O5A . . 111.6(6) ?
    O6A S2A O5A . . 113.6(8) ?
    O4A S2A C36A . . 106.8(6) ?
    O6A S2A C36A . . 107.2(8) ?
    O5A S2A C36A . . 98.2(6) ?
loop_
    _geom_torsion_atom_site_label_1
    _geom_torsion_atom_site_label_2
    _geom_torsion_atom_site_label_3
    _geom_torsion_atom_site_label_4
    _geom_torsion_site_symmetry_1
    _geom_torsion_site_symmetry_2
    _geom_torsion_site_symmetry_3
    _geom_torsion_site_symmetry_4
    _geom_torsion
    _geom_torsion_publ_flag
    C4 N1 C1 C10 . . . 3_676 -179.03(14) ?
    Ca1 N1 C1 C10 . . . 3_676 3.8(2) ?
    C4 N1 C1 C2 . . . . 1.37(17) ?
    Ca1 N1 C1 C2 . . . . -175.84(10) ?
    C4 N1 C1 Ca1 . . . . 177.21(18) ?
    N1 C1 C2 C3 . . . . -1.34(18) ?
    C10 C1 C2 C3 3_676 . . . 179.06(15) ?
    Ca1 C1 C2 C3 . . . . -4.8(2) ?
    C1 C2 C3 C4 . . . . 0.71(18) ?
    C1 N1 C4 C5 . . . . -178.69(14) ?
    Ca1 N1 C4 C5 . . . . -1.4(2) ?
    C1 N1 C4 C3 . . . . -0.93(16) ?
    Ca1 N1 C4 C3 . . . . 176.37(10) ?
    C1 N1 C4 Ca1 . . . . -177.29(17) ?
    C2 C3 C4 N1 . . . . 0.11(18) ?
    C2 C3 C4 C5 . . . . 177.93(15) ?
    C2 C3 C4 Ca1 . . . . 3.4(2) ?
    N1 C4 C5 C6 . . . . 1.8(2) ?
    C3 C4 C5 C6 . . . . -175.64(15) ?
    Ca1 C4 C5 C6 . . . . 1.09(16) ?
    N1 C4 C5 C11A . . . . -176.3(7) ?
    C3 C4 C5 C11A . . . . 6.2(7) ?
    Ca1 C4 C5 C11A . . . . -177.1(7) ?
    N1 C4 C5 C11 . . . . -177.6(4) ?
    C3 C4 C5 C11 . . . . 4.9(5) ?
    Ca1 C4 C5 C11 . . . . -178.4(4) ?
    C9 N2 C6 C5 . . . . -179.82(15) ?
    Ca1 N2 C6 C5 . . . . 5.5(2) ?
    C9 N2 C6 C7 . . . . 0.13(17) ?
    Ca1 N2 C6 C7 . . . . -174.54(11) ?
    C9 N2 C6 Ca1 . . . . 174.66(18) ?
    C4 C5 C6 N2 . . . . -4.2(3) ?
    C11A C5 C6 N2 . . . . 174.0(7) ?
    C11 C5 C6 N2 . . . . 175.3(4) ?
    C4 C5 C6 C7 . . . . 175.87(16) ?
    C11A C5 C6 C7 . . . . -6.0(7) ?
    C11 C5 C6 C7 . . . . -4.7(5) ?
    C4 C5 C6 Ca1 . . . . -1.08(16) ?
    C11A C5 C6 Ca1 . . . . 177.1(7) ?
    C11 C5 C6 Ca1 . . . . 178.4(4) ?
    N2 C6 C7 C8 . . . . 0.26(19) ?
    C5 C6 C7 C8 . . . . -179.80(16) ?
    Ca1 C6 C7 C8 . . . . -4.6(2) ?
    C6 C7 C8 C9 . . . . -0.5(2) ?
    C6 N2 C9 C10 . . . . -178.49(15) ?
    Ca1 N2 C9 C10 . . . . -4.0(2) ?
    C6 N2 C9 C8 . . . . -0.44(17) ?
    Ca1 N2 C9 C8 . . . . 174.08(11) ?
    C6 N2 C9 Ca1 . . . . -174.52(19) ?
    C7 C8 C9 N2 . . . . 0.60(19) ?
    C7 C8 C9 C10 . . . . 178.62(16) ?
    C7 C8 C9 Ca1 . . . . 5.6(2) ?
    N2 C9 C10 C1 . . . 3_676 1.6(3) ?
    C8 C9 C10 C1 . . . 3_676 -176.11(16) ?
    Ca1 C9 C10 C1 . . . 3_676 -0.62(16) ?
    N2 C9 C10 C23 . . . . 179.82(14) ?
    C8 C9 C10 C23 . . . . 2.2(2) ?
    Ca1 C9 C10 C23 . . . . 177.66(11) ?
    C6 C5 C11 C12 . . . . -95.2(5) ?
    C4 C5 C11 C12 . . . . 84.3(5) ?
    C6 C5 C11 C15 . . . . 86.8(6) ?
    C4 C5 C11 C15 . . . . -93.7(6) ?
    C15 C11 C12 C13 . . . . -0.4(2) ?
    C5 C11 C12 C13 . . . . -178.7(6) ?
    C11 C12 C13 N3 . . . . -0.6(3) ?
    C12 C13 N3 C14 . . . . 1.5(5) ?
    C12 C13 N3 C16 . . . . -173.5(6) ?
    C13 N3 C14 C15 . . . . -1.3(6) ?
    C16 N3 C14 C15 . . . . 173.8(6) ?
    N3 C14 C15 C11 . . . . 0.2(6) ?
    C12 C11 C15 C14 . . . . 0.6(5) ?
    C5 C11 C15 C14 . . . . 178.7(7) ?
    C13 N3 C16 C17 . . . . 101.8(6) ?
    C14 N3 C16 C17 . . . . -73.2(6) ?
    N3 C16 C17 C22 . . . . 94.9(5) ?
    N3 C16 C17 C18 . . . . -84.8(4) ?
    C22 C17 C18 C19 . . . . -0.2(3) ?
    C16 C17 C18 C19 . . . . 179.5(2) ?
    C17 C18 C19 C20 . . . . 0.6(5) ?
    C18 C19 C20 C21 . . . . 0.1(7) ?
    C19 C20 C21 C22 . . . . -1.3(7) ?
    C20 C21 C22 C17 . . . . 1.8(7) ?
    C18 C17 C22 C21 . . . . -1.0(5) ?
    C16 C17 C22 C21 . . . . 179.3(3) ?
    C6 C5 C11A C12A . . . . -107.4(8) ?
    C4 C5 C11A C12A . . . . 70.9(8) ?
    C6 C5 C11A C15A . . . . 73.1(8) ?
    C4 C5 C11A C15A . . . . -108.5(7) ?
    C15A C11A C12A C13A . . . . 0.0(3) ?
    C5 C11A C12A C13A . . . . -179.5(11) ?
    C11A C12A C13A N3A . . . . -0.1(3) ?
    C12A C13A N3A C14A . . . . 0.6(6) ?
    C12A C13A N3A C16A . . . . -179.9(10) ?
    C13A N3A C14A C15A . . . . -0.9(8) ?
    C16A N3A C14A C15A . . . . 179.6(9) ?
    N3A C14A C15A C11A . . . . 0.7(8) ?
    C12A C11A C15A C14A . . . . -0.2(6) ?
    C5 C11A C15A C14A . . . . 179.3(10) ?
    C13A N3A C16A C17A . . . . 103.7(9) ?
    C14A N3A C16A C17A . . . . -76.7(10) ?
    N3A C16A C17A C18A . . . . -95.8(8) ?
    N3A C16A C17A C22A . . . . 84.5(8) ?
    C22A C17A C18A C19A . . . . -0.2(4) ?
    C16A C17A C18A C19A . . . . -179.9(3) ?
    C17A C18A C19A C20A . . . . -0.2(6) ?
    C18A C19A C20A C21A . . . . 0.2(8) ?
    C19A C20A C21A C22A . . . . 0.3(8) ?
    C20A C21A C22A C17A . . . . -0.8(8) ?
    C18A C17A C22A C21A . . . . 0.8(6) ?
    C16A C17A C22A C21A . . . . -179.5(4) ?
    C9 C10 C23 C24 . . . . 60.9(2) ?
    C1 C10 C23 C24 3_676 . . . -120.65(17) ?
    C9 C10 C23 C27 . . . . -116.97(17) ?
    C1 C10 C23 C27 3_676 . . . 61.4(2) ?
    C27 C23 C24 C25 . . . . 4.0(2) ?
    C10 C23 C24 C25 . . . . -174.02(15) ?
    C26 N4 C25 C24 . . . . -1.1(3) ?
    C28 N4 C25 C24 . . . . 177.82(16) ?
    C23 C24 C25 N4 . . . . -2.1(3) ?
    C25 N4 C26 C27 . . . . 2.3(3) ?
    C28 N4 C26 C27 . . . . -176.68(16) ?
    N4 C26 C27 C23 . . . . -0.2(3) ?
    C24 C23 C27 C26 . . . . -2.8(3) ?
    C10 C23 C27 C26 . . . . 175.14(16) ?
    C25 N4 C28 C29 . . . . 93.82(19) ?
    C26 N4 C28 C29 . . . . -87.2(2) ?
    N4 C28 C29 C34 . . . . -17.9(2) ?
    N4 C28 C29 C30 . . . . 164.71(16) ?
    C34 C29 C30 C31 . . . . 0.5(3) ?
    C28 C29 C30 C31 . . . . 178.00(18) ?
    C29 C30 C31 C32 . . . . -0.6(3) ?
    C30 C31 C32 C33 . . . . 0.0(3) ?
    C31 C32 C33 C34 . . . . 0.8(3) ?
    C30 C29 C34 C33 . . . . 0.3(3) ?
    C28 C29 C34 C33 . . . . -177.04(18) ?
    C32 C33 C34 C29 . . . . -0.9(3) ?
    F1 C35 S1 O3 . . . . -69.7(7) ?
    F2 C35 S1 O3 . . . . 53.1(7) ?
    F3 C35 S1 O3 . . . . 171.7(6) ?
    F1 C35 S1 O2 . . . . 52.1(7) ?
    F2 C35 S1 O2 . . . . 174.8(6) ?
    F3 C35 S1 O2 . . . . -66.6(6) ?
    F1 C35 S1 O1 . . . . 173.8(6) ?
    F2 C35 S1 O1 . . . . -63.5(7) ?
    F3 C35 S1 O1 . . . . 55.1(6) ?
    F3A C35A S1A O1A . . . . 64.2(9) ?
    F2A C35A S1A O1A . . . . -57.0(9) ?
    F1A C35A S1A O1A . . . . -176.5(7) ?
    F3A C35A S1A O3A . . . . -171.9(8) ?
    F2A C35A S1A O3A . . . . 66.8(9) ?
    F1A C35A S1A O3A . . . . -52.7(9) ?
    F3A C35A S1A O2A . . . . -59.5(10) ?
    F2A C35A S1A O2A . . . . 179.3(8) ?
    F1A C35A S1A O2A . . . . 59.8(9) ?
    F6 C36 S2 O6 . . . . -58.2(7) ?
    F5 C36 S2 O6 . . . . -171.1(8) ?
    F4 C36 S2 O6 . . . . 68.1(9) ?
    F6 C36 S2 O5 . . . . 61.3(7) ?
    F5 C36 S2 O5 . . . . -51.6(8) ?
    F4 C36 S2 O5 . . . . -172.4(8) ?
    F6 C36 S2 O4 . . . . 179.7(8) ?
    F5 C36 S2 O4 . . . . 66.9(9) ?
    F4 C36 S2 O4 . . . . -54.0(10) ?
    F5A C36A S2A O4A . . . . -83.9(9) ?
    F6A C36A S2A O4A . . . . 52.2(10) ?
    F4A C36A S2A O4A . . . . 167.3(8) ?
    F5A C36A S2A O6A . . . . 42.6(11) ?
    F6A C36A S2A O6A . . . . 178.7(10) ?
    F4A C36A S2A O6A . . . . -66.3(10) ?
    F5A C36A S2A O5A . . . . 160.5(8) ?
    F6A C36A S2A O5A . . . . -63.4(9) ?
    F4A C36A S2A O5A . . . . 51.6(8) ?
loop_
    _geom_hbond_atom_site_label_D
    _geom_hbond_atom_site_label_H
    _geom_hbond_atom_site_label_A
    _geom_hbond_site_symmetry_A
    _geom_hbond_distance_DH
    _geom_hbond_distance_HA
    _geom_hbond_distance_DA
    _geom_hbond_angle_DHA
    _geom_hbond_publ_flag
    O7 H7A O1 . 0.862(18) 2.04(2) 2.817(5) 150(3) yes
    O7 H7A O3A . 0.862(18) 2.14(2) 2.874(6) 143(3) yes
    O7 H7B O4 . 0.875(17) 2.24(3) 2.965(11) 140(3) yes
    O7 H7B O6A . 0.875(17) 2.29(3) 3.048(10) 144(3) yes
    O8 H8A O2 2_746 0.865(17) 2.077(18) 2.914(6) 163(3) yes
    O8 H8A O2A 2_746 0.865(17) 1.94(2) 2.789(7) 167(3) yes
    O8 H8B O7 . 0.885(17) 1.957(18) 2.838(3) 174(3) yes
_shelx_space_group_comment
;
The symmetry employed for this shelxl refinement is uniquely defined
by the following loop, which should always be used as a source of
symmetry information in preference to the above space-group names.
They are only intended as comments.
;
_shelx_estimated_absorpt_T_min     0.417
_shelx_estimated_absorpt_T_max     0.736
_shelx_hkl_file
;
   1   0   0  143.43    5.25
   1   0   0  148.92    5.24
  -1   0   0  133.13    5.25
   1   0   0  142.75    5.25
  -1   0   0  141.75    5.26
  -1   0   0  136.87    5.24
   2   0   0 1000.00   37.04
   3   0   0  451.30   17.95
  -3   0   0  486.57   18.01
   3   0   0  507.21   18.04
   3   0   0  470.99   18.01
  -3   0   0  468.55   18.05
  -3   0   0  522.82   18.05
  -4   0   0    0.10    0.03
   4   0   0    0.11    0.04
   4   0   0    0.12    0.04
   4   0   0    0.13    0.05
  -4   0   0    0.07    0.04
  -4   0   0    0.07    0.04
  -5   0   0    1.99    0.14
   5   0   0    1.84    0.14
  -5   0   0    1.72    0.13
  -5   0   0    1.70    0.11
   5   0   0    2.05    0.13
   6   0   0    4.95    0.27
  -6   0   0    4.64    0.25
  -6   0   0    4.79    0.26
   6   0   0    4.94    0.25
   7   0   0    5.66    0.32
  -7   0   0    5.66    0.31
  -8   0   0   10.22    0.41
  -8   0   0   10.20    0.41
  -8   0   0    9.49    0.41
   8   0   0   10.44    0.42
   8   0   0   10.61    0.41
   9   0   0    0.39    0.07
  -9   0   0    0.41    0.05
   9   0   0    0.43    0.07
  -9   0   0    0.39    0.06
  10   0   0    0.71    0.09
 -10   0   0    0.72    0.07
  10   0   0    0.72    0.08
 -10   0   0    0.62    0.07
 -11   0   0    0.01    0.04
 -11   0   0    0.07    0.04
  11   0   0   -0.03    0.05
  12   0   0   -0.03    0.04
 -12   0   0   -0.02    0.03
 -12   0   0   -0.03    0.03
   0  -1   0    0.02    0.01
   0  -1   0    0.05    0.01
   0  -1   0    0.10    0.01
   0  -1   0    0.02    0.01
   0   1   0    0.06    0.01
   0   1   0    0.02    0.01
   0   1   0    0.10    0.01
  -1  -1   0   32.86    1.14
  -1  -1   0   30.29    1.14
   1  -1   0   30.34    1.14
   1  -1   0   31.25    1.14
   1  -1   0   28.86    1.13
   1  -1   0   31.24    1.14
   1   1   0   31.92    1.14
   1   1   0   29.06    1.14
  -1   1   0   28.86    1.13
  -2  -1   0  308.45   11.40
   2  -1   0  295.16   11.39
   2  -1   0  303.51   11.32
   2  -1   0  300.44   11.36
  -2  -1   0  330.58   11.37
  -2  -1   0  302.34   11.37
  -2   1   0  273.90   11.33
  -2   1   0  293.29   11.39
   2   1   0  311.62   11.29
  -2   1   0  314.21   11.34
   2   1   0  310.51   11.36
   2   1   0  318.50   11.37
   3  -1   0   28.87    1.05
  -3  -1   0   29.27    1.06
   3  -1   0   26.22    1.06
   3  -1   0   29.78    1.07
  -3  -1   0   25.62    1.05
  -3  -1   0   26.08    1.06
   3   1   0   27.93    1.06
  -3   1   0   28.14    1.06
  -3   1   0   26.30    1.06
   3   1   0   28.41    1.06
  -3   1   0   28.06    1.05
   4  -1   0   71.75    2.60
   4  -1   0   69.04    2.60
  -4  -1   0   71.22    2.62
  -4  -1   0   70.19    2.62
  -4  -1   0   66.24    2.60
   4  -1   0   70.14    2.62
  -4   1   0   72.85    2.60
   4   1   0   70.47    2.61
  -4   1   0   69.07    2.61
   4   1   0   69.94    2.61
   4   1   0   65.45    2.58
  -4   1   0   66.81    2.61
  -5  -1   0   13.61    0.54
   5  -1   0   13.29    0.55
  -5  -1   0   13.75    0.57
  -5  -1   0   13.23    0.56
   5  -1   0   13.77    0.57
   5  -1   0   13.39    0.55
  -5   1   0   13.39    0.55
  -5   1   0   13.43    0.56
   5   1   0   13.97    0.57
   5   1   0   13.68    0.56
  -5   1   0   12.60    0.54
  -6  -1   0    0.30    0.07
   6  -1   0    0.34    0.08
  -6  -1   0    0.46    0.08
   6  -1   0    0.32    0.06
   6   1   0    0.29    0.07
  -6   1   0    0.26    0.07
  -6   1   0    0.25    0.06
   6   1   0    0.15    0.07
   7  -1   0    1.63    0.17
  -7  -1   0    1.27    0.15
  -7   1   0    1.43    0.15
   7   1   0    1.26    0.15
   7   1   0    1.40    0.15
  -8  -1   0   12.54    0.50
  -8  -1   0   12.75    0.51
   8  -1   0   12.77    0.50
  -8  -1   0   12.55    0.51
   8  -1   0   12.85    0.51
   8   1   0   12.47    0.51
   8   1   0   12.97    0.67
   8   1   0   12.43    0.50
  -8   1   0   12.73    0.50
  -8   1   0   12.98    0.50
  -9  -1   0    0.67    0.07
   9  -1   0    0.61    0.07
   9  -1   0    0.72    0.09
  -9  -1   0    0.69    0.06
   9  -1   0    0.74    0.08
  -9  -1   0    0.57    0.07
   9   1   0    0.70    0.07
  -9   1   0    0.66    0.07
  -9   1   0    0.56    0.07
   9   1   0    0.80    0.09
 -10  -1   0    0.92    0.08
  10  -1   0    1.02    0.09
 -10  -1   0    0.94    0.09
  10  -1   0    1.18    0.10
 -10   1   0    1.02    0.09
  10   1   0    1.01    0.10
  10   1   0    1.16    0.09
 -10   1   0    0.98    0.08
 -11  -1   0    0.09    0.04
  11  -1   0    0.13    0.06
 -11  -1   0    0.13    0.05
  11   1   0    0.06    0.06
 -11   1   0    0.12    0.04
 -11   1   0    0.09    0.04
  12  -1   0   -0.03    0.04
 -12  -1   0    0.04    0.04
 -12  -1   0    0.06    0.03
  12   1   0    0.08    0.05
 -12   1   0    0.02    0.03
 -12   1   0   -0.10    0.03
   0  -2   0   52.21    2.20
   0  -2   0   59.94    2.20
   0  -2   0   62.11    2.20
   0  -2   0   61.31    2.19
   0   2   0   60.83    2.20
   0   2   0   58.79    2.20
  -1  -2   0    6.47    0.27
  -1  -2   0    6.73    0.26
  -1  -2   0    6.66    0.27
   1  -2   0    6.68    0.27
   1  -2   0    6.85    0.28
  -1  -2   0    6.79    0.27
   1  -2   0    7.19    0.27
   1   2   0    6.69    0.26
  -1   2   0    7.13    0.27
   1   2   0    6.52    0.27
   2  -2   0  362.48   13.33
   2  -2   0  315.49   13.25
   2  -2   0  336.66   13.20
   2  -2   0  349.67   13.27
  -2  -2   0  360.09   13.30
  -2  -2   0  360.86   13.26
  -2  -2   0  373.29   13.33
   2   2   0  363.36   13.27
   2   2   0  370.92   13.33
  -2   2   0  367.40   13.30
  -2   2   0  364.67   13.28
  -3  -2   0   50.55    1.80
  -3  -2   0   47.88    1.79
   3  -2   0   46.91    1.78
   3  -2   0   49.25    1.81
   3  -2   0   47.82    1.80
  -3  -2   0   45.83    1.80
  -3   2   0   47.04    1.80
   3   2   0   46.31    1.79
  -3   2   0   48.80    1.79
  -3   2   0   45.29    1.79
   3   2   0   48.81    1.81
   4  -2   0   16.04    0.62
  -4  -2   0   14.03    0.60
   4  -2   0   14.53    0.59
  -4  -2   0   14.69    0.62
   4  -2   0   15.19    0.61
  -4  -2   0   15.73    0.62
   4   2   0   14.85    0.61
  -4   2   0   15.81    0.60
  -4   2   0   13.77    0.60
   4   2   0   15.94    0.62
  -4   2   0   15.23    0.61
  -5  -2   0    1.05    0.11
   5  -2   0    1.39    0.13
  -5  -2   0    1.04    0.09
   5  -2   0    1.08    0.11
  -5  -2   0    1.15    0.12
  -5   2   0    0.94    0.09
  -5   2   0    1.01    0.10
   5   2   0    1.08    0.11
  -5   2   0    1.24    0.11
   5   2   0    1.22    0.11
  -6  -2   0    7.65    0.37
  -6  -2   0    6.79    0.35
   6  -2   0    7.40    0.37
   6   2   0    7.31    0.35
   6   2   0    6.91    0.35
  -6   2   0    7.59    0.35
   7  -2   0    1.00    0.14
  -7  -2   0    1.00    0.14
  -7   2   0    1.27    0.14
   7   2   0    0.97    0.13
   7   2   0    1.14    0.13
  -8  -2   0    0.99    0.08
  -8  -2   0    1.07    0.09
   8  -2   0    1.00    0.09
   8  -2   0    1.12    0.09
   8  -2   0    1.05    0.09
  -8  -2   0    1.17    0.08
  -8  -2   0    1.09    0.08
   8   2   0    1.19    0.09
  -8   2   0    0.89    0.08
   8   2   0    1.11    0.09
  -8   2   0    1.06    0.08
   8   2   0    0.98    0.14
   9  -2   0    1.57    0.12
   9  -2   0    1.47    0.14
   9  -2   0    1.67    0.12
  -9  -2   0    1.78    0.12
  -9  -2   0    1.86    0.11
  -9  -2   0    1.61    0.11
  -9  -2   0    1.69    0.11
  -9   2   0    1.54    0.11
   9   2   0    1.63    0.11
  -9   2   0    1.80    0.11
   9   2   0    1.79    0.12
 -10  -2   0    0.10    0.05
 -10  -2   0    0.13    0.04
  10  -2   0    0.01    0.05
  10  -2   0    0.11    0.06
  10   2   0    0.24    0.07
 -10   2   0    0.16    0.05
 -10   2   0    0.07    0.04
 -11  -2   0    2.57    0.14
  11  -2   0    2.64    0.15
 -11  -2   0    2.36    0.13
 -11   2   0    2.40    0.13
  11   2   0    2.69    0.15
  11   2   0    2.24    0.14
 -11   2   0    2.53    0.13
 -12  -2   0    0.01    0.03
  12  -2   0   -0.04    0.04
 -12  -2   0    0.02    0.04
  12   2   0    0.09    0.04
 -12   2   0   -0.03    0.03
   0  -3   0    0.08    0.02
   0  -3   0   -0.01    0.03
   0  -3   0    0.04    0.03
   0  -3   0    0.01    0.03
   0   3   0    0.05    0.02
   0   3   0    0.01    0.03
  -1  -3   0   21.72    0.81
  -1  -3   0   21.45    0.81
   1  -3   0   21.00    0.80
   1  -3   0   20.93    0.82
  -1  -3   0   22.15    0.80
   1  -3   0   21.20    0.80
  -1  -3   0   20.00    0.80
  -1   3   0   21.06    0.80
   1   3   0   19.93    0.80
   1   3   0   21.21    0.79
  -1   3   0   20.96    0.80
   2  -3   0    1.20    0.09
  -2  -3   0    1.05    0.07
   2  -3   0    0.91    0.08
  -2  -3   0    1.21    0.09
   2  -3   0    1.00    0.08
  -2  -3   0    1.14    0.09
   2   3   0    0.96    0.08
  -2   3   0    0.96    0.07
   2   3   0    1.18    0.07
  -2   3   0    1.10    0.08
   3  -3   0    5.29    0.25
  -3  -3   0    6.68    0.29
  -3  -3   0    6.73    0.27
   3  -3   0    6.50    0.29
   3  -3   0    5.89    0.28
  -3  -3   0    6.50    0.29
   3   3   0    6.71    0.29
  -3   3   0    6.34    0.27
   3   3   0    6.81    0.27
  -3   3   0    6.45    0.28
  -4  -3   0    4.29    0.23
   4  -3   0    4.04    0.22
   4  -3   0    4.53    0.23
   4  -3   0    4.20    0.22
  -4  -3   0    3.97    0.20
  -4  -3   0    4.26    0.22
  -4   3   0    4.28    0.22
   4   3   0    4.53    0.22
  -4   3   0    4.27    0.20
   4   3   0    4.24    0.21
  -4   3   0    3.78    0.20
   5  -3   0   11.98    0.52
  -5  -3   0   11.18    0.51
   5  -3   0   11.35    0.51
  -5  -3   0   11.39    0.51
  -5  -3   0   11.67    0.49
  -5   3   0   11.45    0.51
   5   3   0   11.92    0.50
  -5   3   0   11.70    0.49
   5   3   0   11.62    0.51
  -5   3   0   12.22    0.49
   6  -3   0   22.39    0.90
  -6  -3   0   21.27    0.90
  -6  -3   0   22.98    0.90
   6  -3   0   20.87    0.88
   6   3   0   21.85    0.89
   6   3   0   21.03    0.87
  -6   3   0   20.09    0.87
  -7  -3   0    0.12    0.07
  -7  -3   0    0.12    0.07
   7  -3   0    0.25    0.08
  -7   3   0    0.18    0.07
   7   3   0    0.09    0.06
   7   3   0    0.13    0.07
  -8  -3   0    0.19    0.05
   8  -3   0    0.22    0.06
  -8  -3   0    0.16    0.04
  -8  -3   0    0.09    0.04
   8  -3   0    0.14    0.05
  -8  -3   0    0.14    0.04
  -8  -3   0    0.22    0.05
   8  -3   0    0.22    0.05
   8   3   0    0.18    0.05
  -8   3   0    0.23    0.04
  -9  -3   0    9.27    0.38
   9  -3   0    8.57    0.42
  -9  -3   0    9.26    0.39
  -9  -3   0    9.22    0.39
   9  -3   0    9.07    0.39
  -9  -3   0    9.39    0.38
  -9   3   0    9.49    0.39
   9   3   0    9.59    0.39
   9   3   0    9.29    0.38
  -9   3   0    9.43    0.38
 -10  -3   0    0.47    0.07
  10  -3   0    0.66    0.08
 -10  -3   0    0.76    0.08
 -10  -3   0    0.63    0.06
  10  -3   0    0.63    0.09
 -10  -3   0    0.73    0.08
 -10   3   0    0.57    0.07
  10   3   0    0.78    0.09
  11  -3   0    0.99    0.10
 -11  -3   0    1.08    0.09
  11   3   0    1.00    0.09
  11   3   0    1.00    0.08
 -11   3   0    0.86    0.08
 -12  -3   0    0.36    0.05
  12  -3   0    0.22    0.05
  12   3   0    0.21    0.05
 -12   3   0    0.26    0.04
   0  -4   0   17.73    0.67
   0  -4   0   17.45    0.69
   0  -4   0   17.24    0.69
   0  -4   0   16.76    0.69
   0   4   0   19.95    0.67
   0   4   0   17.17    0.69
  -1  -4   0  530.51   20.09
   1  -4   0  537.64   20.04
  -1  -4   0  559.39   20.18
   1  -4   0  540.38   20.11
   1  -4   0  522.58   20.16
  -1  -4   0  531.48   20.07
   1   4   0  543.81   19.97
   1   4   0  517.92   20.10
  -1   4   0  532.43   20.10
  -1   4   0  576.93   20.10
   1   4   0  551.10   20.14
  -2  -4   0    1.04    0.09
   2  -4   0    1.05    0.07
  -2  -4   0    0.95    0.08
   2  -4   0    0.99    0.10
   2  -4   0    0.86    0.08
  -2  -4   0    1.09    0.08
  -2  -4   0    0.84    0.05
  -2   4   0    1.06    0.08
  -2   4   0    1.05    0.07
   2   4   0    1.10    0.06
   2   4   0    0.97    0.08
   3  -4   0    0.08    0.04
   3  -4   0    0.09    0.05
   3  -4   0    0.14    0.04
  -3  -4   0    0.09    0.05
  -3  -4   0    0.08    0.04
  -3  -4   0    0.14    0.04
  -3   4   0    0.10    0.03
   3   4   0    0.09    0.05
  -3   4   0    0.15    0.04
   3   4   0    0.10    0.03
  -4  -4   0    0.23    0.05
  -4  -4   0    0.26    0.07
   4  -4   0    0.21    0.06
   4  -4   0    0.14    0.06
  -4  -4   0    0.68    0.09
   4   4   0    0.22    0.05
   4   4   0    0.20    0.06
  -4   4   0    0.17    0.04
  -4   4   0    0.21    0.06
  -4   4   0    0.18    0.05
   5  -4   0    1.52    0.14
  -5  -4   0    1.48    0.14
  -5  -4   0    1.69    0.12
  -5  -4   0    1.26    0.14
   5  -4   0    1.36    0.14
  -5   4   0    1.53    0.13
  -5   4   0    1.66    0.14
   5   4   0    1.70    0.14
  -5   4   0    1.54    0.12
  -6  -4   0   26.25    1.11
  -6  -4   0   25.72    1.12
   6  -4   0   27.76    1.11
   6  -4   0   28.91    1.12
  -6   4   0   26.84    1.10
   6   4   0   26.74    1.10
   6   4   0   27.63    1.08
  -7  -4   0    0.99    0.14
   7  -4   0    0.98    0.14
   7  -4   0    1.45    0.16
  -7  -4   0    1.10    0.16
  -7   4   0    1.02    0.13
   7   4   0    1.07    0.14
   7   4   0    1.03    0.14
  -8  -4   0   16.52    0.65
   8  -4   0   16.80    0.66
   8  -4   0   15.79    0.65
   8  -4   0   16.20    0.65
  -8  -4   0   16.48    0.65
  -8  -4   0   16.62    0.65
  -8  -4   0   17.23    0.65
   8   4   0   16.63    0.64
  -8   4   0   16.11    0.64
  -9  -4   0    0.14    0.05
  -9  -4   0    0.16    0.05
  -9  -4   0    0.21    0.05
   9  -4   0    0.24    0.06
   9  -4   0    0.09    0.06
  -9   4   0    0.23    0.05
   9   4   0    0.16    0.06
   9   4   0    0.26    0.06
 -10  -4   0    3.49    0.17
  10  -4   0    3.60    0.19
  10  -4   0    2.47    0.17
 -10  -4   0    3.17    0.17
 -10  -4   0    3.12    0.17
  10   4   0    3.27    0.21
 -10   4   0    3.30    0.16
  10   4   0    3.15    0.17
 -11  -4   0    2.47    0.14
  11  -4   0    2.76    0.15
 -11  -4   0    2.47    0.13
  11   4   0    2.31    0.14
 -11   4   0    2.68    0.13
  11   4   0    2.24    0.13
 -12  -4   0    0.30    0.05
  12  -4   0    0.26    0.05
 -12   4   0    0.28    0.04
  12   4   0    0.18    0.04
   0  -5   0    0.01    0.04
   0  -5   0    0.00    0.02
   0  -5   0    0.02    0.03
   0  -5   0    0.03    0.03
   0   5   0    0.03    0.02
   0   5   0    0.01    0.03
  -1  -5   0    2.91    0.14
  -1  -5   0    2.59    0.15
   1  -5   0    2.60    0.13
  -1  -5   0    2.79    0.14
   1  -5   0    2.62    0.16
   1  -5   0    2.70    0.15
  -1   5   0    2.56    0.14
   1   5   0    2.71    0.14
  -1   5   0    2.47    0.14
   1   5   0    2.66    0.11
   1   5   0    2.73    0.15
  -2  -5   0   13.88    0.56
   2  -5   0   14.64    0.58
   2  -5   0   15.68    0.60
   2  -5   0   15.74    0.62
  -2  -5   0   14.44    0.59
  -2   5   0   14.44    0.59
   2   5   0   14.06    0.56
  -2   5   0   14.78    0.58
   2   5   0   14.49    0.60
   3  -5   0    3.26    0.18
  -3  -5   0    2.97    0.19
   3  -5   0    3.20    0.20
   3  -5   0    3.37    0.18
  -3  -5   0    3.16    0.19
  -3  -5   0    3.55    0.18
  -3   5   0    3.46    0.18
   3   5   0    3.24    0.15
  -3   5   0    3.11    0.16
   3   5   0    3.18    0.19
  -4  -5   0   11.65    0.50
   4  -5   0   10.14    0.49
  -4  -5   0   11.25    0.48
   4  -5   0   11.87    0.51
   4   5   0   11.10    0.46
  -4   5   0   11.36    0.48
   4   5   0   11.76    0.50
  -4   5   0   11.69    0.48
  -4   5   0   10.36    0.46
  -5  -5   0    2.47    0.19
  -5  -5   0    2.38    0.19
   5  -5   0    2.67    0.19
   5  -5   0    2.84    0.20
  -5  -5   0    2.45    0.17
  -5   5   0    2.83    0.19
   5   5   0    2.47    0.18
   5   5   0    2.74    0.16
  -5   5   0    2.89    0.18
  -6  -5   0    2.66    0.21
  -6  -5   0    2.79    0.22
   6  -5   0    3.06    0.22
   6  -5   0    2.64    0.21
  -6   5   0    2.98    0.20
   6   5   0    2.68    0.20
   7  -5   0    4.50    0.22
  -7  -5   0    4.55    0.21
   7  -5   0    4.77    0.30
   7  -5   0    4.10    0.23
  -7  -5   0    4.49    0.29
  -7  -5   0    4.55    0.30
  -7  -5   0    4.30    0.21
  -7  -5   0    4.42    0.21
  -7  -5   0    4.38    0.20
  -7  -5   0    4.52    0.21
  -7   5   0    4.61    0.27
   7   5   0    4.47    0.21
  -7   5   0    4.33    0.19
   7   5   0    4.63    0.29
  -8  -5   0    0.27    0.06
  -8  -5   0    0.33    0.06
   8  -5   0    0.12    0.06
  -8  -5   0    0.25    0.05
  -8  -5   0    0.09    0.04
   8  -5   0    0.09    0.06
   8  -5   0    0.15    0.06
  -8  -5   0    0.18    0.05
  -8   5   0    0.17    0.04
   8   5   0    0.15    0.05
   9  -5   0    7.36    0.33
  -9  -5   0    7.32    0.31
  -9  -5   0    7.11    0.31
  -9  -5   0    7.09    0.32
   9  -5   0    7.01    0.32
   9   5   0    7.27    0.31
  -9   5   0    7.45    0.31
 -10  -5   0    1.86    0.12
 -10  -5   0    1.53    0.11
 -10  -5   0    1.75    0.12
  10  -5   0    1.76    0.14
 -10   5   0    1.69    0.11
  10   5   0    1.72    0.11
  10   5   0    1.96    0.12
 -11  -5   0    0.22    0.05
 -11  -5   0    0.20    0.05
  11  -5   0    0.29    0.06
  11   5   0    0.16    0.05
 -11   5   0    0.25    0.05
 -12  -5   0    0.31    0.05
  12  -5   0    0.22    0.05
  12   5   0    0.28    0.05
 -12   5   0    0.35    0.04
   0  -6   0   15.82    0.65
   0  -6   0   15.95    0.65
   0  -6   0   16.61    0.65
   0   6   0   15.05    0.62
   0   6   0   17.09    0.65
  -1  -6   0    0.17    0.04
   1  -6   0    0.16    0.05
  -1  -6   0    0.12    0.04
  -1  -6   0    0.18    0.06
   1  -6   0    0.26    0.04
   1  -6   0    0.27    0.07
   1   6   0    0.22    0.04
  -1   6   0    0.17    0.05
   1   6   0    0.18    0.05
  -1   6   0    0.16    0.04
   2  -6   0   42.96    1.57
   2  -6   0   40.54    1.55
  -2  -6   0   42.05    1.56
   2  -6   0   43.80    1.59
  -2  -6   0   38.07    1.57
   2   6   0   37.66    1.57
  -2   6   0   38.39    1.56
  -2   6   0   42.60    1.56
   2   6   0   40.63    1.56
   3  -6   0   18.22    0.72
  -3  -6   0   16.40    0.72
   3  -6   0   17.67    0.71
   3  -6   0   18.80    0.75
  -3  -6   0   17.37    0.71
  -3   6   0   16.52    0.70
  -3   6   0   17.48    0.69
   3   6   0   17.30    0.72
   3   6   0   16.95    0.74
  -4  -6   0    8.32    0.38
   4  -6   0    7.17    0.37
   4  -6   0    7.70    0.39
  -4  -6   0    7.92    0.36
   4   6   0    7.35    0.37
  -4   6   0    7.98    0.35
  -5  -6   0    2.91    0.21
   5  -6   0    3.00    0.21
   5  -6   0    2.92    0.21
  -5   6   0    3.11    0.20
   5   6   0    2.80    0.21
  -5   6   0    3.47    0.20
   6  -6   0   14.68    0.66
  -6  -6   0   14.83    0.67
   6  -6   0   14.19    0.66
  -6   6   0   13.72    0.65
   6   6   0   14.82    0.66
  -7  -6   0    4.98    0.23
   7  -6   0    5.12    0.24
  -7  -6   0    4.77    0.23
  -7  -6   0    5.01    0.23
  -7  -6   0    4.66    0.22
   7  -6   0    4.84    0.23
  -7  -6   0    5.01    0.23
   7  -6   0    4.88    0.23
  -7  -6   0    4.90    0.23
  -7   6   0    4.89    0.21
   7   6   0    5.10    0.33
  -8  -6   0    0.58    0.07
  -8  -6   0    0.63    0.08
   8  -6   0    0.82    0.08
  -8  -6   0    0.74    0.08
  -8  -6   0    0.82    0.08
  -8  -6   0    0.64    0.07
   8  -6   0    0.58    0.08
  -8  -6   0    0.73    0.08
   8  -6   0    0.74    0.09
   8   6   0    0.82    0.08
  -8   6   0    0.69    0.07
  -9  -6   0    1.03    0.09
   9  -6   0    1.02    0.09
  -9  -6   0    1.20    0.10
  -9  -6   0    1.10    0.09
  -9  -6   0    0.87    0.09
  -9  -6   0    0.87    0.09
   9  -6   0    1.11    0.11
   9   6   0    1.16    0.09
  -9   6   0    0.88    0.08
 -10  -6   0    0.42    0.06
  10  -6   0    0.40    0.08
 -10  -6   0    0.39    0.06
 -10  -6   0    0.39    0.06
 -10   6   0    0.33    0.05
  10   6   0    0.43    0.07
  10   6   0    0.41    0.06
  11  -6   0    0.12    0.05
 -11  -6   0    0.04    0.04
 -11  -6   0    0.05    0.04
  11   6   0    0.01    0.04
 -11   6   0    0.05    0.04
   0  -7   0    0.02    0.05
   0  -7   0    0.03    0.04
   0  -7   0   -0.03    0.05
   0   7   0    0.00    0.04
   0   7   0    0.01    0.02
   1  -7   0   17.01    0.68
  -1  -7   0   17.41    0.68
   1  -7   0   14.08    0.68
  -1  -7   0   16.63    0.66
  -1  -7   0   17.11    0.67
  -1   7   0   16.19    0.67
  -1   7   0   16.08    0.67
   1   7   0   16.17    0.65
   2  -7   0    1.05    0.13
  -2  -7   0    1.01    0.11
   2  -7   0    0.99    0.11
  -2  -7   0    0.83    0.10
   2   7   0    0.97    0.11
  -2   7   0    0.57    0.08
   2   7   0    0.95    0.10
  -2   7   0    0.85    0.09
   3  -7   0   13.29    0.54
  -3  -7   0   13.05    0.55
   3  -7   0   13.10    0.58
   3  -7   0   12.00    0.55
  -3  -7   0   12.07    0.56
  -3   7   0   12.68    0.54
   3   7   0   13.27    0.58
   3   7   0   13.04    0.55
  -3   7   0   11.68    0.52
  -4  -7   0    0.30    0.07
   4  -7   0    0.20    0.07
   4  -7   0    0.31    0.09
  -4  -7   0    0.32    0.08
   4   7   0    0.31    0.08
   4   7   0    0.33    0.09
  -4   7   0    0.23    0.07
  -5  -7   0    3.12    0.23
   5  -7   0    2.75    0.22
   5  -7   0    3.06    0.23
  -5   7   0    3.25    0.21
  -5   7   0    3.54    0.21
   5   7   0    2.67    0.24
   5   7   0    3.23    0.23
   6  -7   0    0.08    0.08
  -6  -7   0    0.13    0.05
   6  -7   0    0.11    0.08
  -6  -7   0    0.08    0.04
   6  -7   0    0.05    0.06
  -6  -7   0    0.10    0.04
  -6  -7   0    0.21    0.09
  -6  -7   0    0.10    0.05
   6   7   0    0.47    0.13
   6   7   0    0.05    0.07
  -6   7   0    0.04    0.07
  -7  -7   0    1.67    0.11
   7  -7   0    1.92    0.14
  -7  -7   0    1.76    0.12
   7  -7   0    1.96    0.12
  -7  -7   0    1.71    0.12
  -7  -7   0    1.85    0.12
   7  -7   0    1.83    0.13
  -7  -7   0    1.85    0.12
  -7  -7   0    1.64    0.12
  -7  -7   0    1.73    0.11
  -7   7   0    1.76    0.10
  -8  -7   0    0.28    0.05
  -8  -7   0    0.30    0.06
  -8  -7   0    0.18    0.05
  -8  -7   0    0.29    0.06
  -8  -7   0    0.27    0.06
   8  -7   0    0.29    0.07
   8  -7   0    0.31    0.06
  -8  -7   0    0.19    0.05
   8  -7   0    0.25    0.06
  -8   7   0    0.21    0.05
   8   7   0    0.16    0.05
  -9  -7   0    1.69    0.11
  -9  -7   0    1.47    0.11
   9  -7   0    1.77    0.14
   9  -7   0    1.29    0.11
  -9  -7   0    1.57    0.10
  -9  -7   0    1.48    0.11
  -9  -7   0    1.41    0.11
  -9  -7   0    1.56    0.11
   9   7   0    1.45    0.10
  -9   7   0    1.56    0.10
 -10  -7   0    2.89    0.19
  10  -7   0    3.53    0.18
 -10  -7   0    3.28    0.17
 -10  -7   0    3.34    0.17
 -10  -7   0    3.13    0.16
  10   7   0    3.19    0.16
  10   7   0    3.35    0.17
 -10   7   0    3.47    0.16
 -11  -7   0    0.77    0.07
  11  -7   0    0.81    0.08
 -11  -7   0    0.79    0.07
 -11  -7   0    1.01    0.08
  11   7   0    0.95    0.08
 -11   7   0    1.03    0.07
   0  -8   0   42.55    1.72
   0  -8   0   45.59    1.74
   0   8   0   45.90    1.73
  -1  -8   0    1.93    0.14
  -1  -8   0    2.41    0.16
   1  -8   0    1.89    0.17
   1  -8   0    2.05    0.16
  -1  -8   0    1.82    0.15
  -1   8   0    1.91    0.15
   1   8   0    2.21    0.13
   1   8   0    2.13    0.16
  -1   8   0    1.99    0.15
  -2  -8   0   41.50    1.63
   2  -8   0   41.87    1.66
  -2  -8   0   42.04    1.62
   2  -8   0   42.79    1.63
  -2   8   0   41.33    1.61
  -2   8   0   43.35    1.62
   2   8   0   38.21    1.63
   2   8   0   42.46    1.61
   3  -8   0    2.85    0.21
   3  -8   0    2.75    0.19
  -3  -8   0    2.79    0.20
  -3  -8   0    2.69    0.18
  -3   8   0    2.61    0.17
   3   8   0    2.75    0.20
  -3   8   0    2.72    0.17
   3   8   0    2.29    0.18
   4  -8   0   10.13    0.48
   4  -8   0   10.63    0.52
  -4  -8   0   10.09    0.48
  -4  -8   0   10.43    0.50
   4   8   0   10.12    0.51
   4   8   0   10.23    0.49
  -4   8   0   10.65    0.47
  -5  -8   0   10.79    0.52
   5  -8   0   10.09    0.51
   5   8   0   10.62    0.50
  -5   8   0    9.74    0.47
   5   8   0    8.98    0.51
  -5   8   0   10.30    0.48
  -6  -8   0    1.39    0.10
   6  -8   0    1.46    0.13
   6  -8   0    1.41    0.11
   6  -8   0    1.36    0.27
  -6  -8   0    1.51    0.11
  -6  -8   0    1.53    0.11
   6  -8   0    1.49    0.12
  -6  -8   0    1.52    0.10
  -6  -8   0    1.52    0.10
  -6  -8   0    1.37    0.10
  -7  -8   0    3.24    0.17
  -7  -8   0    3.73    0.18
  -7  -8   0    3.53    0.18
  -7  -8   0    3.31    0.18
  -7  -8   0    3.62    0.18
   7  -8   0    3.40    0.19
  -7  -8   0    3.44    0.18
   7  -8   0    3.47    0.18
  -7  -8   0    3.53    0.18
  -7   8   0    3.49    0.16
   8  -8   0    0.06    0.06
  -8  -8   0    0.05    0.05
  -8  -8   0    0.04    0.05
  -8  -8   0    0.08    0.05
  -8  -8   0    0.06    0.05
   8  -8   0    0.01    0.05
   8  -8   0    0.12    0.06
  -8  -8   0    0.05    0.05
  -8  -8   0    0.07    0.05
   8   8   0    0.05    0.05
  -8   8   0   -0.02    0.03
  -9  -8   0    0.20    0.05
   9  -8   0    0.17    0.07
  -9  -8   0    0.22    0.05
   9  -8   0    0.21    0.06
  -9  -8   0    0.21    0.05
  -9  -8   0    0.26    0.06
  -9  -8   0    0.14    0.04
  -9  -8   0    0.27    0.05
   9   8   0    0.29    0.05
  -9   8   0    0.22    0.05
  10  -8   0   -0.03    0.05
 -10  -8   0    0.02    0.04
 -10  -8   0    0.00    0.03
 -10  -8   0    0.00    0.04
 -10  -8   0    0.00    0.04
  10   8   0    0.00    0.05
 -10   8   0   -0.03    0.03
  10   8   0    0.05    0.04
 -11  -8   0    0.02    0.04
 -11  -8   0    0.03    0.04
 -11  -8   0    0.03    0.03
  11  -8   0    0.08    0.04
  11   8   0   -0.01    0.03
 -11   8   0    0.02    0.03
   0  -9   0    0.00    0.05
   0  -9   0   -0.03    0.04
   0   9   0   -0.02    0.05
   0   9   0   -0.01    0.05
   1  -9   0    5.72    0.31
  -1  -9   0    6.10    0.32
  -1  -9   0    5.87    0.31
   1  -9   0    5.51    0.32
  -1   9   0    5.60    0.30
   1   9   0    6.20    0.32
  -1   9   0    5.87    0.30
  -2  -9   0   18.58    0.78
  -2  -9   0   18.54    0.79
   2  -9   0   18.11    0.81
   2  -9   0   19.89    0.79
  -2   9   0   19.18    0.77
  -2   9   0   17.64    0.77
   2   9   0   18.66    0.76
   2   9   0   16.49    0.78
  -3  -9   0    0.37    0.09
   3  -9   0    0.39    0.10
   3  -9   0    0.38    0.09
  -3  -9   0    0.51    0.10
  -3   9   0    0.39    0.08
  -3   9   0    0.50    0.08
   3   9   0    0.41    0.09
   3   9   0    0.33    0.10
  -4  -9   0   18.44    0.82
   4  -9   0   20.00    0.83
   4  -9   0   20.40    0.87
  -4  -9   0   19.65    0.84
   4   9   0   18.04    0.85
   4   9   0   17.77    0.82
  -4   9   0   18.93    0.80
   5  -9   0    0.19    0.05
  -5  -9   0    0.10    0.04
   5  -9   0    0.09    0.08
   5  -9   0    0.11    0.06
  -5  -9   0    0.18    0.04
  -5  -9   0    0.13    0.08
  -5  -9   0    0.14    0.04
   5  -9   0    0.05    0.05
  -5  -9   0    0.09    0.04
  -5  -9   0    0.24    0.06
  -5  -9   0    0.12    0.04
   5  -9   0    0.15    0.04
   5   9   0    0.07    0.09
   5   9   0    0.11    0.08
  -5   9   0    0.22    0.08
  -5   9   0    0.10    0.07
  -6  -9   0    0.43    0.06
  -6  -9   0    0.34    0.07
   6  -9   0    0.46    0.07
   6  -9   0    0.41    0.08
  -6  -9   0    0.40    0.06
  -6  -9   0    0.41    0.06
  -6  -9   0    0.28    0.06
   6  -9   0    0.40    0.07
   6  -9   0    0.44    0.06
  -6  -9   0    0.49    0.06
   7  -9   0    3.70    0.19
   7  -9   0    3.26    0.19
  -7  -9   0    3.63    0.18
  -7  -9   0    3.62    0.19
  -7  -9   0    3.62    0.19
   7  -9   0    3.47    0.20
  -7  -9   0    3.58    0.19
  -7  -9   0    3.53    0.18
  -7  -9   0    3.50    0.19
   8  -9   0    1.22    0.11
   8  -9   0    1.28    0.10
  -8  -9   0    1.28    0.10
  -8  -9   0    1.33    0.10
  -8  -9   0    1.25    0.11
  -8  -9   0    1.28    0.10
  -8  -9   0    1.37    0.11
   8  -9   0    1.30    0.13
  -8  -9   0    1.14    0.10
   8   9   0    1.56    0.11
   9  -9   0    3.99    0.22
   9  -9   0    4.57    0.23
  -9  -9   0    4.48    0.21
  -9  -9   0    4.60    0.21
  -9  -9   0    4.54    0.21
  -9  -9   0    4.54    0.21
  -9  -9   0    4.51    0.21
  -9  -9   0    4.20    0.20
  -9   9   0    4.14    0.19
   9   9   0    4.36    0.20
 -10  -9   0   -0.03    0.03
 -10  -9   0    0.07    0.04
  10  -9   0    0.04    0.05
 -10  -9   0    0.05    0.03
 -10  -9   0   -0.01    0.04
  10   9   0   -0.02    0.06
 -10   9   0    0.04    0.03
  10   9   0    0.00    0.04
 -11  -9   0   -0.02    0.03
  11  -9   0    0.00    0.03
  11   9   0    0.01    0.03
   0 -10   0   12.64    0.59
   0 -10   0   13.59    0.60
   0  10   0   12.98    0.59
   0  10   0   12.92    0.59
  -1 -10   0    3.96    0.25
   1 -10   0    4.20    0.25
   1 -10   0    3.90    0.27
  -1 -10   0    3.77    0.25
  -1  10   0    4.08    0.25
  -1  10   0    3.63    0.24
   1  10   0    4.19    0.26
   2 -10   0   15.02    0.69
  -2 -10   0   16.57    0.70
   2 -10   0   15.48    0.73
  -2 -10   0   15.41    0.70
  -2  10   0   15.83    0.69
  -2  10   0   15.92    0.68
   2  10   0   16.23    0.71
   3 -10   0   14.76    0.68
   3 -10   0   15.93    0.73
  -3 -10   0   15.86    0.69
  -3 -10   0   15.33    0.69
   3  10   0   14.10    0.70
  -3  10   0   15.30    0.67
   4 -10   0    6.95    0.41
   4 -10   0    7.11    0.38
   4 -10   0    6.42    0.29
  -4 -10   0    6.75    0.39
   4 -10   0    6.71    0.29
  -4 -10   0    6.80    0.29
  -4 -10   0    6.28    0.37
   4 -10   0    6.76    0.30
  -4 -10   0    6.63    0.29
  -4 -10   0    6.70    0.29
   4 -10   0    6.54    0.30
   4 -10   0    6.75    0.29
  -4 -10   0    6.87    0.29
  -4 -10   0    7.00    0.28
  -4  10   0    6.34    0.35
   4  10   0    7.17    0.41
   4  10   0    5.83    0.36
  -5 -10   0    4.21    0.21
  -5 -10   0    4.42    0.22
   5 -10   0    4.48    0.21
  -5 -10   0    4.35    0.21
  -5 -10   0    4.12    0.21
  -5 -10   0    4.57    0.20
   5 -10   0    4.46    0.20
   5 -10   0    4.69    0.22
   5 -10   0    4.38    0.22
  -5 -10   0    4.29    0.21
   5 -10   0    4.74    0.23
   6 -10   0    3.03    0.18
  -6 -10   0    2.98    0.17
  -6 -10   0    3.08    0.17
   6 -10   0    3.00    0.15
   6 -10   0    2.83    0.16
  -6 -10   0    2.96    0.15
   6 -10   0    2.85    0.17
  -6 -10   0    2.90    0.16
  -6 -10   0    3.00    0.16
  -6 -10   0    2.85    0.16
  -7 -10   0    0.20    0.06
   7 -10   0    0.34    0.07
  -7 -10   0    0.24    0.06
  -7 -10   0    0.34    0.06
   7 -10   0    0.24    0.08
   7 -10   0    0.12    0.06
  -7 -10   0    0.32    0.06
  -7 -10   0    0.21    0.05
  -7 -10   0    0.20    0.06
  -8 -10   0    0.47    0.07
  -8 -10   0    0.43    0.06
  -8 -10   0    0.42    0.07
   8 -10   0    0.57    0.09
   8 -10   0    0.34    0.07
   8 -10   0    0.53    0.07
  -8 -10   0    0.41    0.06
  -8 -10   0    0.42    0.06
   8  10   0    0.43    0.07
  -9 -10   0    0.13    0.04
  -9 -10   0    0.09    0.04
  -9 -10   0    0.06    0.04
  -9 -10   0    0.13    0.05
   9 -10   0    0.06    0.06
  -9 -10   0    0.09    0.04
   9  10   0    0.20    0.05
 -10 -10   0    1.05    0.08
  10 -10   0    0.88    0.08
 -10 -10   0    0.99    0.07
 -10 -10   0    1.25    0.08
  10  10   0    1.06    0.08
   0 -11   0    0.00    0.05
   0  11   0    0.04    0.06
   0  11   0    0.03    0.07
  -1 -11   0   17.00    0.73
   1 -11   0   15.41    0.75
   1 -11   0   15.84    0.73
   1  11   0   16.98    0.74
  -1  11   0   16.08    0.72
  -1  11   0   17.39    0.73
   1  11   0   15.62    0.73
  -2 -11   0    7.67    0.31
   2 -11   0    6.46    0.42
  -2 -11   0    7.43    0.40
   2 -11   0    7.24    0.39
  -2 -11   0    7.69    0.32
   2 -11   0    7.27    0.32
  -2 -11   0    7.01    0.39
  -2 -11   0    7.26    0.31
  -2 -11   0    6.66    0.33
   2 -11   0    7.30    0.31
   2 -11   0    7.45    0.31
   2 -11   0    7.13    0.31
  -2 -11   0    7.32    0.31
   2  11   0    7.15    0.40
  -2  11   0    7.14    0.38
  -2  11   0    7.62    0.43
  -3 -11   0    0.81    0.08
  -3 -11   0    0.80    0.08
   3 -11   0    0.81    0.16
   3 -11   0    1.17    0.10
   3 -11   0    0.93    0.08
   3 -11   0    0.88    0.08
   3 -11   0    0.72    0.07
  -3 -11   0    0.73    0.08
  -3 -11   0    0.74    0.21
  -3 -11   0    0.87    0.09
   3 -11   0    0.97    0.09
  -3 -11   0    0.66    0.13
  -3 -11   0    0.77    0.07
   3 -11   0    0.70    0.13
  -3 -11   0    0.87    0.08
   3  11   0    0.67    0.17
  -3  11   0    0.69    0.19
   4 -11   0    0.69    0.08
  -4 -11   0    0.64    0.08
  -4 -11   0    0.64    0.08
   4 -11   0    0.68    0.08
   4 -11   0    0.55    0.07
  -4 -11   0    0.60    0.06
   4 -11   0    0.66    0.09
  -4 -11   0    0.60    0.06
   4 -11   0    0.72    0.09
  -4 -11   0    0.61    0.08
  -4 -11   0    0.71    0.07
   5 -11   0    0.71    0.07
   5 -11   0    1.03    0.09
  -5 -11   0    0.93    0.09
  -5 -11   0    0.76    0.08
   5 -11   0    0.87    0.09
  -5 -11   0    0.82    0.08
  -5 -11   0    0.89    0.09
   5 -11   0    1.05    0.09
  -5 -11   0    1.05    0.08
   5 -11   0    1.02    0.11
  -5 -11   0    0.72    0.08
  -6 -11   0    1.61    0.12
   6 -11   0    1.55    0.14
   6 -11   0    1.44    0.10
  -6 -11   0    1.52    0.11
  -6 -11   0    1.56    0.11
  -6 -11   0    1.51    0.11
   6 -11   0    1.64    0.13
  -6 -11   0    1.56    0.12
   6 -11   0    1.56    0.12
  -6 -11   0    1.70    0.12
  -7 -11   0    7.88    0.34
  -7 -11   0    7.31    0.33
  -7 -11   0    7.25    0.33
   7 -11   0    7.83    0.33
  -7 -11   0    7.57    0.32
   7 -11   0    7.82    0.34
   7 -11   0    7.80    0.35
  -7 -11   0    7.19    0.33
  -7 -11   0    8.00    0.34
   8 -11   0    1.50    0.11
  -8 -11   0    1.54    0.11
   8 -11   0    1.49    0.11
   8 -11   0    1.71    0.13
  -8 -11   0    1.47    0.11
  -8 -11   0    1.46    0.11
  -8 -11   0    1.35    0.11
  -8 -11   0    1.46    0.11
   8  11   0    1.46    0.11
  -9 -11   0    0.17    0.04
  -9 -11   0    0.15    0.04
  -9 -11   0    0.10    0.04
   9 -11   0    0.05    0.05
  -9 -11   0    0.14    0.04
  -9 -11   0    0.15    0.04
   9  11   0    0.16    0.04
 -10 -11   0    0.13    0.04
 -10 -11   0    0.17    0.04
  10 -11   0    0.15    0.04
 -10 -11   0    0.11    0.03
  10  11   0    0.11    0.04
   0 -12   0    4.14    0.20
   0 -12   0    4.15    0.19
   0 -12   0    4.10    0.19
   0 -12   0    3.92    0.20
   0 -12   0    4.48    0.20
   0 -12   0    3.95    0.20
   0  12   0    4.38    0.28
  -1 -12   0   18.08    0.70
   1 -12   0   17.82    0.71
  -1 -12   0   18.07    0.71
   1 -12   0   17.94    0.70
  -1 -12   0   18.38    0.71
   1 -12   0   18.83    0.70
  -1 -12   0   18.18    0.71
  -1 -12   0   18.02    0.70
   1 -12   0   18.06    0.71
  -1 -12   0   17.08    0.69
   1 -12   0   16.97    0.70
   1 -12   0   17.66    0.70
  -1  12   0   17.26    0.79
  -2 -12   0    4.05    0.19
   2 -12   0    3.99    0.19
   2 -12   0    4.02    0.20
  -2 -12   0    4.01    0.20
  -2 -12   0    3.91    0.19
   2 -12   0    4.05    0.20
  -2 -12   0    4.22    0.20
  -2 -12   0    4.07    0.20
  -2 -12   0    3.62    0.20
   2 -12   0    4.15    0.20
   2 -12   0    4.10    0.20
  -3 -12   0    0.19    0.05
  -3 -12   0    0.32    0.06
   3 -12   0    0.29    0.06
  -3 -12   0    0.36    0.06
   3 -12   0    0.23    0.06
  -3 -12   0    0.30    0.05
   3 -12   0    0.34    0.06
  -3 -12   0    0.27    0.05
  -3 -12   0    0.28    0.06
   3 -12   0    0.35    0.07
   3 -12   0    0.27    0.07
   4 -12   0    0.09    0.06
   4 -12   0    0.09    0.05
   4 -12   0    0.12    0.06
  -4 -12   0    0.06    0.04
  -4 -12   0    0.13    0.05
  -4 -12   0    0.05    0.05
  -4 -12   0    0.21    0.05
   4 -12   0    0.06    0.05
  -4 -12   0    0.10    0.05
   4 -12   0    0.08    0.05
  -4 -12   0    0.20    0.06
   5 -12   0    0.34    0.06
  -5 -12   0    0.50    0.06
   5 -12   0    0.45    0.08
  -5 -12   0    0.32    0.06
   5 -12   0    0.47    0.08
   5 -12   0    0.40    0.06
   5 -12   0    0.43    0.07
  -5 -12   0    0.53    0.07
  -5 -12   0    0.34    0.07
  -5 -12   0    0.44    0.07
  -6 -12   0   20.58    0.82
   6 -12   0   21.08    0.85
   6 -12   0   21.13    0.82
  -6 -12   0   22.15    0.84
   6 -12   0   20.81    0.83
  -6 -12   0   22.13    0.84
  -6 -12   0   21.06    0.83
   6 -12   0   19.87    0.84
  -6 -12   0   21.90    0.84
  -6 -12   0   21.88    0.83
  -7 -12   0    0.51    0.07
   7 -12   0    0.42    0.07
  -7 -12   0    0.46    0.07
  -7 -12   0    0.39    0.06
  -7 -12   0    0.44    0.07
  -7 -12   0    0.47    0.06
   7 -12   0    0.44    0.08
   7 -12   0    0.39    0.06
   7 -12   0    0.41    0.07
  -7 -12   0    0.43    0.07
  -8 -12   0    0.78    0.07
  -8 -12   0    0.83    0.08
  -8 -12   0    0.84    0.08
  -8 -12   0    0.91    0.08
  -8 -12   0    1.06    0.09
   8 -12   0    0.77    0.08
   8 -12   0    0.88    0.09
   8 -12   0    0.73    0.07
   8  12   0    0.93    0.08
  -9 -12   0    0.60    0.06
  -9 -12   0    0.56    0.06
  -9 -12   0    0.65    0.06
   9 -12   0    0.52    0.06
  -9 -12   0    0.63    0.06
  -9 -12   0    0.62    0.05
   9  12   0    0.64    0.06
   0 -13   0    0.04    0.04
   0 -13   0   -0.01    0.04
   0 -13   0    0.00    0.04
   0 -13   0   -0.02    0.04
   0 -13   0    0.01    0.04
   0 -13   0    0.02    0.04
   1 -13   0   -0.02    0.04
  -1 -13   0   -0.04    0.03
  -1 -13   0    0.06    0.04
  -1 -13   0    0.04    0.04
   1 -13   0    0.00    0.04
   1 -13   0    0.03    0.04
  -1 -13   0    0.01    0.04
  -1 -13   0    0.11    0.04
  -1 -13   0    0.03    0.04
   1 -13   0    0.02    0.04
   1 -13   0   -0.02    0.04
   1 -13   0    0.04    0.05
  -2 -13   0    1.30    0.11
   2 -13   0    1.16    0.10
  -2 -13   0    1.28    0.10
   2 -13   0    1.23    0.10
   2 -13   0    1.27    0.11
   2 -13   0    1.10    0.10
  -2 -13   0    1.10    0.10
  -2 -13   0    1.03    0.09
  -2 -13   0    1.05    0.10
   2 -13   0    1.16    0.11
   3 -13   0    3.28    0.17
  -3 -13   0    3.26    0.16
   3 -13   0    3.32    0.18
  -3 -13   0    3.15    0.18
   3 -13   0    3.16    0.17
   3 -13   0    3.10    0.18
   3 -13   0    3.29    0.17
  -3 -13   0    3.03    0.16
  -3 -13   0    3.25    0.17
  -3 -13   0    3.37    0.18
  -3 -13   0    3.06    0.17
   4 -13   0    0.17    0.06
  -4 -13   0    0.10    0.05
   4 -13   0    0.12    0.06
   4 -13   0    0.08    0.05
  -4 -13   0    0.17    0.06
  -4 -13   0    0.12    0.05
   4 -13   0    0.02    0.05
  -4 -13   0    0.22    0.06
  -4 -13   0    0.22    0.06
   4 -13   0    0.08    0.05
  -4 -13   0    0.21    0.05
  -5 -13   0    0.52    0.07
  -5 -13   0    0.77    0.08
   5 -13   0    0.69    0.08
  -5 -13   0    0.63    0.08
  -5 -13   0    0.76    0.08
  -5 -13   0    0.70    0.08
   5 -13   0    0.62    0.07
   5 -13   0    0.56    0.07
   5 -13   0    0.54    0.08
   5 -13   0    0.65    0.09
  -6 -13   0    2.81    0.16
  -6 -13   0    2.93    0.16
  -6 -13   0    2.76    0.16
   6 -13   0    2.71    0.15
   6 -13   0    2.64    0.17
   6 -13   0    2.75    0.15
  -6 -13   0    2.84    0.16
   6 -13   0    2.61    0.14
  -6 -13   0    2.76    0.15
   6 -13   0    2.81    0.17
  -7 -13   0    0.18    0.05
  -7 -13   0    0.22    0.05
   7 -13   0    0.17    0.04
  -7 -13   0    0.23    0.05
  -7 -13   0    0.23    0.05
   7 -13   0    0.19    0.06
   7 -13   0    0.13    0.04
   7 -13   0    0.10    0.05
  -7 -13   0    0.10    0.05
  -7 -13   0    0.16    0.05
  -8 -13   0    0.17    0.04
  -8 -13   0    0.16    0.04
   8 -13   0    0.18    0.05
  -8 -13   0    0.29    0.05
  -8 -13   0    0.26    0.05
  -8 -13   0    0.28    0.05
   8  13   0    0.24    0.05
  -9 -13   0    0.05    0.03
  -9 -13   0    0.05    0.03
   9 -13   0    0.04    0.04
  -9 -13   0    0.04    0.03
  -9 -13   0    0.08    0.03
  -9 -13   0    0.08    0.03
   0 -14   0    2.71    0.15
   0 -14   0    2.60    0.15
   0 -14   0    2.55    0.16
   0 -14   0    2.72    0.16
   0 -14   0    2.71    0.15
   0 -14   0    2.71    0.15
  -1 -14   0   23.96    0.92
   1 -14   0   24.31    0.93
   1 -14   0   21.20    0.97
  -1 -14   0   23.03    0.91
   1 -14   0   24.61    0.92
   1 -14   0   23.86    0.91
   1 -14   0   24.06    0.92
  -1 -14   0   23.59    0.91
   1 -14   0   23.52    0.92
  -1 -14   0   22.96    0.91
  -1 -14   0   23.96    0.92
  -1 -14   0   23.77    0.92
  -2 -14   0    1.30    0.11
   2 -14   0    0.99    0.10
  -2 -14   0    1.19    0.10
   2 -14   0    0.98    0.09
   2 -14   0    1.13    0.10
   2 -14   0    1.24    0.11
  -2 -14   0    0.95    0.10
  -2 -14   0    1.00    0.10
  -2 -14   0    1.21    0.10
   2 -14   0    1.22    0.10
  -3 -14   0    9.82    0.41
   3 -14   0    9.38    0.42
   3 -14   0    9.84    0.41
  -3 -14   0   10.43    0.42
  -3 -14   0    9.77    0.42
  -3 -14   0   10.38    0.41
  -3 -14   0   10.23    0.42
   3 -14   0    9.87    0.42
  -3 -14   0    9.78    0.42
   3 -14   0   10.12    0.43
   3 -14   0    9.73    0.43
  -4 -14   0    9.40    0.39
  -4 -14   0    9.32    0.39
   4 -14   0    8.61    0.38
   4 -14   0    9.16    0.39
   4 -14   0    9.52    0.40
   4 -14   0    9.09    0.39
  -4 -14   0    8.84    0.38
   4 -14   0    9.49    0.40
  -4 -14   0    9.39    0.38
  -4 -14   0    8.81    0.39
  -4 -14   0    9.16    0.39
   5 -14   0    5.98    0.27
  -5 -14   0    5.95    0.27
  -5 -14   0    6.01    0.26
   5 -14   0    6.10    0.27
   5 -14   0    6.50    0.29
   5 -14   0    6.31    0.27
  -5 -14   0    6.01    0.28
   5 -14   0    5.63    0.28
  -5 -14   0    6.12    0.28
  -5 -14   0    6.25    0.27
  -6 -14   0    0.97    0.09
   6 -14   0    0.84    0.09
   6 -14   0    1.25    0.10
  -6 -14   0    1.20    0.09
  -6 -14   0    1.01    0.09
   6 -14   0    1.12    0.09
  -6 -14   0    1.26    0.10
   6 -14   0    1.00    0.08
   6 -14   0    1.07    0.08
  -6 -14   0    1.14    0.09
   7 -14   0    0.48    0.05
   7 -14   0    0.45    0.05
   7 -14   0    0.51    0.07
  -7 -14   0    0.57    0.06
  -7 -14   0    0.45    0.06
  -7 -14   0    0.42    0.06
   7 -14   0    0.38    0.05
  -7 -14   0    0.53    0.06
  -7 -14   0    0.43    0.05
  -8 -14   0    0.05    0.03
  -8 -14   0    0.04    0.03
  -8 -14   0    0.02    0.03
  -8 -14   0    0.08    0.03
   8 -14   0    0.03    0.04
   8  14   0    0.07    0.03
   0 -15   0    0.07    0.05
   0 -15   0    0.03    0.04
   0 -15   0   -0.01    0.04
   0 -15   0    0.02    0.05
   0 -15   0    0.02    0.04
   0 -15   0   -0.02    0.05
   1 -15   0   -0.01    0.05
   1 -15   0    0.01    0.04
   1 -15   0    0.04    0.05
  -1 -15   0    0.02    0.04
  -1 -15   0    0.05    0.04
   1 -15   0    0.09    0.05
  -1 -15   0    0.06    0.05
   1 -15   0    0.01    0.04
  -1 -15   0    0.00    0.05
  -1 -15   0    0.05    0.05
  -1 -15   0    0.02    0.04
   2 -15   0    0.14    0.05
   2 -15   0    0.18    0.05
  -2 -15   0    0.10    0.04
  -2 -15   0    0.15    0.05
  -2 -15   0    0.11    0.05
  -2 -15   0    0.13    0.05
   2 -15   0    0.15    0.05
   2 -15   0    0.23    0.06
  -2 -15   0    0.06    0.05
   2 -15   0    0.07    0.05
  -3 -15   0    0.29    0.05
  -3 -15   0    0.17    0.05
   3 -15   0    0.14    0.06
  -3 -15   0    0.30    0.06
  -3 -15   0    0.24    0.05
   3 -15   0    0.13    0.05
   3 -15   0    0.22    0.06
   3 -15   0    0.21    0.06
   3 -15   0    0.13    0.05
  -3 -15   0    0.17    0.05
  -4 -15   0    2.93    0.16
  -4 -15   0    2.67    0.15
   4 -15   0    2.81    0.15
   4 -15   0    2.78    0.16
  -4 -15   0    2.89    0.16
  -4 -15   0    2.89    0.14
   4 -15   0    2.69    0.16
  -4 -15   0    2.69    0.16
   4 -15   0    2.93    0.15
   4 -15   0    3.05    0.17
  -4 -15   0    2.86    0.16
   5 -15   0    0.08    0.04
   5 -15   0    0.07    0.06
   5 -15   0    0.10    0.04
  -5 -15   0    0.09    0.04
  -5 -15   0    0.07    0.04
   5 -15   0   -0.03    0.04
  -5 -15   0    0.13    0.05
   5 -15   0    0.17    0.05
  -5 -15   0    0.16    0.05
  -5 -15   0    0.12    0.04
  -6 -15   0    0.25    0.05
  -6 -15   0    0.35    0.05
  -6 -15   0    0.31    0.05
   6 -15   0    0.33    0.05
  -6 -15   0    0.32    0.05
   6 -15   0    0.28    0.05
  -6 -15   0    0.28    0.05
   6 -15   0    0.23    0.05
   6 -15   0    0.24    0.06
  -7 -15   0    0.43    0.05
  -7 -15   0    0.39    0.05
  -7 -15   0    0.52    0.05
   7 -15   0    0.44    0.07
   7 -15   0    0.36    0.05
   7 -15   0    0.39    0.04
  -7 -15   0    0.48    0.05
   7  15   0    0.56    0.06
   0 -16   0    2.55    0.14
   0 -16   0    2.91    0.16
   0 -16   0    2.68    0.15
   0 -16   0    2.64    0.14
   0 -16   0    2.74    0.15
   0 -16   0    2.56    0.15
  -1 -16   0    9.51    0.42
  -1 -16   0    9.75    0.41
  -1 -16   0   10.08    0.42
   1 -16   0   10.45    0.42
   1 -16   0   10.24    0.41
   1 -16   0    9.71    0.41
  -1 -16   0    9.35    0.40
   1 -16   0   10.61    0.42
   1 -16   0    9.92    0.42
  -1 -16   0    9.99    0.41
  -1 -16   0   10.11    0.42
  -2 -16   0    6.37    0.29
   2 -16   0    6.50    0.29
  -2 -16   0    6.78    0.28
  -2 -16   0    6.80    0.29
   2 -16   0    6.74    0.29
  -2 -16   0    6.42    0.28
   2 -16   0    6.48    0.29
   2 -16   0    6.35    0.29
   2 -16   0    6.87    0.29
  -2 -16   0    6.65    0.29
  -3 -16   0    0.07    0.04
  -3 -16   0    0.10    0.04
   3 -16   0    0.09    0.04
   3 -16   0    0.10    0.05
   3 -16   0    0.07    0.05
  -3 -16   0    0.14    0.04
   3 -16   0    0.04    0.04
  -3 -16   0    0.10    0.04
   3 -16   0    0.17    0.05
  -3 -16   0    0.10    0.05
   4 -16   0    2.74    0.14
   4 -16   0    2.70    0.14
  -4 -16   0    2.60    0.14
  -4 -16   0    2.67    0.14
   4 -16   0    2.43    0.15
  -4 -16   0    2.76    0.14
  -4 -16   0    2.88    0.14
   4 -16   0    2.81    0.15
   4 -16   0    2.74    0.15
  -4 -16   0    2.62    0.15
  -4 -16   0    2.80    0.13
  -5 -16   0    2.16    0.12
   5 -16   0    2.33    0.13
  -5 -16   0    2.26    0.12
   5 -16   0    2.33    0.12
   5 -16   0    2.17    0.13
  -5 -16   0    2.22    0.13
  -5 -16   0    2.02    0.12
   5 -16   0    2.30    0.12
   5 -16   0    2.13    0.12
  -5 -16   0    2.48    0.13
  -6 -16   0    1.57    0.09
   6 -16   0    1.42    0.08
  -6 -16   0    1.34    0.08
   6 -16   0    1.46    0.09
  -6 -16   0    1.43    0.09
   6 -16   0    1.42    0.10
  -6 -16   0    1.42    0.09
   6 -16   0    1.44    0.08
  -6 -16   0    1.48    0.09
   0 -17   0    0.03    0.04
   0 -17   0   -0.03    0.04
   0 -17   0    0.01    0.04
   0 -17   0    0.02    0.03
   0 -17   0    0.03    0.03
  -1 -17   0    0.21    0.04
   1 -17   0    0.11    0.05
   1 -17   0    0.16    0.05
   1 -17   0    0.17    0.04
   1 -17   0    0.16    0.05
  -1 -17   0    0.20    0.05
  -1 -17   0    0.22    0.05
   1 -17   0    0.20    0.04
  -1 -17   0    0.13    0.04
  -1 -17   0    0.14    0.05
   2 -17   0    0.51    0.06
   2 -17   0    0.71    0.07
   2 -17   0    0.64    0.07
   2 -17   0    0.74    0.07
  -2 -17   0    0.60    0.06
   2 -17   0    0.71    0.07
  -2 -17   0    0.73    0.07
  -2 -17   0    0.70    0.06
  -2 -17   0    0.57    0.07
  -2 -17   0    0.67    0.07
   3 -17   0    0.48    0.06
  -3 -17   0    0.49    0.06
  -3 -17   0    0.47    0.06
   3 -17   0    0.50    0.06
  -3 -17   0    0.57    0.06
  -3 -17   0    0.55    0.06
   3 -17   0    0.53    0.06
  -3 -17   0    0.49    0.05
   3 -17   0    0.47    0.06
   3 -17   0    0.46    0.06
   4 -17   0    2.72    0.14
  -4 -17   0    2.71    0.14
  -4 -17   0    2.84    0.14
  -4 -17   0    2.87    0.13
  -4 -17   0    2.58    0.14
   4 -17   0    2.78    0.14
   4 -17   0    2.54    0.13
   4 -17   0    2.57    0.14
   4 -17   0    2.82    0.13
   4  17   0    2.78    0.13
  -5 -17   0    1.10    0.08
   5 -17   0    1.14    0.08
   5 -17   0    1.05    0.07
  -5 -17   0    0.98    0.07
   5 -17   0    1.07    0.07
   5 -17   0    0.95    0.08
  -5 -17   0    1.07    0.07
   0 -18   0    5.72    0.24
   0 -18   0    5.96    0.24
   0 -18   0    5.49    0.24
   0 -18   0    5.81    0.24
   0  18   0    5.31    0.23
  -1 -18   0    0.24    0.04
   1 -18   0    0.25    0.04
   1 -18   0    0.24    0.04
  -1 -18   0    0.32    0.04
   1 -18   0    0.24    0.04
   1 -18   0    0.23    0.04
   1 -18   0    0.26    0.04
  -1 -18   0    0.36    0.05
  -1 -18   0    0.24    0.04
  -1 -18   0    0.26    0.04
   2 -18   0    0.07    0.04
  -2 -18   0    0.12    0.04
   2 -18   0    0.13    0.03
  -2 -18   0    0.07    0.03
  -2 -18   0    0.13    0.03
   2 -18   0    0.10    0.03
   2 -18   0    0.13    0.04
   2 -18   0    0.07    0.03
  -2 -18   0    0.08    0.03
  -2 -18   0    0.13    0.03
   3 -18   0    0.61    0.06
  -3 -18   0    0.87    0.07
  -3 -18   0    0.77    0.06
  -3 -18   0    0.77    0.06
   3 -18   0    0.77    0.06
   3 -18   0    0.65    0.06
   3 -18   0    0.74    0.06
  -3 -18   0    0.82    0.06
   3 -18   0    0.75    0.06
 -12   0   1    0.00    0.03
  12   0  -1   -0.02    0.04
 -12   0   1   -0.02    0.03
 -11   0   1    0.01    0.04
 -11   0   1   -0.01    0.04
  11   0  -1    0.03    0.05
  11   0  -1   -0.05    0.05
 -10   0   1    0.01    0.04
 -10   0   1    0.00    0.04
  10   0  -1   -0.03    0.05
  10   0  -1   -0.02    0.05
   9   0  -1    0.10    0.06
  -9   0   1    0.03    0.04
  -9   0   1    0.03    0.04
  -8   0   1    0.01    0.03
  -8   0   1    0.03    0.03
  -8   0   1    0.02    0.04
   8   0  -1    0.00    0.04
   7   0  -1    0.26    0.09
   7   0  -1    0.03    0.06
  -7   0   1    0.01    0.05
   6   0  -1    0.00    0.04
  -6   0   1   -0.02    0.04
   6   0  -1    0.01    0.05
  -6   0   1    0.01    0.04
  -5   0   1   -0.02    0.04
   5   0  -1    0.06    0.04
  -5   0   1   -0.03    0.04
   5   0  -1    0.07    0.05
  -4   0   1    0.03    0.04
   4   0  -1    0.09    0.03
   4   0  -1    0.07    0.04
   3   0  -1    0.02    0.04
  -3   0   1   -0.02    0.03
  -3   0   1    0.00    0.02
   3   0  -1    0.05    0.03
   3   0  -1   -0.02    0.03
  -3   0   1    0.00    0.03
  -2   0   1    0.03    0.02
  -2   0   1    0.03    0.03
   2   0  -1    0.03    0.02
  -2   0   1    0.01    0.03
   2   0  -1    0.00    0.03
   2   0  -1   -0.01    0.03
   1   0  -1    0.05    0.01
  -1   0   1    0.08    0.01
  -1   0   1    0.05    0.02
  -1   0   1    0.01    0.02
  -1   0   1    0.02    0.01
   1   0  -1    0.01    0.01
   0   0   1    0.01    0.01
   0   0   1    0.00    0.00
  -1   0  -1    0.01    0.01
   1   0   1    0.01    0.01
   1   0   1    0.01    0.01
  -1   0  -1    0.03    0.02
   2   0   1    0.04    0.03
  -2   0  -1    0.02    0.03
   2   0   1    0.00    0.03
  -2   0  -1    0.10    0.03
  -2   0  -1   -0.01    0.02
   3   0   1   -0.01    0.03
   3   0   1    0.01    0.03
  -3   0  -1    0.00    0.03
  -3   0  -1    0.00    0.03
  -3   0  -1    0.00    0.04
   3   0   1   -0.04    0.04
   4   0   1    0.03    0.03
  -4   0  -1   -0.01    0.04
  -4   0  -1    0.01    0.03
   4   0   1    0.02    0.03
   4   0   1   -0.04    0.04
  -5   0  -1    0.06    0.05
   5   0   1    0.06    0.05
  -5   0  -1   -0.01    0.03
  -5   0  -1    0.12    0.04
   5   0   1   -0.01    0.04
   6   0   1   -0.07    0.05
   6   0   1    0.04    0.05
  -6   0  -1   -0.01    0.04
  -6   0  -1    0.02    0.04
   7   0   1   -0.01    0.06
  -7   0  -1   -0.01    0.05
   8   0   1    0.00    0.04
  -8   0  -1    0.00    0.03
   8   0   1   -0.07    0.04
  -8   0  -1    0.01    0.03
  -8   0  -1    0.02    0.04
   9   0   1    0.03    0.05
  -9   0  -1    0.03    0.04
  -9   0  -1   -0.03    0.03
   9   0   1    0.06    0.05
   9   0   1    0.01    0.05
 -10   0  -1   -0.01    0.04
  10   0   1   -0.03    0.05
  10   0   1    0.10    0.06
 -10   0  -1    0.00    0.04
 -11   0  -1   -0.02    0.04
  11   0   1    0.11    0.06
 -11   0  -1   -0.03    0.03
  12   0   1    0.07    0.05
 -12   0  -1   -0.04    0.03
 -12   0  -1    0.05    0.04
 -12  -1   1    0.06    0.03
 -12  -1   1    0.05    0.04
  12  -1  -1    0.07    0.05
  12   1  -1    0.10    0.05
 -12   1   1    0.03    0.03
 -12   1   1    0.09    0.04
  11  -1  -1    0.16    0.05
 -11  -1   1    0.26    0.05
  11  -1  -1    0.28    0.07
 -11  -1   1    0.23    0.05
 -11   1   1    0.28    0.05
 -11   1   1    0.24    0.05
  11   1  -1    0.26    0.06
  11   1  -1    0.28    0.07
  10  -1  -1    6.37    0.28
 -10  -1   1    6.11    0.28
 -10  -1   1    6.21    0.28
  10  -1  -1    6.54    0.29
  10   1  -1    6.89    0.30
 -10   1   1    6.60    0.28
 -10   1   1    6.36    0.28
  10   1  -1    6.28    0.28
  -9  -1   1    0.08    0.04
   9  -1  -1    0.07    0.05
  -9  -1   1    0.06    0.04
  -9  -1   1    0.11    0.04
   9  -1  -1    0.09    0.06
  -9   1   1    0.12    0.04
   9   1  -1    0.10    0.06
  -9   1   1    0.12    0.04
  -8  -1   1    0.22    0.05
  -8  -1   1    0.30    0.05
   8  -1  -1    0.19    0.06
  -8  -1   1    0.23    0.04
  -8   1   1    0.29    0.05
  -8   1   1    0.31    0.05
   8   1  -1    0.28    0.06
  -7  -1   1    2.64    0.19
   7  -1  -1    2.64    0.20
  -7  -1   1    2.29    0.18
   7   1  -1    2.67    0.19
  -7   1   1    2.65    0.19
   7   1  -1    2.18    0.18
  -6  -1   1   27.54    1.07
   6  -1  -1   27.31    1.08
   6  -1  -1   25.70    1.05
  -6  -1   1   24.83    1.07
   6   1  -1   26.64    1.07
   6   1  -1   26.58    1.06
  -6   1   1   27.73    1.07
  -6   1   1   27.67    1.07
   5  -1  -1   11.70    0.49
  -5  -1   1   12.61    0.50
   5  -1  -1   10.78    0.47
   5  -1  -1   11.05    0.47
  -5  -1   1   11.03    0.48
   5   1  -1   10.92    0.48
  -5   1   1   12.02    0.48
  -5   1   1   10.64    0.48
   5   1  -1   10.95    0.48
  -4  -1   1   18.46    0.76
   4  -1  -1   19.56    0.77
   4  -1  -1   19.41    0.78
  -4  -1   1   20.62    0.79
  -4  -1   1   21.56    0.79
   4  -1  -1   19.26    0.77
   4   1  -1   20.38    0.75
  -4   1   1   19.07    0.76
  -4   1   1   19.29    0.78
   4   1  -1   19.50    0.78
   4   1  -1   20.14    0.78
   3  -1  -1   10.20    0.40
  -3  -1   1    9.36    0.41
   3  -1  -1   10.30    0.42
   3  -1  -1    9.67    0.41
  -3  -1   1    9.69    0.41
  -3  -1   1    9.75    0.39
  -3   1   1   10.32    0.40
  -3   1   1    9.91    0.41
   3   1  -1   10.46    0.39
   3   1  -1   10.09    0.41
   3   1  -1    9.80    0.41
  -3   1   1   10.85    0.41
  -2  -1   1  306.02   10.41
   2  -1  -1  279.72   10.34
   2  -1  -1  292.08   10.35
  -2  -1   1  242.24   10.39
   2  -1  -1  277.65   10.35
  -2  -1   1  297.73   10.34
  -2   1   1  269.37   10.38
   2   1  -1  276.08   10.29
   2   1  -1  273.88   10.36
   2   1  -1  297.13   10.39
  -2   1   1  277.81   10.39
  -2   1   1  249.83   10.33
   1  -1  -1    3.74    0.15
  -1  -1   1    3.68    0.15
  -1  -1   1    3.69    0.15
   1  -1  -1    3.86    0.15
  -1  -1   1    3.69    0.16
   1  -1  -1    3.71    0.15
  -1  -1   1    3.83    0.15
   1   1  -1    3.92    0.14
   1   1  -1    3.74    0.15
  -1   1   1    3.82    0.15
  -1   1   1    3.38    0.15
  -1   1   1    3.59    0.15
   0  -1   1   31.06    1.13
   0  -1  -1   25.69    1.13
   0  -1  -1   32.07    1.13
   0  -1  -1   29.11    1.13
   0  -1   1   30.89    1.13
   0  -1   1   30.57    1.13
   0  -1   1   30.78    1.13
   0  -1   1   31.21    1.13
   0   1   1   30.39    1.13
   0   1   1   32.75    1.13
   1  -1   1   53.87    1.94
  -1  -1  -1   50.13    1.93
  -1  -1  -1   51.10    1.93
  -1  -1  -1   45.65    1.93
   1  -1   1   53.65    1.93
   1  -1   1   52.68    1.93
  -1  -1  -1   53.80    1.93
   1   1   1   51.18    1.93
   1   1   1   55.78    1.94
  -1   1  -1   53.52    1.94
  -1   1  -1   49.41    1.93
  -1   1  -1   53.67    1.94
  -2  -1  -1   13.16    0.51
  -2  -1  -1   14.02    0.51
   2  -1   1   13.11    0.51
   2  -1   1   12.07    0.51
   2  -1   1   13.27    0.50
  -2  -1  -1   12.93    0.51
  -2   1  -1   14.05    0.50
  -2   1  -1   13.07    0.51
   2   1   1   11.77    0.51
  -2   1  -1   13.55    0.51
   2   1   1   13.12    0.49
   2   1   1   11.58    0.50
  -3  -1  -1  159.69    6.13
   3  -1   1  170.98    6.10
  -3  -1  -1  155.59    6.12
  -3  -1  -1  164.72    6.10
   3  -1   1  157.81    6.09
   3  -1   1  158.87    6.11
   3   1   1  162.16    6.09
  -3   1  -1  162.74    6.14
   3   1   1  171.90    6.10
   3   1   1  176.39    6.11
  -3   1  -1  167.77    6.16
  -4  -1  -1   20.23    0.80
   4  -1   1   20.00    0.80
   4  -1   1   20.24    0.79
  -4  -1  -1   19.47    0.79
   4  -1   1   21.54    0.79
  -4  -1  -1   19.91    0.78
   4   1   1   20.94    0.80
  -4   1  -1   19.67    0.78
  -4   1  -1   19.07    0.78
   4   1   1   20.29    0.79
   4   1   1   20.24    0.77
  -4   1  -1   19.13    0.79
  -5  -1  -1    9.36    0.41
   5  -1   1    8.94    0.40
  -5  -1  -1    9.58    0.40
  -5  -1  -1    9.65    0.42
   5  -1   1    9.42    0.40
  -5   1  -1    9.02    0.41
  -5   1  -1    9.22    0.40
   5   1   1    9.71    0.42
   5   1   1    9.54    0.42
  -5   1  -1    9.47    0.40
   6  -1   1    0.47    0.08
   6  -1   1    0.41    0.09
  -6  -1  -1    0.52    0.08
  -6  -1  -1    0.35    0.08
   6   1   1    0.30    0.07
  -6   1  -1    0.45    0.08
   6   1   1    0.36    0.08
  -7  -1  -1    0.18    0.07
   7  -1   1    0.02    0.06
   7   1   1    0.02    0.05
   7   1   1    0.09    0.06
  -7   1  -1    0.07    0.06
   8  -1   1    5.51    0.25
  -8  -1  -1    5.30    0.24
  -8  -1  -1    5.08    0.23
   8  -1   1    5.35    0.24
  -8  -1  -1    5.54    0.24
   8   1   1    5.75    0.40
   8   1   1    5.56    0.24
   8   1   1    5.35    0.24
  -8   1  -1    5.45    0.24
  -8   1  -1    5.57    0.23
  -9  -1  -1    2.35    0.13
  -9  -1  -1    2.32    0.13
  -9  -1  -1    2.15    0.12
   9  -1   1    2.22    0.14
   9  -1   1    2.39    0.14
   9   1   1    2.37    0.14
  -9   1  -1    2.32    0.13
  -9   1  -1    2.36    0.13
   9   1   1    2.30    0.14
 -10  -1  -1    0.57    0.06
  10  -1   1    0.50    0.07
 -10  -1  -1    0.53    0.07
  10  -1   1    0.59    0.08
 -10   1  -1    0.55    0.06
  10   1   1    0.64    0.07
 -10   1  -1    0.58    0.07
  10   1   1    0.62    0.08
 -11  -1  -1   -0.03    0.04
 -11  -1  -1    0.03    0.03
  11  -1   1    0.04    0.06
  11   1   1   -0.02    0.05
 -11   1  -1    0.06    0.04
 -11   1  -1   -0.07    0.03
  12  -1   1    0.34    0.06
 -12  -1  -1    0.25    0.04
 -12  -1  -1    0.26    0.05
  12   1   1    0.31    0.05
 -12   1  -1    0.43    0.05
 -12   1  -1    0.35    0.05
 -12  -2   1   -0.02    0.04
  12  -2  -1   -0.03    0.04
 -12  -2   1    0.08    0.03
 -12   2   1    0.06    0.04
  12   2  -1    0.05    0.04
  11  -2  -1    0.49    0.07
 -11  -2   1    0.46    0.06
 -11  -2   1    0.39    0.06
  11  -2  -1    0.38    0.07
  11   2  -1    0.50    0.07
  11   2  -1    0.46    0.06
 -11   2   1    0.43    0.06
 -11   2   1    0.51    0.06
  10  -2  -1   -0.01    0.05
  10  -2  -1   -0.01    0.06
 -10  -2   1   -0.03    0.04
 -10  -2   1    0.02    0.04
 -10   2   1    0.00    0.04
 -10   2   1    0.02    0.04
  10   2  -1   -0.04    0.06
   9  -2  -1    0.07    0.06
  -9  -2   1   -0.06    0.04
  -9  -2   1    0.06    0.04
  -9  -2   1    0.07    0.04
  -9  -2   1    0.02    0.04
   9  -2  -1    0.00    0.05
  -9   2   1    0.02    0.04
  -9   2   1   -0.02    0.04
   9   2  -1    0.00    0.05
   8  -2  -1    9.65    0.40
  -8  -2   1    9.77    0.40
  -8  -2   1    9.95    0.40
   8  -2  -1    9.43    0.41
  -8  -2   1    9.39    0.40
  -8  -2   1    9.95    0.40
  -8   2   1    9.97    0.40
  -8   2   1   10.18    0.40
   8   2  -1    9.43    0.40
   8   2  -1   10.26    0.51
  -7  -2   1    0.28    0.08
  -7  -2   1    0.15    0.07
   7  -2  -1    0.14    0.07
   7   2  -1    0.10    0.06
   7   2  -1    0.06    0.06
  -7   2   1    0.06    0.06
   6  -2  -1    5.90    0.30
  -6  -2   1    5.79    0.30
  -6  -2   1    5.72    0.31
   6   2  -1    5.55    0.29
   6   2  -1    5.75    0.29
  -6   2   1    5.76    0.29
  -6   2   1    5.35    0.28
  -5  -2   1   11.19    0.46
  -5  -2   1   10.12    0.45
   5  -2  -1   10.54    0.44
   5  -2  -1    9.40    0.42
   5  -2  -1   10.46    0.45
  -5   2   1    9.52    0.44
  -5   2   1   10.35    0.44
   5   2  -1   10.02    0.45
   5   2  -1   10.36    0.44
   4  -2  -1    7.25    0.32
   4  -2  -1    7.55    0.33
  -4  -2   1    7.06    0.33
  -4  -2   1    7.39    0.33
   4  -2  -1    7.26    0.31
  -4  -2   1    7.03    0.30
  -4   2   1    6.84    0.32
   4   2  -1    7.83    0.33
   4   2  -1    7.61    0.33
  -4   2   1    7.45    0.32
  -4   2   1    7.26    0.31
   3  -2  -1    2.32    0.11
   3  -2  -1    2.35    0.13
   3  -2  -1    2.60    0.14
  -3  -2   1    2.37    0.11
  -3  -2   1    2.39    0.13
  -3  -2   1    2.13    0.13
   3   2  -1    1.92    0.12
   3   2  -1    2.20    0.13
  -3   2   1    2.33    0.12
  -3   2   1    2.57    0.12
  -3   2   1    2.16    0.13
   2  -2  -1  186.68    7.05
  -2  -2   1  191.47    7.11
   2  -2  -1  196.60    7.07
  -2  -2   1  189.83    7.06
   2  -2  -1  193.51    7.04
   2  -2  -1  189.09    7.04
  -2  -2   1  197.92    7.10
   2   2  -1  184.08    7.09
   2   2  -1  192.73    7.04
  -2   2   1  192.25    7.06
  -2   2   1  176.95    7.03
  -1  -2   1  163.12    6.07
  -1  -2   1  163.93    6.10
   1  -2  -1  151.72    6.06
  -1  -2   1  154.94    6.08
   1  -2  -1  164.88    6.11
   1  -2  -1  154.34    6.07
   1   2  -1  172.51    6.11
  -1   2   1  175.80    6.06
  -1   2   1  166.10    6.09
   1   2  -1  160.22    6.08
  -1   2   1  170.63    6.11
   0  -2   1   39.52    1.52
   0  -2  -1   40.68    1.52
   0  -2   1   41.92    1.52
   0  -2  -1   41.76    1.52
   0  -2  -1   42.32    1.52
   0  -2   1   39.27    1.52
   0  -2   1   41.76    1.52
   0  -2   1   39.06    1.53
   0  -2   1   43.83    1.52
   0   2   1   40.35    1.52
   0   2   1   39.00    1.53
  -1  -2  -1   80.25    2.94
  -1  -2  -1   77.93    2.94
   1  -2   1   82.97    2.93
   1  -2   1   73.50    2.95
  -1  -2  -1   82.26    2.94
   1  -2   1   84.06    2.94
   1  -2   1   76.36    2.94
  -1   2  -1   67.77    2.93
   1   2   1   83.19    2.93
   1   2   1   79.28    2.94
  -1   2  -1   82.83    2.93
   2  -2   1  109.47    4.05
   2  -2   1  111.86    4.04
  -2  -2  -1  109.65    4.06
   2  -2   1  111.97    4.03
  -2  -2  -1  115.32    4.04
  -2   2  -1  109.10    4.04
   2   2   1   97.48    4.04
  -2   2  -1  107.52    4.04
   2   2   1  105.99    4.03
  -2   2  -1  109.09    4.04
   3  -2   1  176.32    6.97
   3  -2   1  174.52    6.99
   3  -2   1  199.62    7.00
  -3  -2  -1  185.04    6.99
  -3  -2  -1  184.83    6.98
  -3  -2  -1  192.91    7.03
   3   2   1  197.85    7.00
  -3   2  -1  182.56    7.02
  -3   2  -1  198.59    7.01
   3   2   1  189.59    6.99
  -3   2  -1  191.60    7.06
   4  -2   1    1.27    0.10
  -4  -2  -1    1.10    0.10
   4  -2   1    1.17    0.11
  -4  -2  -1    1.21    0.11
  -4  -2  -1    1.14    0.09
   4  -2   1    1.13    0.09
  -4   2  -1    1.25    0.09
  -4   2  -1    1.25    0.11
   4   2   1    1.32    0.11
   4   2   1    1.32    0.10
  -4   2  -1    1.22    0.10
   5  -2   1    3.24    0.18
  -5  -2  -1    2.92    0.16
  -5  -2  -1    2.93    0.18
  -5  -2  -1    2.87    0.18
   5  -2   1    2.92    0.16
   5  -2   1    3.12    0.19
   5   2   1    2.93    0.18
  -5   2  -1    2.78    0.16
  -5   2  -1    3.00    0.18
   5   2   1    2.99    0.18
  -5   2  -1    2.77    0.16
   6  -2   1    6.48    0.33
  -6  -2  -1    6.01    0.31
  -6  -2  -1    6.63    0.33
  -6   2  -1    6.24    0.31
   6   2   1    6.22    0.32
   6   2   1    6.24    0.32
  -7  -2  -1    1.82    0.19
   7  -2   1    1.68    0.18
   7   2   1    1.66    0.16
  -7   2  -1    1.97    0.16
   7   2   1    1.69    0.16
   8  -2   1    0.63    0.10
  -8  -2  -1    0.67    0.07
   8  -2   1    0.64    0.08
   8  -2   1    0.78    0.08
  -8  -2  -1    0.68    0.07
  -8  -2  -1    0.69    0.07
  -8  -2  -1    0.68    0.06
  -8   2  -1    0.64    0.06
   8   2   1    0.79    0.13
   8   2   1    0.60    0.07
  -8   2  -1    0.74    0.07
   8   2   1    0.86    0.08
  -9  -2  -1    3.29    0.17
  -9  -2  -1    3.33    0.16
  -9  -2  -1    3.68    0.17
   9  -2   1    3.50    0.18
  -9  -2  -1    3.24    0.17
   9  -2   1    3.54    0.18
  -9   2  -1    3.27    0.17
   9   2   1    3.37    0.17
   9   2   1    3.63    0.18
  -9   2  -1    3.39    0.17
  10  -2   1    0.68    0.09
 -10  -2  -1    0.71    0.07
  10  -2   1    0.85    0.08
 -10  -2  -1    0.74    0.08
 -10   2  -1    0.70    0.07
 -10   2  -1    0.87    0.08
  10   2   1    0.73    0.08
  10   2   1    0.76    0.09
 -11  -2  -1    0.90    0.07
  11  -2   1    0.97    0.09
 -11  -2  -1    1.03    0.09
  11   2   1    1.08    0.09
 -11   2  -1    0.82    0.08
 -11   2  -1    0.94    0.08
  12  -2   1    0.26    0.05
 -12  -2  -1    0.34    0.05
  12   2   1    0.32    0.05
 -12   2  -1    0.41    0.05
  12  -3  -1    0.00    0.04
 -12  -3   1   -0.01    0.04
 -12   3   1   -0.03    0.03
  12   3  -1    0.02    0.04
  11  -3  -1    1.69    0.12
 -11  -3   1    1.60    0.11
 -11  -3   1    1.44    0.10
  11   3  -1    1.45    0.10
  11   3  -1    1.78    0.12
 -11   3   1    1.71    0.11
  10  -3  -1    0.10    0.06
 -10  -3   1    0.04    0.04
 -10  -3   1   -0.05    0.04
  10  -3  -1   -0.04    0.06
 -10  -3   1    0.02    0.04
 -10  -3   1    0.00    0.03
  10   3  -1   -0.12    0.05
 -10   3   1    0.00    0.04
  -9  -3   1    4.35    0.21
  -9  -3   1    4.26    0.21
   9  -3  -1    4.48    0.22
  -9  -3   1    4.38    0.20
  -9  -3   1    4.26    0.21
   9  -3  -1    4.45    0.21
  -9   3   1    4.63    0.20
   9   3  -1    4.52    0.21
  -8  -3   1    6.38    0.27
  -8  -3   1    6.22    0.28
  -8  -3   1    6.78    0.28
  -8  -3   1    6.24    0.27
   8  -3  -1    5.80    0.27
  -8  -3   1    5.79    0.27
   8  -3  -1    6.64    0.28
  -8   3   1    6.51    0.27
  -7  -3   1    0.02    0.06
   7  -3  -1    0.12    0.07
  -7  -3   1    0.06    0.06
   7   3  -1    0.05    0.06
  -7   3   1   -0.03    0.05
   7   3  -1    0.00    0.06
  -6  -3   1    6.27    0.34
   6  -3  -1    6.30    0.32
  -6  -3   1    6.49    0.33
   6  -3  -1    6.68    0.34
  -6   3   1    6.40    0.32
   6   3  -1    6.26    0.31
   6   3  -1    6.09    0.32
   5  -3  -1   24.05    0.95
   5  -3  -1   23.19    0.95
  -5  -3   1   21.27    0.95
  -5  -3   1   24.12    0.96
  -5   3   1   24.98    0.94
   5   3  -1   24.11    0.95
   5   3  -1   22.94    0.93
  -5   3   1   22.02    0.94
  -5   3   1   25.58    0.93
   4  -3  -1   10.72    0.45
   4  -3  -1   10.73    0.45
  -4  -3   1   10.41    0.45
  -4  -3   1   10.00    0.42
  -4  -3   1    9.13    0.45
   4  -3  -1   10.84    0.41
  -4   3   1   10.69    0.43
   4   3  -1   10.63    0.44
  -4   3   1   10.42    0.44
   4   3  -1   10.66    0.45
  -4   3   1   10.13    0.43
   3  -3  -1   54.10    2.00
   3  -3  -1   54.19    2.04
  -3  -3   1   54.95    2.04
  -3  -3   1   53.59    2.05
   3  -3  -1   51.72    2.02
   3  -3  -1   55.55    2.04
  -3  -3   1   54.01    2.02
   3   3  -1   51.16    2.02
   3   3  -1   56.48    2.04
  -3   3   1   53.17    2.02
  -2  -3   1   79.43    2.76
   2  -3  -1   66.45    2.75
   2  -3  -1   74.29    2.72
  -2  -3   1   74.28    2.74
   2  -3  -1   70.63    2.74
  -2  -3   1   72.02    2.75
   2  -3  -1   77.22    2.76
   2   3  -1   77.97    2.76
  -2   3   1   71.48    2.74
   2   3  -1   70.78    2.73
   2   3  -1   72.14    2.72
  -2   3   1   77.32    2.75
  -1  -3   1  294.83   11.61
  -1  -3   1  289.39   11.57
   1  -3  -1  295.01   11.52
  -1  -3   1  299.80   11.58
   1  -3  -1  324.61   11.55
  -1  -3   1  295.58   11.54
   1  -3  -1  327.11   11.65
   1   3  -1  311.81   11.61
   1   3  -1  321.51   11.53
  -1   3   1  328.81   11.50
  -1   3   1  342.35   11.60
  -1   3   1  298.16   11.59
   0  -3   1  686.16   24.45
   0  -3  -1  666.85   24.52
   0  -3  -1  663.27   24.52
   0  -3   1  683.81   24.56
   0  -3  -1  583.79   24.50
   0  -3   1  681.08   24.52
   0  -3   1  667.45   24.53
   0   3  -1  649.06   24.50
   0   3   1  663.21   24.53
   1  -3   1   10.30    0.41
  -1  -3  -1   11.00    0.41
   1  -3   1   10.00    0.42
   1  -3   1    9.86    0.43
  -1  -3  -1    9.46    0.40
  -1  -3  -1   10.46    0.42
  -1   3  -1   10.55    0.42
   1   3   1   10.47    0.41
  -1   3  -1   11.11    0.41
   1   3   1   10.65    0.42
   1   3   1   11.04    0.39
  -2  -3  -1   23.24    0.96
   2  -3   1   25.42    0.99
  -2  -3  -1   26.46    0.99
  -2  -3  -1   26.22    0.99
  -2  -3  -1   23.40    0.99
   2  -3   1   27.98    0.99
   2  -3   1   25.36    1.00
  -2   3  -1   28.07    0.98
  -2   3  -1   29.50    0.99
   2   3   1   25.06    0.99
   2   3   1   24.08    0.97
   3  -3   1    0.76    0.08
   3  -3   1    1.03    0.06
  -3  -3  -1    1.00    0.09
   3  -3   1    1.03    0.09
  -3  -3  -1    1.14    0.09
  -3  -3  -1    0.91    0.08
   3   3   1    0.81    0.08
   3   3   1    0.91    0.08
  -3   3  -1    0.96    0.07
  -3   3  -1    0.99    0.08
  -4  -3  -1   27.18    1.15
  -4  -3  -1   28.79    1.14
   4  -3   1   29.27    1.16
   4  -3   1   31.33    1.16
  -4  -3  -1   28.60    1.16
  -4   3  -1   30.15    1.15
  -4   3  -1   29.21    1.15
   4   3   1   30.89    1.14
   4   3   1   30.81    1.16
  -4   3  -1   29.29    1.13
  -5  -3  -1   14.07    0.61
   5  -3   1   13.76    0.60
  -5  -3  -1   13.73    0.58
  -5  -3  -1   13.99    0.60
   5  -3   1   14.42    0.61
  -5   3  -1   14.18    0.60
  -5   3  -1   13.37    0.58
   5   3   1   14.71    0.59
   5   3   1   15.00    0.61
  -6  -3  -1    1.89    0.16
   6  -3   1    1.74    0.15
  -6  -3  -1    1.83    0.16
   6  -3   1    1.75    0.17
   6   3   1    1.71    0.16
  -6   3  -1    1.92    0.15
   6   3   1    2.00    0.15
  -7  -3  -1    2.67    0.21
   7  -3   1    2.93    0.22
   7   3   1    2.79    0.21
   7   3   1    2.65    0.20
  -7   3  -1    2.78    0.20
  -8  -3  -1    0.86    0.07
  -8  -3  -1    0.95    0.08
  -8  -3  -1    0.76    0.07
  -8  -3  -1    0.87    0.08
   8  -3   1    0.75    0.08
  -8  -3  -1    0.66    0.08
   8  -3   1    0.90    0.09
  -8   3  -1    0.68    0.07
  -8   3  -1    1.03    0.08
   8   3   1    1.00    0.08
  -9  -3  -1    4.22    0.20
   9  -3   1    4.28    0.21
  -9  -3  -1    4.06    0.19
   9  -3   1    4.33    0.20
  -9  -3  -1    4.04    0.20
  -9  -3  -1    4.02    0.20
  -9   3  -1    4.29    0.20
  -9   3  -1    4.03    0.19
   9   3   1    3.97    0.20
   9   3   1    4.27    0.20
  10  -3   1    3.63    0.19
 -10  -3  -1    3.36    0.17
 -10  -3  -1    3.57    0.17
 -10  -3  -1    3.28    0.16
 -10  -3  -1    3.41    0.18
  10  -3   1    3.46    0.18
 -10   3  -1    3.45    0.17
  10   3   1    3.44    0.18
  10   3   1    3.36    0.17
 -10   3  -1    3.33    0.17
 -11  -3  -1    1.87    0.12
  11  -3   1    1.98    0.14
 -11   3  -1    2.04    0.12
  11   3   1    1.95    0.13
 -12  -3  -1    0.96    0.08
 -12   3  -1    0.78    0.06
  12   3   1    0.73    0.07
  12  -4  -1    0.46    0.06
 -12  -4   1    0.59    0.06
 -12   4   1    0.54    0.05
  12   4  -1    0.47    0.05
  11  -4  -1    1.43    0.14
  11  -4  -1    2.02    0.13
 -11  -4   1    2.13    0.12
 -11  -4   1    1.97    0.12
 -11   4   1    2.02    0.12
  11   4  -1    2.07    0.13
  11   4  -1    1.85    0.11
 -10  -4   1    6.74    0.30
 -10  -4   1    6.89    0.30
  10  -4  -1    6.96    0.30
 -10  -4   1    6.83    0.30
  10  -4  -1    6.78    0.31
  10   4  -1    7.20    0.31
 -10   4   1    6.99    0.30
  -9  -4   1    0.01    0.04
   9  -4  -1   -0.09    0.05
  -9  -4   1    0.00    0.04
   9  -4  -1    0.02    0.05
  -9  -4   1    0.06    0.04
   9   4  -1   -0.05    0.05
  -9   4   1    0.03    0.04
  -8  -4   1   16.26    0.63
   8  -4  -1   15.47    0.63
  -8  -4   1   17.22    0.66
  -8  -4   1   15.51    0.63
   8  -4  -1   15.56    0.64
  -8  -4   1   16.42    0.63
  -8  -4   1   15.81    0.63
  -8   4   1   15.27    0.62
   8   4  -1   16.03    0.62
  -7  -4   1    3.18    0.24
  -7  -4   1    3.39    0.24
   7  -4  -1    3.11    0.23
   7   4  -1    3.50    0.24
  -7   4   1    3.80    0.23
   7   4  -1    3.06    0.21
  -6  -4   1    0.06    0.06
   6  -4  -1    0.09    0.07
   6  -4  -1    0.01    0.06
  -6  -4   1    0.01    0.06
  -6   4   1    0.07    0.06
   6   4  -1    0.03    0.05
   6   4  -1    0.07    0.06
   5  -4  -1   12.96    0.55
  -5  -4   1   12.62    0.56
   5  -4  -1   12.28    0.55
  -5  -4   1   12.42    0.56
  -5   4   1   12.23    0.53
  -5   4   1   13.52    0.55
   5   4  -1   11.71    0.52
   5   4  -1   13.01    0.55
  -5   4   1   12.07    0.53
   4  -4  -1    0.60    0.09
  -4  -4   1    0.65    0.10
  -4  -4   1    0.87    0.10
  -4  -4   1    0.61    0.07
   4  -4  -1    0.65    0.09
   4   4  -1    0.66    0.09
   4   4  -1    0.53    0.07
  -4   4   1    0.73    0.08
  -4   4   1    0.89    0.10
  -4   4   1    0.60    0.07
  -3  -4   1    4.82    0.23
   3  -4  -1    4.46    0.22
   3  -4  -1    5.17    0.24
   3  -4  -1    4.12    0.22
  -3  -4   1    4.27    0.23
  -3  -4   1    4.94    0.22
   3   4  -1    4.68    0.21
  -3   4   1    4.64    0.22
  -3   4   1    4.57    0.22
   3   4  -1    4.87    0.23
   2  -4  -1    4.16    0.19
  -2  -4   1    4.28    0.18
  -2  -4   1    3.79    0.16
  -2  -4   1    3.79    0.20
  -2  -4   1    4.21    0.20
   2  -4  -1    4.21    0.21
   2  -4  -1    3.82    0.19
  -2   4   1    3.88    0.19
   2   4  -1    3.87    0.19
  -2   4   1    3.96    0.19
   2   4  -1    3.84    0.17
   1  -4  -1   32.40    1.20
   1  -4  -1   31.02    1.18
   1  -4  -1   31.11    1.17
  -1  -4   1   30.86    1.18
  -1  -4   1   32.34    1.18
  -1  -4   1   30.57    1.19
   1   4  -1   33.45    1.16
  -1   4   1   31.98    1.18
  -1   4   1   30.00    1.18
   1   4  -1   30.35    1.18
  -1   4   1   28.22    1.16
   0  -4   1    2.50    0.12
   0  -4   1    2.42    0.13
   0  -4  -1    2.15    0.13
   0  -4   1    2.25    0.11
   0  -4   1    2.45    0.13
   0   4  -1    2.36    0.11
   0   4   1    2.48    0.11
   0   4   1    1.89    0.12
   0   4  -1    2.43    0.13
  -1  -4  -1    1.61    0.09
   1  -4   1    1.34    0.11
  -1  -4  -1    1.70    0.10
   1  -4   1    1.31    0.08
   1  -4   1    1.44    0.09
  -1  -4  -1    1.61    0.10
  -1   4  -1    1.49    0.10
   1   4   1    1.45    0.09
   1   4   1    1.69    0.11
  -1   4  -1    1.33    0.09
  -2  -4  -1   11.81    0.45
   2  -4   1   10.90    0.44
  -2  -4  -1   11.98    0.46
   2  -4   1   11.28    0.47
   2  -4   1   11.25    0.45
  -2  -4  -1   11.27    0.42
  -2   4  -1   10.33    0.43
  -2   4  -1   10.55    0.44
   2   4   1   10.98    0.45
   2   4   1    9.73    0.42
  -3  -4  -1    0.58    0.07
  -3  -4  -1    0.51    0.07
   3  -4   1    0.59    0.08
  -3  -4  -1    0.43    0.06
   3  -4   1    0.48    0.07
  -3   4  -1    0.59    0.07
   3   4   1    0.53    0.08
  -3   4  -1    0.84    0.06
   3   4   1    0.58    0.06
   4  -4   1   38.72    1.68
  -4  -4  -1   42.63    1.66
  -4  -4  -1   44.19    1.69
   4  -4   1   45.54    1.69
  -4  -4  -1   44.65    1.68
  -4   4  -1   43.71    1.67
   4   4   1   43.95    1.66
  -4   4  -1   42.71    1.67
   4   4   1   47.10    1.69
  -4   4  -1   42.27    1.65
   5  -4   1    1.10    0.13
  -5  -4  -1    1.24    0.11
  -5  -4  -1    0.96    0.12
  -5  -4  -1    1.04    0.13
   5  -4   1    0.99    0.12
   5   4   1    1.16    0.13
  -5   4  -1    1.01    0.12
  -5   4  -1    1.20    0.11
   5   4   1    0.99    0.11
  -6  -4  -1    0.10    0.06
   6  -4   1    0.22    0.08
  -6  -4  -1    0.20    0.08
   6  -4   1    0.19    0.07
   6   4   1    0.06    0.06
   6   4   1    0.30    0.07
  -6   4  -1    0.16    0.07
   7  -4   1   13.32    0.61
   7  -4   1   11.48    0.56
  -7  -4  -1   11.94    0.59
  -7  -4  -1   11.93    0.64
  -7   4  -1   13.21    0.58
   7   4   1   12.66    0.58
  -8  -4  -1    0.34    0.06
   8  -4   1    0.25    0.07
   8  -4   1    0.36    0.06
  -8  -4  -1    0.34    0.06
  -8  -4  -1    0.29    0.06
  -8  -4  -1    0.33    0.06
   8   4   1    0.36    0.06
  -8   4  -1    0.29    0.05
  -9  -4  -1    1.24    0.10
  -9  -4  -1    1.32    0.10
   9  -4   1    1.30    0.10
  -9  -4  -1    1.21    0.10
   9  -4   1    1.49    0.12
  -9   4  -1    1.23    0.10
   9   4   1    1.33    0.11
   9   4   1    1.31    0.10
 -10  -4  -1    1.00    0.09
  10  -4   1    1.07    0.09
 -10  -4  -1    1.01    0.09
  10  -4   1    0.81    0.10
 -10  -4  -1    1.06    0.09
  10   4   1    1.00    0.09
  10   4   1    0.99    0.10
 -10   4  -1    0.82    0.08
  11  -4   1    0.02    0.05
 -11  -4  -1   -0.02    0.04
 -11  -4  -1    0.00    0.04
 -11   4  -1    0.01    0.04
  11   4   1    0.03    0.05
 -12  -4  -1    0.27    0.05
  12  -4   1    0.30    0.05
  12   4   1    0.34    0.05
 -12   4  -1    0.36    0.05
  12  -5  -1    0.02    0.04
 -12  -5   1    0.09    0.04
  12   5  -1    0.08    0.04
 -12   5   1    0.06    0.03
 -11  -5   1    1.33    0.10
  11  -5  -1    1.38    0.11
 -11  -5   1    1.35    0.10
 -11   5   1    1.34    0.09
  11   5  -1    1.22    0.10
 -10  -5   1    2.31    0.14
 -10  -5   1    2.20    0.14
  10  -5  -1    2.58    0.15
 -10  -5   1    2.24    0.13
  10  -5  -1    2.12    0.14
  10   5  -1    2.32    0.14
 -10   5   1    2.27    0.13
   9  -5  -1    9.79    0.42
  -9  -5   1    9.72    0.41
  -9  -5   1    9.84    0.41
  -9  -5   1   10.01    0.41
  -9  -5   1    9.69    0.41
   9  -5  -1    9.94    0.41
  -9   5   1    9.69    0.40
   8  -5  -1    0.68    0.09
  -8  -5   1    0.60    0.07
  -8  -5   1    0.67    0.07
  -8  -5   1    0.68    0.07
  -8  -5   1    0.62    0.07
  -8  -5   1    0.58    0.07
   8  -5  -1    0.58    0.08
  -8  -5   1    0.49    0.07
   8   5  -1    0.60    0.07
  -8   5   1    0.59    0.06
  -7  -5   1    4.02    0.19
   7  -5  -1    4.16    0.28
  -7  -5   1    3.88    0.19
  -7  -5   1    3.94    0.28
  -7  -5   1    3.80    0.19
   7  -5  -1    3.98    0.20
  -7  -5   1    4.01    0.27
  -7  -5   1    3.89    0.19
  -7  -5   1    4.08    0.20
   7  -5  -1    3.85    0.19
  -7  -5   1    3.76    0.19
   7   5  -1    4.20    0.28
  -7   5   1    4.29    0.26
  -7   5   1    3.97    0.18
   6  -5  -1    0.62    0.11
  -6  -5   1    0.54    0.11
  -6  -5   1    0.54    0.10
   6  -5  -1    0.44    0.10
  -6   5   1    0.41    0.09
   6   5  -1    0.59    0.10
   5  -5  -1   22.52    0.94
   5  -5  -1   23.97    0.94
  -5  -5   1   21.32    0.94
  -5  -5   1   22.99    0.94
  -5   5   1   22.79    0.91
  -5   5   1   21.88    0.92
   5   5  -1   22.63    0.90
   5   5  -1   23.11    0.93
  -5   5   1   22.55    0.91
   4  -5  -1    0.47    0.08
  -4  -5   1    0.52    0.07
  -4  -5   1    0.63    0.09
   4  -5  -1    0.43    0.08
  -4  -5   1    0.40    0.08
  -4   5   1    0.51    0.08
  -4   5   1    0.57    0.08
   4   5  -1    0.57    0.07
  -4   5   1    0.50    0.07
   4   5  -1    0.48    0.08
   3  -5  -1    8.62    0.39
   3  -5  -1    9.25    0.42
  -3  -5   1    9.05    0.41
  -3  -5   1    9.05    0.40
   3  -5  -1    9.29    0.39
  -3  -5   1    9.17    0.39
  -3   5   1    8.52    0.39
   3   5  -1    8.51    0.37
  -3   5   1    9.18    0.38
   3   5  -1   10.01    0.41
  -2  -5   1   29.23    1.12
   2  -5  -1   29.73    1.11
   2  -5  -1   30.48    1.14
   2  -5  -1   29.85    1.10
  -2  -5   1   26.32    1.11
  -2  -5   1   29.48    1.09
  -2  -5   1   29.38    1.11
   2   5  -1   28.32    1.08
  -2   5   1   26.77    1.11
  -2   5   1   28.87    1.11
   2   5  -1   28.14    1.11
  -1  -5   1    7.48    0.33
   1  -5  -1    7.80    0.31
   1  -5  -1    8.09    0.36
  -1  -5   1    8.75    0.35
  -1  -5   1    8.08    0.33
   1  -5  -1    8.62    0.34
   1   5  -1    7.49    0.33
  -1   5   1    8.28    0.34
   1   5  -1    8.07    0.31
  -1   5   1    7.35    0.30
   1   5  -1    8.00    0.35
  -1   5   1    7.55    0.34
   0  -5  -1   17.37    0.67
   0  -5  -1   15.85    0.68
   0  -5   1   16.84    0.65
   0  -5   1   17.50    0.67
   0  -5   1   18.17    0.68
   0  -5  -1   16.24    0.67
   0  -5   1   16.97    0.67
   0   5  -1   18.06    0.68
   0   5   1   16.35    0.65
   0   5  -1   16.64    0.65
   1  -5   1    1.30    0.08
  -1  -5  -1    1.26    0.10
  -1  -5  -1    1.35    0.09
  -1  -5  -1    1.49    0.09
   1  -5   1    1.34    0.11
   1  -5   1    1.25    0.09
  -1   5  -1    1.26    0.09
  -1   5  -1    1.19    0.09
   1   5   1    1.31    0.09
   2  -5   1   14.34    0.55
  -2  -5  -1   13.18    0.53
   2  -5   1   13.79    0.58
  -2  -5  -1   13.53    0.55
   2  -5   1   13.38    0.56
  -2   5  -1   14.19    0.54
   2   5   1   13.84    0.57
   2   5   1   13.50    0.56
   2   5   1   13.54    0.52
  -3  -5  -1    7.52    0.33
   3  -5   1    7.30    0.33
   3  -5   1    7.43    0.33
  -3  -5  -1    7.10    0.32
   3  -5   1    7.63    0.35
  -3   5  -1    7.08    0.30
   3   5   1    6.48    0.29
   3   5   1    6.30    0.33
  -3   5  -1    7.44    0.32
   4  -5   1   11.12    0.53
  -4  -5  -1   12.28    0.54
  -4  -5  -1   12.74    0.52
   4  -5   1   12.60    0.55
  -4  -5  -1   11.28    0.54
   4   5   1   11.85    0.50
   4   5   1   13.26    0.54
  -4   5  -1   12.19    0.52
  -4   5  -1   12.25    0.52
  -4   5  -1   12.75    0.50
   5  -5   1   27.02    1.09
  -5  -5  -1   27.22    1.09
   5  -5   1   26.57    1.09
  -5  -5  -1   24.94    1.06
  -5  -5  -1   25.78    1.08
   5   5   1   27.15    1.08
  -5   5  -1   28.04    1.07
  -5   5  -1   25.94    1.07
  -6  -5  -1    0.82    0.13
   6  -5   1    0.80    0.12
   6  -5   1    1.02    0.14
   6   5   1    1.14    0.14
  -6   5  -1    0.77    0.11
  -7  -5  -1    0.12    0.04
   7  -5   1    0.08    0.05
  -7  -5  -1    0.11    0.05
   7  -5   1    0.17    0.09
   7  -5   1    0.17    0.06
  -7  -5  -1    0.20    0.09
  -7  -5  -1    0.10    0.04
  -7  -5  -1    0.17    0.04
  -7  -5  -1    0.13    0.04
   7   5   1    0.09    0.08
   7   5   1    0.04    0.05
  -7   5  -1    0.11    0.03
  -7   5  -1    0.10    0.06
  -8  -5  -1    1.45    0.11
  -8  -5  -1    1.44    0.10
   8  -5   1    1.35    0.11
  -8  -5  -1    1.54    0.11
  -8  -5  -1    1.49    0.11
   8  -5   1    1.54    0.12
  -8  -5  -1    1.59    0.11
   8   5   1    1.35    0.10
  -8   5  -1    1.44    0.10
   9  -5   1    2.88    0.17
  -9  -5  -1    2.55    0.14
  -9  -5  -1    2.42    0.15
  -9  -5  -1    2.44    0.15
   9  -5   1    2.76    0.15
   9   5   1    2.56    0.14
  -9   5  -1    2.72    0.14
  10  -5   1   -0.05    0.04
 -10  -5  -1    0.02    0.04
  10  -5   1    0.01    0.06
 -10  -5  -1    0.01    0.04
 -10  -5  -1    0.02    0.04
  10   5   1    0.01    0.04
 -10   5  -1    0.01    0.04
  10   5   1    0.02    0.05
 -11  -5  -1    0.00    0.04
 -11  -5  -1   -0.05    0.04
  11  -5   1   -0.03    0.05
 -11   5  -1   -0.05    0.03
  11   5   1   -0.05    0.05
  12  -5   1    0.05    0.04
 -12  -5  -1    0.02    0.04
  12   5   1   -0.01    0.03
 -12   5  -1   -0.04    0.03
 -11  -6   1    0.24    0.05
 -11  -6   1    0.09    0.04
  11  -6  -1    0.18    0.05
 -11  -6   1    0.15    0.04
  11   6  -1    0.27    0.05
 -11   6   1    0.23    0.04
 -10  -6   1    1.81    0.11
 -10  -6   1    1.70    0.12
  10  -6  -1    1.79    0.13
 -10  -6   1    1.76    0.12
  10  -6  -1    1.53    0.12
  10   6  -1    1.79    0.12
 -10   6   1    1.61    0.11
  -9  -6   1    1.54    0.11
  -9  -6   1    1.43    0.12
  -9  -6   1    1.48    0.11
  -9  -6   1    1.59    0.10
  -9  -6   1    1.49    0.11
   9  -6  -1    1.44    0.11
  -9  -6   1    1.54    0.11
   9  -6  -1    1.49    0.13
  -9   6   1    1.65    0.11
   9   6  -1    1.63    0.11
  -8  -6   1    0.68    0.08
  -8  -6   1    0.59    0.07
  -8  -6   1    0.68    0.08
  -8  -6   1    0.53    0.07
   8  -6  -1    0.60    0.08
  -8  -6   1    0.58    0.07
  -8  -6   1    0.52    0.07
   8  -6  -1    0.76    0.10
  -8   6   1    0.66    0.06
   8   6  -1    0.70    0.07
  -7  -6   1    4.92    0.23
   7  -6  -1    5.10    0.24
   7  -6  -1    5.18    0.24
  -7  -6   1    4.88    0.23
  -7  -6   1    4.93    0.23
  -7  -6   1    5.34    0.23
  -7  -6   1    4.64    0.23
  -7  -6   1    4.88    0.22
  -7   6   1    4.73    0.22
   6  -6  -1   13.09    0.63
  -6  -6   1   12.83    0.64
  -6  -6   1   14.33    0.65
   6  -6  -1   14.29    0.63
  -6   6   1   14.18    0.63
   6   6  -1   13.86    0.63
   5  -6  -1    2.09    0.17
  -5  -6   1    1.74    0.19
  -5  -6   1    1.91    0.17
   5  -6  -1    2.10    0.17
  -5   6   1    1.95    0.15
  -5   6   1    2.04    0.16
   5   6  -1    1.99    0.17
   4  -6  -1    0.90    0.11
  -4  -6   1    0.69    0.11
   4  -6  -1    0.83    0.10
   4  -6  -1    0.87    0.12
  -4  -6   1    0.83    0.11
  -4  -6   1    0.98    0.10
  -4   6   1    0.84    0.09
  -4   6   1    0.97    0.11
   4   6  -1    1.04    0.12
   3  -6  -1   14.39    0.62
   3  -6  -1   15.73    0.65
   3  -6  -1   15.39    0.62
  -3  -6   1   14.67    0.61
  -3  -6   1   13.94    0.63
   3   6  -1   15.11    0.63
  -3   6   1   14.38    0.61
  -3   6   1   16.17    0.62
   2  -6  -1   12.87    0.53
  -2  -6   1   13.55    0.57
   2  -6  -1   13.59    0.56
  -2  -6   1   14.43    0.57
  -2  -6   1   13.79    0.55
   2  -6  -1   14.02    0.58
   2   6  -1   11.43    0.55
   2   6  -1   14.30    0.58
  -2   6   1   13.44    0.55
  -2   6   1   13.12    0.55
   1  -6  -1    0.09    0.03
  -1  -6   1    0.06    0.04
  -1  -6   1    0.10    0.05
   1  -6  -1    0.10    0.05
   1  -6  -1    0.03    0.04
  -1  -6   1    0.11    0.04
   1   6  -1    0.15    0.04
  -1   6   1    0.11    0.05
  -1   6   1    0.09    0.05
   1   6  -1    0.20    0.02
   1   6  -1    0.09    0.05
   0  -6  -1    3.09    0.17
   0  -6  -1    2.96    0.17
   0  -6   1    2.86    0.16
   0  -6  -1    2.90    0.17
   0  -6   1    3.20    0.17
   0  -6   1    3.04    0.14
   0  -6   1    3.05    0.17
   0   6   1    3.01    0.17
   0   6  -1    3.19    0.14
   0   6  -1    3.20    0.17
   0   6   1    2.83    0.14
  -1  -6  -1    0.14    0.04
   1  -6   1    0.21    0.05
   1  -6   1    0.43    0.08
  -1  -6  -1    0.13    0.05
  -1  -6  -1    0.12    0.04
   1  -6   1    0.12    0.04
  -1   6  -1    0.17    0.05
  -1   6  -1    0.13    0.04
   1   6   1    0.12    0.04
   1   6   1    0.14    0.05
   2  -6   1   28.28    1.07
   2  -6   1   27.47    1.11
   2  -6   1   28.93    1.09
  -2  -6  -1   29.83    1.09
  -2  -6  -1   24.29    1.07
  -2  -6  -1   26.90    1.09
  -2   6  -1   28.84    1.08
   2   6   1   27.88    1.09
  -2   6  -1   27.09    1.07
   2   6   1   28.64    1.10
  -3  -6  -1   73.68    2.65
  -3  -6  -1   66.98    2.65
   3  -6   1   72.02    2.64
   3  -6   1   69.65    2.65
   3  -6   1   74.32    2.68
   3   6   1   74.45    2.67
   3   6   1   61.84    2.65
  -3   6  -1   64.98    2.63
  -3   6  -1   70.51    2.62
   4  -6   1    0.67    0.11
   4  -6   1    0.74    0.11
  -4  -6  -1    0.62    0.10
  -4  -6  -1    0.81    0.10
  -4   6  -1    0.67    0.09
   4   6   1    0.83    0.12
   4   6   1    0.70    0.12
  -4   6  -1    0.89    0.11
   5  -6   1    7.80    0.40
  -5  -6  -1    7.41    0.38
   5  -6   1    8.20    0.41
  -5  -6  -1    7.58    0.40
  -5   6  -1    8.77    0.40
   5   6   1    8.13    0.40
  -5   6  -1    7.73    0.38
   5   6   1    7.80    0.42
   6  -6   1    4.08    0.27
   6  -6   1    4.40    0.29
  -6  -6  -1    4.01    0.28
   6   6   1    4.42    0.28
   6   6   1    4.50    0.29
  -6   6  -1    3.71    0.26
   7  -6   1    1.22    0.11
  -7  -6  -1    1.24    0.10
  -7  -6  -1    1.22    0.09
  -7  -6  -1    1.26    0.10
   7  -6   1    1.33    0.10
  -7  -6  -1    1.18    0.09
  -7  -6  -1    1.41    0.10
  -7  -6  -1    1.13    0.09
   7  -6   1    1.18    0.10
  -7   6  -1    1.31    0.08
   7   6   1    1.00    0.16
   8  -6   1    3.05    0.18
  -8  -6  -1    3.00    0.16
  -8  -6  -1    2.97    0.16
   8  -6   1    2.83    0.16
  -8  -6  -1    2.98    0.16
  -8  -6  -1    3.05    0.16
  -8  -6  -1    2.82    0.15
   8   6   1    2.78    0.15
  -8   6  -1    3.07    0.15
  -9  -6  -1    1.21    0.09
   9  -6   1    1.04    0.09
  -9  -6  -1    0.87    0.08
  -9  -6  -1    1.01    0.09
  -9  -6  -1    0.97    0.09
   9  -6   1    0.89    0.10
  -9  -6  -1    1.07    0.09
   9   6   1    0.84    0.08
  -9   6  -1    1.03    0.08
 -10  -6  -1    0.62    0.07
  10  -6   1    0.62    0.08
 -10  -6  -1    0.75    0.07
 -10  -6  -1    0.67    0.07
  10   6   1    0.62    0.07
 -10   6  -1    0.62    0.06
  10   6   1    0.56    0.07
 -11  -6  -1    1.29    0.09
  11  -6   1    1.38    0.11
 -11  -6  -1    1.31    0.10
  11   6   1    1.46    0.10
 -11   6  -1    1.41    0.09
  11  -7  -1    0.90    0.08
 -11  -7   1    0.94    0.08
 -11  -7   1    1.07    0.08
 -11  -7   1    1.00    0.07
  11   7  -1    0.91    0.08
 -11   7   1    1.03    0.07
 -10  -7   1    0.10    0.05
 -10  -7   1    0.13    0.04
 -10  -7   1    0.17    0.05
  10  -7  -1    0.20    0.06
 -10  -7   1    0.19    0.04
  10  -7  -1    0.15    0.05
 -10   7   1    0.18    0.04
  10   7  -1    0.18    0.06
  -9  -7   1    0.58    0.07
   9  -7  -1    0.47    0.07
  -9  -7   1    0.45    0.07
  -9  -7   1    0.42    0.07
  -9  -7   1    0.44    0.06
  -9  -7   1    0.45    0.07
   9  -7  -1    0.54    0.09
  -9  -7   1    0.43    0.06
  -9   7   1    0.47    0.06
   9   7  -1    0.59    0.07
  -8  -7   1    1.83    0.12
   8  -7  -1    1.95    0.14
  -8  -7   1    1.79    0.13
  -8  -7   1    1.92    0.12
  -8  -7   1    2.02    0.13
   8  -7  -1    2.13    0.14
  -8  -7   1    1.87    0.13
  -8  -7   1    2.16    0.13
  -8   7   1    1.92    0.11
   8   7  -1    1.77    0.12
  -7  -7   1    0.17    0.05
  -7  -7   1    0.23    0.05
  -7  -7   1    0.23    0.06
   7  -7  -1    0.34    0.07
   7  -7  -1    0.36    0.07
  -7  -7   1    0.28    0.06
  -7  -7   1    0.30    0.05
  -7  -7   1    0.35    0.06
   7  -7  -1    0.22    0.07
  -7  -7   1    0.26    0.05
  -7   7   1    0.31    0.05
  -6  -7   1    2.33    0.13
  -6  -7   1    2.43    0.13
  -6  -7   1    2.22    0.15
  -6  -7   1    2.57    0.22
   6  -7  -1    2.38    0.15
   6  -7  -1    2.86    0.22
  -6  -7   1    2.15    0.13
   6  -7  -1    2.36    0.21
  -6  -7   1    2.43    0.13
   6   7  -1    2.32    0.22
  -6   7   1    2.44    0.20
   6   7  -1    2.67    0.22
   5  -7  -1    2.80    0.22
  -5  -7   1    3.08    0.23
   5  -7  -1    3.10    0.22
  -5   7   1    2.99    0.20
  -5   7   1    3.27    0.21
   5   7  -1    3.39    0.23
   4  -7  -1    2.18    0.18
  -4  -7   1    2.09    0.17
   4  -7  -1    2.04    0.16
   4  -7  -1    1.97    0.16
  -4  -7   1    2.17    0.16
  -4   7   1    2.22    0.15
  -4   7   1    1.93    0.15
   4   7  -1    2.15    0.19
   4   7  -1    2.22    0.17
   3  -7  -1    2.29    0.16
   3  -7  -1    2.35    0.17
   3  -7  -1    2.66    0.19
  -3  -7   1    2.10    0.17
  -3  -7   1    2.52    0.16
   3   7  -1    2.53    0.17
  -3   7   1    2.36    0.15
  -3   7   1    2.73    0.16
   3   7  -1    2.48    0.19
  -2  -7   1   15.19    0.63
   2  -7  -1   15.75    0.66
  -2  -7   1   14.86    0.64
   2  -7  -1   15.02    0.64
   2   7  -1   15.63    0.63
   2   7  -1   15.02    0.65
  -2   7   1   14.23    0.62
  -2   7   1   16.01    0.63
   1  -7  -1   50.80    1.91
  -1  -7   1   49.08    1.91
  -1  -7   1   49.70    1.91
  -1  -7   1   48.95    1.90
   1  -7  -1   48.13    1.93
   1   7  -1   47.28    1.89
  -1   7   1   49.74    1.91
  -1   7   1   55.75    1.92
   0  -7  -1    5.74    0.29
   0  -7   1    5.96    0.28
   0  -7  -1    6.88    0.29
   0  -7   1    5.80    0.29
   0  -7   1    5.79    0.29
   0   7   1    4.83    0.25
   0   7   1    6.02    0.29
   0   7  -1    6.37    0.29
   0   7  -1    6.43    0.25
  -1  -7  -1    4.85    0.22
   1  -7   1    3.83    0.24
  -1  -7  -1    4.40    0.24
  -1  -7  -1    4.46    0.23
  -1   7  -1    4.51    0.22
   1   7   1    4.30    0.23
   1   7   1    4.18    0.21
  -1   7  -1    4.08    0.22
   2  -7   1    0.70    0.09
   2  -7   1    0.75    0.08
  -2  -7  -1    0.77    0.09
  -2  -7  -1    0.61    0.09
   2  -7   1    0.75    0.12
  -2   7  -1    0.60    0.08
   2   7   1    0.58    0.09
  -2   7  -1    0.73    0.08
   2   7   1    0.70    0.09
   3  -7   1   47.42    1.79
  -3  -7  -1   47.91    1.80
   3  -7   1   47.63    1.81
   3  -7   1   48.35    1.84
  -3  -7  -1   44.45    1.81
  -3   7  -1   43.86    1.77
  -3   7  -1   47.90    1.79
   3   7   1   48.00    1.82
   3   7   1   44.11    1.80
   4  -7   1    0.10    0.07
  -4  -7  -1    0.10    0.06
  -4  -7  -1    0.06    0.05
   4  -7   1    0.07    0.06
   4   7   1    0.10    0.06
  -4   7  -1    0.03    0.05
   4   7   1    0.08    0.07
  -4   7  -1    0.03    0.05
  -5  -7  -1    4.34    0.26
  -5  -7  -1    5.21    0.30
   5  -7   1    5.11    0.30
   5  -7   1    3.98    0.28
  -5   7  -1    4.79    0.28
  -5   7  -1    5.27    0.28
   5   7   1    5.02    0.29
   5   7   1    4.46    0.30
  -6  -7  -1    0.06    0.04
   6  -7   1    0.08    0.08
   6  -7   1    0.01    0.05
  -6  -7  -1    0.04    0.08
   6  -7   1    0.13    0.08
  -6  -7  -1    0.04    0.04
  -6  -7  -1    0.08    0.04
  -6  -7  -1    0.14    0.04
   6   7   1   -0.01    0.07
   6   7   1    0.08    0.08
  -6   7  -1    0.13    0.07
   7  -7   1    2.73    0.16
  -7  -7  -1    3.07    0.16
  -7  -7  -1    2.96    0.16
  -7  -7  -1    2.81    0.15
  -7  -7  -1    3.10    0.16
  -7  -7  -1    3.05    0.16
  -7  -7  -1    2.85    0.16
   7  -7   1    2.91    0.16
   7  -7   1    2.77    0.17
  -7  -7  -1    3.09    0.15
  -7   7  -1    2.92    0.14
   8  -7   1    4.80    0.24
  -8  -7  -1    4.75    0.21
   8  -7   1    4.61    0.22
  -8  -7  -1    4.59    0.22
  -8  -7  -1    4.52    0.22
  -8  -7  -1    4.43    0.21
  -8  -7  -1    4.40    0.21
  -8  -7  -1    4.16    0.21
  -8   7  -1    4.55    0.20
   8   7   1    4.30    0.21
  -9  -7  -1    0.13    0.05
  -9  -7  -1    0.22    0.05
  -9  -7  -1    0.17    0.05
  -9  -7  -1    0.20    0.05
   9  -7   1    0.18    0.05
   9  -7   1    0.14    0.07
  -9  -7  -1    0.12    0.05
   9   7   1    0.19    0.05
  -9   7  -1    0.24    0.05
  10  -7   1    0.49    0.08
 -10  -7  -1    0.59    0.07
 -10  -7  -1    0.58    0.06
 -10  -7  -1    0.47    0.06
 -10   7  -1    0.56    0.06
  10   7   1    0.57    0.06
  10   7   1    0.43    0.07
 -11  -7  -1    0.23    0.05
 -11  -7  -1    0.20    0.05
  11  -7   1    0.15    0.05
 -11   7  -1    0.23    0.04
  11   7   1    0.15    0.05
 -11  -8   1    0.03    0.03
 -11  -8   1    0.04    0.03
  11  -8  -1    0.05    0.04
 -11  -8   1    0.02    0.04
 -11   8   1    0.03    0.03
  11   8  -1   -0.02    0.04
 -10  -8   1    0.37    0.06
  10  -8  -1    0.26    0.06
 -10  -8   1    0.35    0.05
 -10  -8   1    0.25    0.05
 -10  -8   1    0.28    0.06
  10  -8  -1    0.34    0.06
 -10   8   1    0.27    0.05
  10   8  -1    0.39    0.06
  -9  -8   1    0.21    0.05
  -9  -8   1    0.21    0.05
  -9  -8   1    0.21    0.05
  -9  -8   1    0.17    0.05
  -9  -8   1    0.25    0.05
  -9  -8   1    0.11    0.05
   9  -8  -1    0.17    0.06
   9  -8  -1    0.20    0.07
  -9   8   1    0.24    0.04
   9   8  -1    0.24    0.05
  -8  -8   1    0.86    0.09
   8  -8  -1    0.87    0.11
   8  -8  -1    0.85    0.09
  -8  -8   1    0.91    0.09
  -8  -8   1    0.68    0.08
  -8  -8   1    0.96    0.09
  -8  -8   1    0.95    0.09
  -8  -8   1    0.90    0.09
   8   8  -1    0.99    0.09
  -8   8   1    0.94    0.08
   7  -8  -1    0.30    0.06
  -7  -8   1    0.25    0.06
  -7  -8   1    0.30    0.06
   7  -8  -1    0.37    0.08
   7  -8  -1    0.34    0.07
  -7  -8   1    0.26    0.06
  -7  -8   1    0.28    0.06
  -7  -8   1    0.21    0.05
  -7  -8   1    0.26    0.05
  -7  -8   1    0.27    0.06
  -7   8   1    0.28    0.07
  -6  -8   1    5.99    0.26
   6  -8  -1    5.51    0.26
  -6  -8   1    5.69    0.26
  -6  -8   1    6.11    0.26
  -6  -8   1    5.70    0.26
  -6  -8   1    5.73    0.25
   6  -8  -1    5.40    0.27
  -6  -8   1    5.73    0.25
   6  -8  -1    5.38    0.26
  -5  -8   1    0.39    0.10
   5  -8  -1    0.33    0.10
   5   8  -1    0.61    0.11
   5   8  -1    0.36    0.11
  -5   8   1    0.68    0.11
   4  -8  -1    0.34    0.10
   4  -8  -1    0.21    0.07
  -4  -8   1    0.27    0.08
  -4  -8   1    0.23    0.07
  -4   8   1    0.26    0.08
  -4   8   1    0.22    0.07
   4   8  -1    0.20    0.08
   4   8  -1    0.31    0.10
   3  -8  -1   12.86    0.57
   3  -8  -1   13.66    0.61
  -3  -8   1   12.95    0.58
  -3  -8   1   13.94    0.57
  -3   8   1   12.34    0.55
   3   8  -1   11.90    0.56
  -3   8   1   12.09    0.55
   3   8  -1   13.61    0.60
  -2  -8   1    0.72    0.10
   2  -8  -1    0.77    0.10
   2  -8  -1    0.86    0.13
  -2  -8   1    0.72    0.11
   2   8  -1    0.81    0.10
  -2   8   1    0.70    0.09
   2   8  -1    0.86    0.11
  -2   8   1    0.93    0.11
   1  -8  -1    4.35    0.24
  -1  -8   1    5.04    0.24
  -1  -8   1    4.56    0.24
  -1  -8   1    4.40    0.25
   1  -8  -1    3.70    0.25
  -1   8   1    4.05    0.24
   1   8  -1    4.70    0.22
   1   8  -1    4.52    0.25
  -1   8   1    4.46    0.24
   0  -8   1    0.71    0.10
   0  -8  -1    0.65    0.09
   0  -8  -1    0.64    0.09
   0  -8   1    0.69    0.09
   0   8   1    0.71    0.10
   0   8  -1    0.57    0.09
   1  -8   1    1.30    0.12
   1  -8   1    1.10    0.13
  -1  -8  -1    1.39    0.11
  -1  -8  -1    1.36    0.14
  -1  -8  -1    1.33    0.12
   1   8   1    1.06    0.12
  -1   8  -1    1.09    0.12
   1   8   1    1.33    0.10
  -1   8  -1    1.24    0.12
   2  -8   1    1.78    0.17
  -2  -8  -1    1.78    0.15
  -2  -8  -1    1.67    0.14
   2  -8   1    1.79    0.15
  -2   8  -1    1.86    0.13
   2   8   1    1.71    0.13
  -2   8  -1    1.81    0.14
   2   8   1    1.93    0.16
  -3  -8  -1    6.15    0.31
   3  -8   1    6.02    0.31
  -3  -8  -1    5.79    0.31
   3  -8   1    6.12    0.34
  -3   8  -1    5.21    0.29
  -3   8  -1    5.22    0.27
   3   8   1    5.69    0.30
   3   8   1    5.89    0.33
  -4  -8  -1    1.27    0.15
  -4  -8  -1    1.23    0.14
   4  -8   1    1.66    0.19
   4   8   1    0.82    0.12
   4   8   1    1.21    0.16
  -4   8  -1    1.28    0.13
   5  -8   1    0.11    0.08
  -5  -8  -1    0.23    0.08
   5   8   1    0.01    0.07
  -5   8  -1    0.05    0.05
  -5   8  -1    0.18    0.07
   5   8   1    0.06    0.07
  -6  -8  -1    5.84    0.26
  -6  -8  -1    6.06    0.26
  -6  -8  -1    6.21    0.26
  -6  -8  -1    5.92    0.26
  -6  -8  -1    5.74    0.26
   6  -8   1    5.62    0.27
  -6  -8  -1    6.07    0.27
   6  -8   1    5.57    0.27
   6  -8   1    6.18    0.28
  -7  -8  -1    0.00    0.04
  -7  -8  -1    0.02    0.04
  -7  -8  -1   -0.05    0.04
   7  -8   1   -0.05    0.06
  -7  -8  -1    0.01    0.05
  -7  -8  -1   -0.05    0.04
  -7  -8  -1    0.05    0.04
   7  -8   1    0.02    0.05
   7  -8   1    0.09    0.05
  -7  -8  -1   -0.06    0.04
  -7   8  -1    0.01    0.03
   8  -8   1    1.64    0.12
  -8  -8  -1    1.58    0.11
   8  -8   1    1.65    0.14
  -8  -8  -1    1.62    0.11
  -8  -8  -1    1.40    0.11
  -8  -8  -1    1.41    0.11
  -8  -8  -1    1.51    0.11
  -8  -8  -1    1.62    0.11
   8   8   1    1.41    0.11
  -8   8  -1    1.50    0.10
   9  -8   1    2.63    0.14
   9  -8   1    2.39    0.16
  -9  -8  -1    2.32    0.14
  -9  -8  -1    2.42    0.14
  -9  -8  -1    2.39    0.14
  -9  -8  -1    2.42    0.14
  -9  -8  -1    2.61    0.14
  -9   8  -1    2.57    0.13
   9   8   1    2.48    0.14
 -10  -8  -1    1.28    0.09
  10  -8   1    1.28    0.11
 -10  -8  -1    1.43    0.10
 -10  -8  -1    1.16    0.09
 -10  -8  -1    1.33    0.09
  10   8   1    1.35    0.10
 -10   8  -1    1.35    0.09
  10   8   1    1.18    0.09
 -11  -8  -1    1.16    0.08
 -11  -8  -1    0.99    0.08
  11  -8   1    1.08    0.08
 -11   8  -1    1.03    0.07
  11   8   1    1.04    0.08
 -11  -9   1    0.12    0.03
  11  -9  -1    0.19    0.04
  11   9  -1    0.20    0.04
 -10  -9   1    5.01    0.22
 -10  -9   1    5.18    0.22
 -10  -9   1    5.14    0.23
  10  -9  -1    5.17    0.23
 -10  -9   1    5.17    0.22
 -10  -9   1    4.59    0.22
  10   9  -1    5.15    0.22
   9  -9  -1    0.04    0.06
  -9  -9   1    0.04    0.04
  -9  -9   1    0.10    0.05
  -9  -9   1    0.08    0.05
  -9  -9   1    0.10    0.04
  -9  -9   1    0.09    0.04
  -9  -9   1    0.09    0.04
   9  -9  -1    0.09    0.05
  -9   9   1    0.02    0.05
   9   9  -1   -0.01    0.04
  -8  -9   1    1.55    0.11
  -8  -9   1    1.75    0.12
   8  -9  -1    1.57    0.14
  -8  -9   1    1.77    0.12
  -8  -9   1    1.92    0.12
  -8  -9   1    1.77    0.12
   8  -9  -1    1.70    0.13
  -8  -9   1    1.50    0.12
   8   9  -1    1.61    0.12
  -7  -9   1    2.70    0.16
   7  -9  -1    2.72    0.16
  -7  -9   1    2.82    0.15
   7  -9  -1    2.85    0.16
   7  -9  -1    2.48    0.17
  -7  -9   1    2.72    0.16
  -7  -9   1    2.62    0.16
  -7  -9   1    2.80    0.16
  -7  -9   1    2.44    0.14
  -6  -9   1    6.47    0.28
  -6  -9   1    6.41    0.27
  -6  -9   1    6.15    0.28
   6  -9  -1    5.75    0.29
   6  -9  -1    6.28    0.28
  -6  -9   1    6.01    0.27
   6  -9  -1    6.25    0.29
  -6  -9   1    6.16    0.27
  -6  -9   1    6.06    0.28
   5  -9  -1    0.53    0.13
  -5  -9   1    0.45    0.11
  -5  -9   1    0.43    0.05
   5  -9  -1    0.53    0.06
  -5  -9   1    0.42    0.06
   5  -9  -1    0.47    0.08
   5  -9  -1    0.47    0.07
  -5  -9   1    0.44    0.06
   5  -9  -1    0.59    0.07
  -5  -9   1    0.45    0.06
  -5  -9   1    0.54    0.07
  -5  -9   1    0.50    0.07
   5   9  -1    0.35    0.10
  -5   9   1    0.50    0.10
   5   9  -1    0.36    0.11
   4  -9  -1    4.27    0.26
   4  -9  -1    4.48    0.29
  -4  -9   1    3.89    0.25
   4   9  -1    4.06    0.29
   4   9  -1    3.95    0.26
  -3  -9   1    9.92    0.47
   3  -9  -1    9.82    0.48
  -3  -9   1    9.26    0.45
   3  -9  -1    9.86    0.45
  -3   9   1    8.44    0.43
  -3   9   1    8.84    0.43
   3   9  -1    8.98    0.44
   3   9  -1    9.53    0.47
  -2  -9   1    0.48    0.09
  -2  -9   1    0.59    0.10
   2  -9  -1    0.68    0.12
   2  -9  -1    0.69    0.11
   2   9  -1    0.59    0.11
  -2   9   1    0.60    0.09
   2   9  -1    0.67    0.09
  -2   9   1    0.62    0.09
  -1  -9   1    1.82    0.15
  -1  -9   1    1.74    0.16
   1  -9  -1    1.90    0.16
   1  -9  -1    1.62    0.16
  -1   9   1    2.12    0.16
  -1   9   1    1.67    0.15
   1   9  -1    1.87    0.16
   0  -9   1    0.04    0.05
   0  -9  -1    0.04    0.05
   0  -9   1    0.00    0.05
   0  -9  -1    0.03    0.05
   0   9   1    0.00    0.05
   0   9  -1   -0.02    0.05
   0   9   1    0.02    0.05
   0   9  -1    0.01    0.05
  -1  -9  -1   18.21    0.75
  -1  -9  -1   18.04    0.75
   1  -9   1   17.43    0.77
   1  -9   1   16.96    0.74
   1   9   1   17.34    0.75
  -1   9  -1   17.16    0.73
  -1   9  -1   18.23    0.75
  -2  -9  -1   10.22    0.49
   2  -9   1    9.05    0.51
   2  -9   1   11.46    0.50
  -2  -9  -1   11.57    0.49
  -2   9  -1   10.92    0.47
  -2   9  -1    9.93    0.47
   2   9   1   10.39    0.50
   2   9   1   10.34    0.47
   3  -9   1    4.61    0.30
  -3  -9  -1    4.66    0.27
   3  -9   1    4.59    0.28
  -3  -9  -1    4.78    0.29
   3   9   1    5.11    0.30
  -3   9  -1    4.65    0.26
   3   9   1    4.76    0.27
   4  -9   1    2.47    0.22
  -4  -9  -1    2.41    0.19
  -4  -9  -1    2.48    0.20
  -4   9  -1    2.27    0.18
   4   9   1    2.35    0.22
   4   9   1    2.13    0.19
   5  -9   1   10.05    0.42
  -5  -9  -1    9.71    0.40
   5  -9   1   10.32    0.40
  -5  -9  -1   10.02    0.41
  -5  -9  -1   10.25    0.40
   5  -9   1    9.78    0.41
   5  -9   1    9.73    0.52
  -5  -9  -1    9.83    0.41
   5  -9   1    9.49    0.40
   5  -9   1   10.11    0.42
  -5  -9  -1   10.09    0.40
  -5  -9  -1    9.87    0.41
  -5  -9  -1    9.91    0.51
   5   9   1    9.62    0.50
   5   9   1    9.02    0.52
  -5   9  -1   10.69    0.50
  -5   9  -1    9.21    0.47
   6  -9   1   23.04    0.92
   6  -9   1   21.98    0.91
  -6  -9  -1   24.24    0.91
  -6  -9  -1   24.13    0.91
  -6  -9  -1   23.40    0.91
   6  -9   1   23.26    0.90
  -6  -9  -1   24.30    0.90
  -6  -9  -1   23.08    0.90
   6  -9   1   22.59    0.91
  -6  -9  -1   23.54    0.91
  -7  -9  -1    0.69    0.08
  -7  -9  -1    0.63    0.08
  -7  -9  -1    0.60    0.08
   7  -9   1    0.64    0.08
   7  -9   1    0.53    0.08
  -7  -9  -1    0.80    0.08
  -7  -9  -1    0.69    0.08
  -7  -9  -1    0.73    0.08
   7  -9   1    0.64    0.10
  -8  -9  -1    0.59    0.08
  -8  -9  -1    0.51    0.07
  -8  -9  -1    0.49    0.07
   8  -9   1    0.72    0.10
  -8  -9  -1    0.53    0.07
   8  -9   1    0.45    0.07
  -8  -9  -1    0.56    0.07
  -8   9  -1    0.57    0.06
   8   9   1    0.60    0.07
   9  -9   1    0.47    0.06
  -9  -9  -1    0.56    0.07
  -9  -9  -1    0.54    0.07
   9  -9   1    0.57    0.08
  -9  -9  -1    0.45    0.06
  -9  -9  -1    0.61    0.07
  -9  -9  -1    0.64    0.07
  -9  -9  -1    0.57    0.06
   9   9   1    0.51    0.06
  -9   9  -1    0.51    0.05
 -10  -9  -1    0.17    0.04
  10  -9   1    0.15    0.05
 -10  -9  -1    0.21    0.05
 -10  -9  -1    0.15    0.04
 -10  -9  -1    0.13    0.04
 -10   9  -1    0.15    0.04
  10   9   1    0.16    0.05
  10   9   1    0.07    0.04
  11  -9   1    0.03    0.03
 -11  -9  -1    0.02    0.03
  11   9   1    0.05    0.03
  10 -10  -1    0.54    0.07
 -10 -10   1    0.69    0.06
 -10 -10   1    0.67    0.06
 -10 -10   1    0.75    0.06
 -10 -10   1    0.70    0.06
  10  10  -1    0.64    0.06
  -9 -10   1    0.11    0.04
  -9 -10   1    0.12    0.05
  -9 -10   1    0.05    0.04
  -9 -10   1    0.16    0.05
   9 -10  -1    0.16    0.05
  -9 -10   1    0.13    0.04
   9 -10  -1    0.17    0.06
   9  10  -1    0.15    0.04
  -8 -10   1    1.32    0.10
  -8 -10   1    1.05    0.10
  -8 -10   1    1.22    0.10
   8 -10  -1    1.12    0.11
   8 -10  -1    1.16    0.11
  -8 -10   1    1.24    0.10
  -8 -10   1    1.28    0.10
   8  10  -1    1.37    0.10
  -7 -10   1    0.09    0.05
  -7 -10   1    0.13    0.05
  -7 -10   1    0.10    0.05
   7 -10  -1    0.04    0.06
  -7 -10   1    0.12    0.05
  -7 -10   1    0.16    0.05
  -7 -10   1    0.07    0.05
   7 -10  -1    0.06    0.06
   7 -10  -1    0.09    0.06
   6 -10  -1    0.42    0.08
  -6 -10   1    0.44    0.07
   6 -10  -1    0.40    0.06
  -6 -10   1    0.58    0.07
   6 -10  -1    0.43    0.07
  -6 -10   1    0.48    0.07
  -6 -10   1    0.45    0.07
  -6 -10   1    0.75    0.07
   6 -10  -1    0.58    0.09
  -6 -10   1    0.51    0.08
  -5 -10   1    0.09    0.05
  -5 -10   1    0.05    0.04
   5 -10  -1    0.06    0.06
  -5 -10   1    0.04    0.04
   5 -10  -1    0.02    0.05
   5 -10  -1    0.10    0.05
  -5 -10   1    0.04    0.04
  -5 -10   1    0.05    0.04
   5 -10  -1    0.06    0.06
   5 -10  -1    0.06    0.04
  -5 -10   1    0.03    0.04
  -4 -10   1    4.89    0.32
   4 -10  -1    5.38    0.24
  -4 -10   1    4.78    0.23
  -4 -10   1    4.94    0.23
   4 -10  -1    5.36    0.24
  -4 -10   1    5.46    0.24
   4 -10  -1    5.38    0.32
   4 -10  -1    5.44    0.25
   4 -10  -1    5.06    0.25
  -4 -10   1    5.23    0.24
   4 -10  -1    5.75    0.36
  -4 -10   1    5.38    0.24
   4 -10  -1    5.18    0.24
   4  10  -1    5.19    0.32
   4  10  -1    6.12    0.36
  -4  10   1    5.24    0.30
  -3 -10   1   19.25    0.83
   3 -10  -1   19.74    0.87
   3 -10  -1   18.70    0.83
  -3 -10   1   17.85    0.83
  -3  10   1   18.62    0.84
   3  10  -1   19.87    0.86
  -3  10   1   20.31    0.82
  -2 -10   1    3.75    0.23
  -2 -10   1    3.27    0.23
   2 -10  -1    3.53    0.23
   2 -10  -1    3.17    0.25
  -2  10   1    3.04    0.21
  -2  10   1    2.99    0.21
   2  10  -1    3.51    0.24
  -1 -10   1    2.29    0.18
   1 -10  -1    1.79    0.18
  -1 -10   1    1.98    0.18
   1 -10  -1    2.05    0.17
   1  10  -1    2.25    0.18
  -1  10   1    1.72    0.16
  -1  10   1    2.09    0.17
   0 -10  -1    2.66    0.19
   0 -10  -1    2.17    0.18
   0 -10   1    2.30    0.18
   0 -10   1    2.41    0.19
   0  10   1    2.55    0.19
   0  10  -1    2.47    0.19
   0  10  -1    2.33    0.18
   0  10   1    2.26    0.18
   1 -10   1    1.75    0.17
   1 -10   1    1.79    0.18
  -1 -10  -1    1.74    0.17
  -1 -10  -1    1.97    0.17
  -1  10  -1    2.07    0.16
  -1  10  -1    1.91    0.17
   1  10   1    1.88    0.17
  -2 -10  -1   18.20    0.77
  -2 -10  -1   17.74    0.77
   2 -10   1   15.54    0.79
   2 -10   1   18.13    0.77
  -2  10  -1   17.64    0.74
   2  10   1   18.41    0.78
  -2  10  -1   18.08    0.76
  -3 -10  -1    2.57    0.21
  -3 -10  -1    2.83    0.21
   3 -10   1    2.74    0.24
   3 -10   1    2.41    0.21
   3  10   1    2.42    0.22
  -3  10  -1    2.50    0.19
   4 -10   1    0.01    0.04
  -4 -10  -1    0.05    0.07
  -4 -10  -1   -0.01    0.04
   4 -10   1    0.04    0.09
  -4 -10  -1    0.04    0.04
   4 -10   1    0.04    0.04
  -4 -10  -1    0.05    0.05
  -4 -10  -1    0.05    0.04
  -4 -10  -1    0.01    0.03
  -4 -10  -1    0.05    0.05
   4 -10   1    0.03    0.05
  -4 -10  -1   -0.02    0.06
   4 -10   1    0.02    0.05
   4 -10   1    0.10    0.05
  -4  10  -1    0.03    0.06
   4  10   1    0.07    0.08
   4  10   1    0.08    0.09
   5 -10   1    8.88    0.38
   5 -10   1    8.82    0.39
  -5 -10  -1    9.18    0.37
  -5 -10  -1    8.74    0.38
   5 -10   1    9.28    0.37
   5 -10   1    8.88    0.38
  -5 -10  -1    9.47    0.38
  -5 -10  -1    8.79    0.38
   5 -10   1    9.05    0.39
  -5 -10  -1    9.02    0.38
  -5 -10  -1    9.07    0.38
  -6 -10  -1    1.44    0.10
  -6 -10  -1    0.96    0.09
   6 -10   1    1.10    0.10
  -6 -10  -1    1.17    0.09
   6 -10   1    1.06    0.09
  -6 -10  -1    1.15    0.09
   6 -10   1    1.20    0.12
  -6 -10  -1    1.13    0.10
  -6 -10  -1    1.13    0.10
   6 -10   1    1.06    0.09
   6 -10   1    0.88    0.10
  -7 -10  -1    0.07    0.05
  -7 -10  -1    0.08    0.05
  -7 -10  -1    0.08    0.05
   7 -10   1    0.10    0.05
   7 -10   1    0.09    0.06
  -7 -10  -1    0.15    0.05
  -7 -10  -1    0.05    0.05
   7 -10   1    0.06    0.06
  -7 -10  -1    0.11    0.05
   8 -10   1    1.49    0.11
   8 -10   1    1.48    0.13
  -8 -10  -1    1.23    0.10
  -8 -10  -1    1.41    0.11
  -8 -10  -1    1.43    0.11
  -8 -10  -1    1.33    0.11
  -8 -10  -1    1.44    0.11
   8  10   1    1.42    0.11
  -9 -10  -1    5.67    0.25
  -9 -10  -1    6.00    0.25
   9 -10   1    5.87    0.27
  -9 -10  -1    5.45    0.24
  -9 -10  -1    5.37    0.24
   9 -10   1    5.58    0.25
  -9 -10  -1    5.93    0.25
   9  10   1    5.54    0.24
 -10 -10  -1    0.67    0.06
 -10 -10  -1    0.79    0.06
 -10 -10  -1    0.58    0.06
  10 -10   1    0.53    0.07
  10  10   1    0.64    0.06
  10  10   1    0.74    0.06
 -10 -11   1    0.02    0.03
 -10 -11   1    0.02    0.03
  10 -11  -1    0.07    0.04
 -10 -11   1    0.03    0.03
  10  11  -1    0.00    0.03
   9 -11  -1    0.00    0.04
  -9 -11   1    0.01    0.03
  -9 -11   1    0.03    0.04
  -9 -11   1    0.04    0.04
  -9 -11   1   -0.04    0.03
  -9 -11   1   -0.04    0.03
   9 -11  -1    0.06    0.05
   9  11  -1    0.05    0.04
   8 -11  -1    1.08    0.11
  -8 -11   1    1.02    0.09
  -8 -11   1    1.06    0.09
  -8 -11   1    0.90    0.09
  -8 -11   1    0.89    0.08
   8 -11  -1    1.04    0.09
  -8 -11   1    0.83    0.08
   8  11  -1    0.99    0.08
   7 -11  -1    0.08    0.07
  -7 -11   1    0.09    0.05
  -7 -11   1    0.11    0.05
  -7 -11   1    0.05    0.05
  -7 -11   1    0.06    0.05
   7 -11  -1    0.15    0.05
   7 -11  -1    0.08    0.06
  -7 -11   1    0.12    0.05
  -7 -11   1    0.05    0.04
   6 -11  -1    1.16    0.11
   6 -11  -1    1.14    0.12
  -6 -11   1    1.37    0.10
  -6 -11   1    1.13    0.11
  -6 -11   1    1.28    0.10
  -6 -11   1    1.38    0.11
   6 -11  -1    1.48    0.10
   6 -11  -1    1.22    0.10
  -6 -11   1    1.29    0.11
  -6 -11   1    1.21    0.10
  -5 -11   1    1.63    0.12
   5 -11  -1    1.65    0.12
   5 -11  -1    1.57    0.11
   5 -11  -1    1.61    0.13
  -5 -11   1    1.40    0.12
  -5 -11   1    1.63    0.11
   5 -11  -1    1.64    0.11
  -5 -11   1    1.57    0.11
  -5 -11   1    1.71    0.11
  -5 -11   1    1.66    0.11
   5 -11  -1    1.53    0.13
   4 -11  -1    3.93    0.19
  -4 -11   1    3.79    0.18
   4 -11  -1    3.90    0.19
  -4 -11   1    3.82    0.19
  -4 -11   1    3.72    0.19
   4 -11  -1    3.80    0.20
  -4 -11   1    3.68    0.19
   4 -11  -1    3.87    0.20
   4 -11  -1    3.99    0.19
  -4 -11   1    3.73    0.19
  -3 -11   1    4.33    0.21
   3 -11  -1    4.47    0.22
   3 -11  -1    4.46    0.21
  -3 -11   1    4.67    0.22
   3 -11  -1    4.34    0.34
  -3 -11   1    4.12    0.21
   3 -11  -1    4.69    0.22
   3 -11  -1    4.08    0.21
  -3 -11   1    4.73    0.30
  -3 -11   1    4.26    0.20
  -3 -11   1    4.66    0.20
   3 -11  -1    4.44    0.21
   3 -11  -1    4.24    0.29
  -3 -11   1    4.57    0.21
  -2 -11   1    0.73    0.07
  -2 -11   1    0.97    0.08
   2 -11  -1    0.61    0.12
   2 -11  -1    0.67    0.07
  -2 -11   1    0.81    0.08
   2 -11  -1    0.85    0.09
   2 -11  -1    0.79    0.08
   2 -11  -1    0.66    0.14
   2 -11  -1    0.73    0.08
   2 -11  -1    0.83    0.08
  -2 -11   1    0.83    0.13
  -2 -11   1    0.80    0.08
  -2 -11   1    0.91    0.14
  -2  11   1    0.70    0.11
   2  11  -1    0.78    0.14
  -2  11   1    0.61    0.11
   1 -11  -1    3.54    0.27
   1 -11  -1    3.80    0.26
  -1 -11   1    3.70    0.25
  -1  11   1    3.79    0.25
   1  11  -1    3.63    0.26
  -1  11   1    3.91    0.25
   1  11  -1    4.16    0.27
   0 -11  -1    0.75    0.12
   0 -11   1    0.67    0.11
   0  11  -1    0.66    0.11
   0  11   1    0.57    0.11
   0  11   1    0.75    0.13
   0  11  -1    0.83    0.13
  -1 -11  -1    7.23    0.41
   1 -11   1    8.49    0.45
   1 -11   1    7.77    0.42
  -1  11  -1    7.91    0.41
   1  11   1    7.81    0.42
   1  11   1    8.39    0.42
  -1  11  -1    8.24    0.42
   2 -11   1    0.57    0.06
  -2 -11  -1    0.63    0.06
  -2 -11  -1    0.57    0.07
   2 -11   1    0.60    0.07
   2 -11   1    0.53    0.06
   2 -11   1    0.48    0.11
   2 -11   1    0.43    0.12
   2 -11   1    0.71    0.08
  -2 -11  -1    0.49    0.11
  -2 -11  -1    0.40    0.10
  -2 -11  -1    0.50    0.06
  -2 -11  -1    0.46    0.05
  -2 -11  -1    0.51    0.06
   2 -11   1    0.49    0.07
   2  11   1    0.67    0.13
  -2  11  -1    0.75    0.12
   3 -11   1    5.09    0.23
  -3 -11  -1    4.98    0.23
  -3 -11  -1    4.91    0.31
   3 -11   1    5.31    0.39
  -3 -11  -1    5.27    0.54
  -3 -11  -1    4.87    0.22
   3 -11   1    4.69    0.22
   3 -11   1    4.78    0.33
  -3 -11  -1    4.79    0.23
   3 -11   1    4.87    0.23
  -3 -11  -1    4.87    0.23
   3 -11   1    4.77    0.22
  -3 -11  -1    4.93    0.23
  -3 -11  -1    4.93    0.22
   3 -11   1    4.92    0.23
   4 -11   1    2.81    0.16
   4 -11   1    2.78    0.15
   4 -11   1    2.79    0.15
  -4 -11  -1    2.63    0.14
  -4 -11  -1    2.73    0.14
  -4 -11  -1    2.89    0.16
  -4 -11  -1    2.90    0.16
   4 -11   1    2.84    0.15
  -4 -11  -1    2.64    0.15
  -4 -11  -1    2.83    0.15
   4 -11   1    3.00    0.17
  -5 -11  -1    1.29    0.10
  -5 -11  -1    1.05    0.10
   5 -11   1    0.93    0.09
  -5 -11  -1    1.15    0.10
  -5 -11  -1    1.16    0.10
   5 -11   1    1.19    0.11
   5 -11   1    1.14    0.11
   5 -11   1    1.19    0.10
   5 -11   1    1.27    0.10
  -5 -11  -1    1.25    0.10
  -5 -11  -1    0.97    0.08
  -6 -11  -1    0.57    0.07
   6 -11   1    0.44    0.07
  -6 -11  -1    0.46    0.07
   6 -11   1    0.53    0.07
   6 -11   1    0.40    0.08
  -6 -11  -1    0.46    0.07
   6 -11   1    0.39    0.06
   6 -11   1    0.57    0.09
  -6 -11  -1    0.41    0.07
  -6 -11  -1    0.41    0.06
  -6 -11  -1    0.41    0.06
   7 -11   1   -0.04    0.05
   7 -11   1    0.07    0.07
  -7 -11  -1   -0.01    0.04
  -7 -11  -1   -0.03    0.04
  -7 -11  -1    0.01    0.04
  -7 -11  -1    0.01    0.05
   7 -11   1    0.02    0.05
  -7 -11  -1    0.03    0.05
  -7 -11  -1    0.01    0.05
  -8 -11  -1    0.14    0.05
  -8 -11  -1    0.06    0.04
  -8 -11  -1    0.10    0.05
  -8 -11  -1    0.05    0.04
  -8 -11  -1    0.04    0.04
   8 -11   1   -0.03    0.06
   8 -11   1    0.03    0.05
   8  11   1    0.10    0.05
  -9 -11  -1    0.13    0.04
  -9 -11  -1    0.21    0.04
  -9 -11  -1    0.15    0.04
   9 -11   1    0.18    0.05
  -9 -11  -1    0.16    0.04
   9 -11   1    0.21    0.07
  -9 -11  -1    0.15    0.04
   9  11   1    0.24    0.05
  10 -11   1    0.13    0.04
 -10 -11  -1    0.09    0.03
 -10 -11  -1    0.11    0.03
  10  11   1    0.15    0.04
  -9 -12   1    0.76    0.06
  -9 -12   1    0.78    0.07
  -9 -12   1    0.77    0.06
  -9 -12   1    0.71    0.06
   9 -12  -1    0.73    0.07
  -9 -12   1    0.85    0.07
  -8 -12   1    0.18    0.05
  -8 -12   1    0.21    0.05
  -8 -12   1    0.11    0.04
   8 -12  -1    0.18    0.06
  -8 -12   1    0.17    0.05
  -8 -12   1    0.17    0.05
   8 -12  -1    0.17    0.05
   8  12  -1    0.09    0.04
  -7 -12   1    0.98    0.09
  -7 -12   1    0.78    0.08
   7 -12  -1    0.63    0.09
  -7 -12   1    0.69    0.08
  -7 -12   1    0.73    0.08
   7 -12  -1    0.82    0.09
  -7 -12   1    0.79    0.07
   7 -12  -1    0.70    0.07
  -7 -12   1    0.68    0.08
  -6 -12   1    3.00    0.17
  -6 -12   1    3.24    0.17
  -6 -12   1    3.09    0.17
   6 -12  -1    3.01    0.18
  -6 -12   1    2.92    0.17
   6 -12  -1    3.06    0.16
  -6 -12   1    3.04    0.16
   6 -12  -1    3.14    0.19
  -6 -12   1    3.18    0.17
   6 -12  -1    3.17    0.17
   5 -12  -1    0.97    0.09
   5 -12  -1    1.24    0.09
   5 -12  -1    1.04    0.11
   5 -12  -1    1.05    0.09
  -5 -12   1    1.08    0.10
  -5 -12   1    0.96    0.10
  -5 -12   1    1.26    0.09
   5 -12  -1    0.96    0.11
  -5 -12   1    0.90    0.09
  -5 -12   1    1.18    0.10
  -4 -12   1    0.24    0.06
   4 -12  -1    0.22    0.06
  -4 -12   1    0.24    0.06
  -4 -12   1    0.24    0.06
   4 -12  -1    0.29    0.07
   4 -12  -1    0.16    0.07
   4 -12  -1    0.13    0.05
  -4 -12   1    0.33    0.07
  -4 -12   1    0.22    0.05
  -4 -12   1    0.21    0.05
   4 -12  -1    0.24    0.06
  -3 -12   1   15.03    0.61
  -3 -12   1   15.02    0.61
   3 -12  -1   15.41    0.62
  -3 -12   1   15.54    0.60
   3 -12  -1   15.88    0.61
   3 -12  -1   15.33    0.62
  -3 -12   1   15.34    0.61
   3 -12  -1   15.13    0.61
   3 -12  -1   14.85    0.61
  -3 -12   1   15.68    0.62
  -3 -12   1   15.14    0.60
   2 -12  -1    4.83    0.23
   2 -12  -1    4.89    0.24
  -2 -12   1    5.14    0.24
  -2 -12   1    5.28    0.23
  -2 -12   1    4.98    0.24
  -2 -12   1    5.30    0.24
   2 -12  -1    5.12    0.23
   2 -12  -1    5.36    0.24
  -2 -12   1    5.38    0.23
   2 -12  -1    4.73    0.24
  -1 -12   1    6.41    0.29
   1 -12  -1    6.57    0.29
   1 -12  -1    6.50    0.29
  -1 -12   1    6.99    0.30
  -1 -12   1    6.76    0.30
   1 -12  -1    6.69    0.30
  -1 -12   1    6.66    0.29
   1 -12  -1    6.88    0.30
   1 -12  -1    6.47    0.29
  -1 -12   1    6.59    0.28
   1 -12  -1    7.22    0.29
  -1 -12   1    6.38    0.29
  -1  12   1    6.83    0.39
   0 -12  -1    6.84    0.32
   0 -12  -1    7.57    0.31
   0 -12   1    7.47    0.31
   0 -12  -1    6.77    0.31
   0 -12   1    7.67    0.32
   0 -12  -1    7.51    0.32
   0 -12   1    7.76    0.31
   0 -12   1    7.72    0.31
   0 -12  -1    7.24    0.31
   0 -12  -1    7.28    0.31
   0 -12   1    7.41    0.32
   0 -12   1    7.32    0.32
   0  12   1    7.33    0.47
   0  12  -1    7.22    0.40
  -1 -12  -1    3.98    0.19
   1 -12   1    4.10    0.19
  -1 -12  -1    4.16    0.20
   1 -12   1    4.04    0.19
  -1 -12  -1    4.30    0.20
  -1 -12  -1    4.03    0.20
  -1 -12  -1    4.09    0.19
   1 -12   1    3.92    0.20
  -1 -12  -1    4.07    0.19
   1 -12   1    4.10    0.20
   1 -12   1    3.90    0.20
  -2 -12  -1    1.59    0.12
  -2 -12  -1    1.43    0.11
   2 -12   1    1.53    0.11
  -2 -12  -1    1.51    0.11
   2 -12   1    1.44    0.11
  -2 -12  -1    1.55    0.11
   2 -12   1    1.35    0.10
   2 -12   1    1.46    0.11
  -2 -12  -1    1.51    0.10
   2 -12   1    1.42    0.11
  -2 -12  -1    1.48    0.10
  -3 -12  -1    4.37    0.22
   3 -12   1    4.97    0.23
  -3 -12  -1    4.62    0.23
   3 -12   1    4.77    0.22
  -3 -12  -1    4.76    0.22
  -3 -12  -1    4.64    0.21
   3 -12   1    4.66    0.23
   3 -12   1    4.29    0.22
  -3 -12  -1    4.62    0.21
   3 -12   1    5.03    0.23
  -3 -12  -1    4.24    0.22
  -4 -12  -1    1.96    0.13
   4 -12   1    2.28    0.14
   4 -12   1    2.22    0.13
  -4 -12  -1    2.09    0.14
   4 -12   1    2.31    0.15
  -4 -12  -1    2.31    0.13
  -4 -12  -1    2.13    0.14
   4 -12   1    2.38    0.15
   4 -12   1    2.31    0.14
  -4 -12  -1    2.33    0.14
  -4 -12  -1    2.11    0.12
  -5 -12  -1    7.47    0.32
   5 -12   1    7.24    0.32
   5 -12   1    7.50    0.34
   5 -12   1    7.46    0.33
  -5 -12  -1    7.59    0.33
   5 -12   1    7.41    0.32
  -5 -12  -1    7.04    0.32
  -5 -12  -1    7.62    0.32
   5 -12   1    7.34    0.34
  -5 -12  -1    6.68    0.31
  -6 -12  -1    1.77    0.13
  -6 -12  -1    1.66    0.12
   6 -12   1    1.69    0.13
  -6 -12  -1    1.60    0.13
   6 -12   1    1.26    0.13
   6 -12   1    1.59    0.11
  -6 -12  -1    1.60    0.11
   6 -12   1    1.67    0.11
  -6 -12  -1    1.65    0.12
  -6 -12  -1    1.65    0.11
   6 -12   1    1.72    0.12
  -7 -12  -1    0.80    0.08
  -7 -12  -1    0.71    0.07
  -7 -12  -1    0.62    0.07
   7 -12   1    0.56    0.09
  -7 -12  -1    0.73    0.08
  -7 -12  -1    0.62    0.08
  -7 -12  -1    0.74    0.08
   7 -12   1    0.63    0.07
   7 -12   1    0.66    0.06
   7 -12   1    0.67    0.08
   8 -12   1    1.19    0.10
  -8 -12  -1    1.22    0.10
  -8 -12  -1    1.21    0.09
  -8 -12  -1    1.27    0.09
   8 -12   1    1.24    0.09
  -8 -12  -1    1.05    0.09
  -8 -12  -1    1.17    0.10
   8  12   1    1.33    0.10
  -9 -12  -1    0.05    0.03
  -9 -12  -1    0.08    0.04
  -9 -12  -1    0.03    0.03
  -9 -12  -1    0.07    0.03
   9 -12   1    0.05    0.04
  -9 -12  -1    0.06    0.04
   9  12   1   -0.03    0.03
  -9 -13   1    0.54    0.05
  -9 -13   1    0.60    0.05
  -9 -13   1    0.55    0.05
  -9 -13   1    0.55    0.05
   9 -13  -1    0.61    0.06
  -9 -13   1    0.60    0.05
  -8 -13   1    0.02    0.03
  -8 -13   1    0.01    0.03
  -8 -13   1   -0.02    0.04
  -8 -13   1    0.00    0.03
  -8 -13   1   -0.04    0.03
   8 -13  -1   -0.01    0.04
   8 -13  -1    0.00    0.03
   8  13  -1    0.00    0.04
   7 -13  -1    1.00    0.08
  -7 -13   1    1.10    0.09
  -7 -13   1    1.01    0.09
   7 -13  -1    1.13    0.10
  -7 -13   1    1.12    0.09
  -7 -13   1    1.23    0.10
   7 -13  -1    1.32    0.11
  -7 -13   1    1.30    0.10
  -7 -13   1    1.33    0.10
   7 -13  -1    1.28    0.11
  -6 -13   1    3.98    0.20
   6 -13  -1    4.17    0.20
  -6 -13   1    3.80    0.19
   6 -13  -1    4.27    0.19
   6 -13  -1    3.99    0.21
   6 -13  -1    4.28    0.22
  -6 -13   1    3.85    0.20
  -6 -13   1    3.88    0.20
  -6 -13   1    3.98    0.20
   5 -13  -1    0.81    0.08
  -5 -13   1    0.79    0.08
   5 -13  -1    0.68    0.07
   5 -13  -1    0.73    0.09
  -5 -13   1    0.71    0.08
   5 -13  -1    0.70    0.07
   5 -13  -1    0.67    0.10
  -5 -13   1    0.83    0.08
  -5 -13   1    0.90    0.09
  -5 -13   1    0.76    0.08
  -4 -13   1    1.08    0.10
   4 -13  -1    0.96    0.09
  -4 -13   1    1.12    0.10
   4 -13  -1    0.77    0.09
  -4 -13   1    0.96    0.09
   4 -13  -1    0.87    0.09
  -4 -13   1    1.11    0.10
  -4 -13   1    0.90    0.08
   4 -13  -1    0.75    0.09
  -4 -13   1    0.97    0.08
   4 -13  -1    1.02    0.09
   3 -13  -1   10.18    0.42
  -3 -13   1    9.83    0.41
  -3 -13   1   10.01    0.40
   3 -13  -1   10.07    0.41
  -3 -13   1    9.34    0.41
   3 -13  -1   10.30    0.41
  -3 -13   1    9.40    0.41
  -3 -13   1    9.94    0.40
  -3 -13   1    9.80    0.41
   3 -13  -1    9.20    0.42
   3 -13  -1    9.49    0.41
   2 -13  -1    3.78    0.19
   2 -13  -1    3.79    0.20
   2 -13  -1    3.90    0.20
   2 -13  -1    3.98    0.21
   2 -13  -1    4.23    0.20
  -2 -13   1    3.82    0.20
  -2 -13   1    3.86    0.19
  -2 -13   1    3.99    0.19
  -2 -13   1    4.28    0.20
  -2 -13   1    4.00    0.20
   1 -13  -1    3.70    0.19
   1 -13  -1    3.59    0.18
   1 -13  -1    3.62    0.19
  -1 -13   1    3.87    0.19
   1 -13  -1    3.61    0.19
  -1 -13   1    3.61    0.18
   1 -13  -1    3.59    0.19
   1 -13  -1    3.60    0.19
  -1 -13   1    3.94    0.19
  -1 -13   1    4.12    0.19
  -1 -13   1    3.79    0.19
  -1 -13   1    3.81    0.18
   0 -13  -1    0.93    0.08
   0 -13  -1    1.03    0.10
   0 -13   1    1.17    0.10
   0 -13  -1    1.24    0.10
   0 -13   1    1.00    0.09
   0 -13   1    0.83    0.09
   0 -13  -1    0.98    0.09
   0 -13   1    1.01    0.09
   0 -13  -1    0.98    0.09
   0 -13   1    1.08    0.09
   0 -13  -1    1.16    0.09
   0 -13   1    1.00    0.09
  -1 -13  -1    0.03    0.04
   1 -13   1   -0.01    0.04
  -1 -13  -1    0.14    0.04
  -1 -13  -1    0.05    0.05
  -1 -13  -1    0.04    0.05
  -1 -13  -1    0.07    0.05
   1 -13   1    0.13    0.05
  -1 -13  -1    0.06    0.04
   1 -13   1    0.07    0.05
   1 -13   1    0.09    0.05
   1 -13   1    0.12    0.05
   2 -13   1    1.33    0.11
   2 -13   1    1.31    0.10
  -2 -13  -1    1.33    0.11
  -2 -13  -1    1.34    0.11
   2 -13   1    1.28    0.11
   2 -13   1    1.41    0.12
  -2 -13  -1    1.39    0.10
   2 -13   1    1.41    0.11
  -2 -13  -1    1.24    0.10
  -2 -13  -1    1.39    0.12
  -2 -13  -1    1.20    0.10
  -3 -13  -1    1.86    0.13
  -3 -13  -1    2.06    0.13
  -3 -13  -1    2.07    0.13
  -3 -13  -1    2.01    0.13
   3 -13   1    2.12    0.13
   3 -13   1    2.08    0.14
   3 -13   1    1.85    0.13
  -3 -13  -1    1.90    0.12
   3 -13   1    2.13    0.14
   3 -13   1    1.92    0.13
  -3 -13  -1    2.03    0.12
   4 -13   1    1.63    0.13
   4 -13   1    1.55    0.12
  -4 -13  -1    1.73    0.12
  -4 -13  -1    1.79    0.12
   4 -13   1    1.72    0.14
  -4 -13  -1    1.73    0.11
  -4 -13  -1    1.74    0.12
   4 -13   1    1.76    0.13
  -4 -13  -1    1.89    0.12
  -4 -13  -1    1.71    0.11
   4 -13   1    1.78    0.12
  -5 -13  -1    0.17    0.05
   5 -13   1    0.13    0.05
   5 -13   1    0.12    0.06
  -5 -13  -1    0.15    0.05
  -5 -13  -1    0.15    0.05
  -5 -13  -1    0.16    0.06
  -5 -13  -1    0.11    0.05
   5 -13   1    0.23    0.06
   5 -13   1    0.16    0.05
   5 -13   1    0.16    0.07
  -5 -13  -1    0.20    0.06
  -6 -13  -1    0.34    0.06
   6 -13   1    0.27    0.05
   6 -13   1    0.40    0.07
   6 -13   1    0.37    0.07
  -6 -13  -1    0.35    0.06
  -6 -13  -1    0.29    0.06
  -6 -13  -1    0.38    0.07
   6 -13   1    0.18    0.07
   6 -13   1    0.33    0.05
  -6 -13  -1    0.32    0.06
  -6 -13  -1    0.31    0.06
  -7 -13  -1    0.35    0.06
   7 -13   1    0.32    0.07
  -7 -13  -1    0.23    0.05
  -7 -13  -1    0.29    0.05
  -7 -13  -1    0.52    0.06
   7 -13   1    0.43    0.06
  -7 -13  -1    0.26    0.05
  -7 -13  -1    0.40    0.06
   7 -13   1    0.34    0.05
  -8 -13  -1    0.00    0.03
  -8 -13  -1    0.00    0.03
   8 -13   1    0.02    0.03
  -8 -13  -1    0.06    0.03
   8 -13   1    0.04    0.05
  -8 -13  -1    0.01    0.03
  -8 -13  -1   -0.02    0.03
   8  13   1    0.02    0.04
  -9 -13  -1    0.26    0.04
  -9 -13  -1    0.23    0.04
  -9 -13  -1    0.20    0.04
   9 -13   1    0.34    0.05
  -8 -14   1    0.56    0.05
   8 -14  -1    0.47    0.06
  -8 -14   1    0.46    0.05
  -8 -14   1    0.48    0.05
  -8 -14   1    0.47    0.05
   8  14  -1    0.62    0.05
  -7 -14   1   -0.04    0.03
   7 -14  -1   -0.01    0.03
   7 -14  -1    0.00    0.04
  -7 -14   1    0.00    0.03
  -7 -14   1    0.02    0.04
  -7 -14   1   -0.05    0.03
   7 -14  -1   -0.03    0.04
   6 -14  -1    0.13    0.05
  -6 -14   1    0.25    0.06
   6 -14  -1    0.22    0.05
  -6 -14   1    0.25    0.05
  -6 -14   1    0.21    0.05
  -6 -14   1    0.22    0.05
   6 -14  -1    0.17    0.06
   6 -14  -1    0.23    0.05
  -6 -14   1    0.19    0.05
   5 -14  -1    0.04    0.06
  -5 -14   1    0.11    0.05
  -5 -14   1    0.08    0.04
   5 -14  -1    0.13    0.05
  -5 -14   1    0.04    0.04
   5 -14  -1    0.09    0.05
  -5 -14   1    0.04    0.04
  -5 -14   1    0.06    0.04
   5 -14  -1    0.08    0.05
   5 -14  -1    0.10    0.04
  -4 -14   1    0.23    0.05
  -4 -14   1    0.19    0.05
   4 -14  -1    0.22    0.07
  -4 -14   1    0.19    0.06
  -4 -14   1    0.17    0.05
   4 -14  -1    0.16    0.05
  -4 -14   1    0.26    0.06
   4 -14  -1    0.16    0.05
   4 -14  -1    0.13    0.05
  -4 -14   1    0.15    0.05
   4 -14  -1    0.15    0.06
   3 -14  -1    3.80    0.19
  -3 -14   1    3.36    0.17
  -3 -14   1    3.25    0.17
  -3 -14   1    3.21    0.18
   3 -14  -1    3.18    0.17
   3 -14  -1    3.45    0.19
   3 -14  -1    3.42    0.18
   3 -14  -1    3.23    0.18
  -3 -14   1    3.33    0.18
  -3 -14   1    3.30    0.18
  -3 -14   1    3.24    0.18
  -2 -14   1    1.35    0.10
   2 -14  -1    1.44    0.12
   2 -14  -1    1.57    0.12
   2 -14  -1    1.38    0.11
  -2 -14   1    1.38    0.11
  -2 -14   1    1.47    0.11
   2 -14  -1    1.39    0.11
  -2 -14   1    1.44    0.10
  -2 -14   1    1.39    0.12
   2 -14  -1    1.35    0.11
   1 -14  -1    6.56    0.29
  -1 -14   1    6.53    0.30
   1 -14  -1    6.91    0.30
  -1 -14   1    7.00    0.29
  -1 -14   1    6.91    0.30
   1 -14  -1    6.90    0.30
   1 -14  -1    6.68    0.30
  -1 -14   1    6.61    0.29
  -1 -14   1    6.54    0.30
  -1 -14   1    6.22    0.28
   1 -14  -1    6.67    0.30
   1 -14  -1    6.62    0.31
   0 -14  -1    1.79    0.12
   0 -14   1    1.89    0.12
   0 -14  -1    1.78    0.12
   0 -14   1    1.95    0.13
   0 -14   1    1.89    0.12
   0 -14  -1    1.91    0.12
   0 -14   1    1.77    0.13
   0 -14   1    1.82    0.13
   0 -14   1    1.95    0.12
   0 -14  -1    1.72    0.12
   0 -14  -1    1.68    0.13
   0 -14  -1    1.83    0.13
  -1 -14  -1    0.62    0.07
   1 -14   1    0.68    0.08
  -1 -14  -1    0.56    0.07
  -1 -14  -1    0.62    0.08
   1 -14   1    0.64    0.08
  -1 -14  -1    0.68    0.08
  -1 -14  -1    0.60    0.07
   1 -14   1    0.67    0.08
   1 -14   1    0.61    0.08
   1 -14   1    0.56    0.07
  -1 -14  -1    0.75    0.08
   2 -14   1    3.60    0.19
  -2 -14  -1    3.51    0.18
  -2 -14  -1    3.47    0.19
  -2 -14  -1    3.72    0.19
  -2 -14  -1    3.47    0.18
   2 -14   1    3.77    0.19
   2 -14   1    3.61    0.19
  -2 -14  -1    3.64    0.19
   2 -14   1    3.47    0.19
   2 -14   1    3.51    0.19
  -3 -14  -1    0.11    0.05
  -3 -14  -1    0.04    0.05
   3 -14   1   -0.02    0.05
   3 -14   1    0.09    0.06
  -3 -14  -1    0.14    0.05
   3 -14   1    0.14    0.05
   3 -14   1    0.09    0.05
  -3 -14  -1    0.07    0.05
  -3 -14  -1    0.09    0.05
  -3 -14  -1    0.13    0.05
   3 -14   1    0.13    0.06
  -4 -14  -1    1.86    0.12
   4 -14   1    2.03    0.13
   4 -14   1    1.83    0.13
  -4 -14  -1    1.90    0.12
  -4 -14  -1    1.97    0.13
  -4 -14  -1    1.66    0.11
   4 -14   1    1.70    0.12
  -4 -14  -1    1.74    0.13
  -4 -14  -1    1.77    0.12
   4 -14   1    1.68    0.13
   4 -14   1    2.06    0.14
  -5 -14  -1    0.09    0.04
  -5 -14  -1    0.04    0.04
   5 -14   1    0.07    0.05
  -5 -14  -1   -0.01    0.04
   5 -14   1   -0.04    0.04
   5 -14   1    0.01    0.05
  -5 -14  -1    0.13    0.05
   5 -14   1    0.03    0.04
   5 -14   1    0.01    0.04
  -5 -14  -1    0.05    0.05
   6 -14   1    0.65    0.07
  -6 -14  -1    0.63    0.07
   6 -14   1    0.71    0.08
  -6 -14  -1    0.73    0.08
  -6 -14  -1    0.58    0.07
  -6 -14  -1    0.68    0.07
   6 -14   1    0.66    0.06
   6 -14   1    0.55    0.08
  -6 -14  -1    0.59    0.07
   6 -14   1    0.67    0.07
  -7 -14  -1    0.00    0.03
   7 -14   1   -0.03    0.04
   7 -14   1   -0.02    0.03
   7 -14   1   -0.04    0.03
  -7 -14  -1    0.05    0.04
  -7 -14  -1   -0.01    0.03
  -7 -14  -1    0.03    0.04
  -8 -14  -1    0.17    0.04
  -8 -14  -1    0.23    0.04
  -8 -14  -1    0.23    0.04
  -8 -14  -1    0.16    0.04
   8 -14   1    0.21    0.05
   8  14   1    0.19    0.04
   7 -15  -1    0.24    0.05
  -7 -15   1    0.32    0.04
  -7 -15   1    0.23    0.04
  -7 -15   1    0.35    0.05
  -7 -15   1    0.32    0.04
   7 -15  -1    0.27    0.04
   7  15  -1    0.24    0.04
   6 -15  -1    2.69    0.15
  -6 -15   1    2.90    0.15
  -6 -15   1    2.80    0.14
  -6 -15   1    2.73    0.15
  -6 -15   1    2.75    0.14
   6 -15  -1    2.71    0.13
   6 -15  -1    2.68    0.14
   6 -15  -1    2.70    0.15
  -6 -15   1    2.82    0.14
   5 -15  -1    1.33    0.10
  -5 -15   1    1.29    0.10
   5 -15  -1    1.27    0.10
  -5 -15   1    1.39    0.11
   5 -15  -1    1.44    0.11
  -5 -15   1    1.36    0.10
  -5 -15   1    1.45    0.10
  -5 -15   1    1.37    0.09
   5 -15  -1    1.55    0.09
   5 -15  -1    1.16    0.11
  -4 -15   1    0.01    0.04
   4 -15  -1   -0.05    0.05
  -4 -15   1   -0.02    0.03
   4 -15  -1    0.00    0.04
   4 -15  -1    0.05    0.05
   4 -15  -1    0.05    0.04
  -4 -15   1    0.01    0.04
  -4 -15   1    0.02    0.04
  -4 -15   1    0.02    0.04
   4 -15  -1   -0.02    0.04
  -4 -15   1   -0.02    0.04
  -3 -15   1    0.95    0.09
   3 -15  -1    1.14    0.11
  -3 -15   1    1.05    0.08
  -3 -15   1    1.15    0.10
   3 -15  -1    1.02    0.10
  -3 -15   1    0.92    0.09
   3 -15  -1    0.98    0.09
   3 -15  -1    0.89    0.09
  -3 -15   1    1.15    0.09
   3 -15  -1    0.92    0.09
  -2 -15   1   -0.05    0.04
  -2 -15   1    0.01    0.04
  -2 -15   1    0.01    0.04
   2 -15  -1   -0.01    0.05
   2 -15  -1    0.02    0.04
  -2 -15   1    0.01    0.04
   2 -15  -1   -0.01    0.04
   2 -15  -1    0.01    0.05
  -2 -15   1   -0.05    0.04
   2 -15  -1   -0.03    0.04
  -1 -15   1    4.72    0.23
  -1 -15   1    4.72    0.22
  -1 -15   1    5.16    0.23
  -1 -15   1    4.91    0.22
   1 -15  -1    4.82    0.23
   1 -15  -1    4.86    0.23
  -1 -15   1    4.55    0.22
   1 -15  -1    4.98    0.23
  -1 -15   1    5.14    0.24
   1 -15  -1    4.80    0.22
   1 -15  -1    4.74    0.24
   1 -15  -1    4.57    0.23
   0 -15  -1    0.08    0.04
   0 -15   1    0.14    0.05
   0 -15  -1    0.10    0.05
   0 -15   1    0.12    0.05
   0 -15  -1    0.17    0.05
   0 -15   1    0.05    0.04
   0 -15  -1    0.14    0.05
   0 -15   1    0.09    0.05
   0 -15  -1    0.07    0.05
   0 -15  -1    0.15    0.05
   0 -15   1    0.10    0.05
   0 -15   1    0.10    0.05
   1 -15   1   -0.01    0.04
  -1 -15  -1    0.04    0.04
   1 -15   1    0.00    0.05
  -1 -15  -1    0.04    0.04
  -1 -15  -1    0.04    0.05
  -1 -15  -1    0.01    0.05
  -1 -15  -1    0.08    0.04
   1 -15   1   -0.05    0.04
  -1 -15  -1    0.06    0.05
   1 -15   1   -0.01    0.05
   1 -15   1    0.03    0.04
   2 -15   1    0.13    0.05
   2 -15   1    0.10    0.05
  -2 -15  -1    0.21    0.06
  -2 -15  -1    0.05    0.05
  -2 -15  -1    0.10    0.05
  -2 -15  -1    0.15    0.05
   2 -15   1    0.15    0.06
   2 -15   1    0.09    0.05
  -2 -15  -1    0.12    0.05
   2 -15   1    0.09    0.05
  -3 -15  -1    0.01    0.04
  -3 -15  -1   -0.02    0.04
  -3 -15  -1    0.00    0.04
   3 -15   1    0.08    0.05
  -3 -15  -1    0.00    0.04
   3 -15   1    0.01    0.05
   3 -15   1    0.07    0.05
   3 -15   1   -0.05    0.04
  -3 -15  -1    0.04    0.04
  -3 -15  -1   -0.02    0.04
   3 -15   1   -0.10    0.05
   4 -15   1    0.42    0.06
  -4 -15  -1    0.41    0.06
  -4 -15  -1    0.40    0.06
  -4 -15  -1    0.50    0.06
   4 -15   1    0.44    0.07
   4 -15   1    0.40    0.06
  -4 -15  -1    0.48    0.07
   4 -15   1    0.43    0.06
  -4 -15  -1    0.48    0.07
  -4 -15  -1    0.42    0.06
   4 -15   1    0.39    0.07
   5 -15   1    0.13    0.06
  -5 -15  -1    0.03    0.04
   5 -15   1    0.05    0.04
  -5 -15  -1    0.08    0.04
  -5 -15  -1    0.05    0.04
   5 -15   1    0.07    0.04
  -5 -15  -1    0.01    0.05
   5 -15   1    0.12    0.04
   5 -15   1    0.13    0.04
  -5 -15  -1    0.06    0.04
   5  15   1   -0.02    0.06
  -6 -15  -1    0.00    0.04
   6 -15   1   -0.01    0.03
  -6 -15  -1   -0.01    0.04
   6 -15   1    0.04    0.04
   6 -15   1    0.00    0.03
   6 -15   1   -0.02    0.03
   6 -15   1   -0.02    0.04
  -6 -15  -1    0.06    0.04
  -6 -15  -1   -0.02    0.03
  -6 -15  -1    0.01    0.04
  -7 -15  -1    0.03    0.03
  -7 -15  -1   -0.01    0.03
   7 -15   1    0.06    0.04
   7 -15   1    0.03    0.03
  -7 -15  -1   -0.04    0.03
  -7 -15  -1    0.03    0.03
   7 -15   1    0.03    0.03
   7  15   1    0.05    0.04
   6 -16  -1    0.81    0.07
   6 -16  -1    0.94    0.07
  -6 -16   1    0.65    0.06
  -6 -16   1    0.91    0.07
  -6 -16   1    0.86    0.07
  -6 -16   1    0.85    0.07
  -6 -16   1    0.96    0.07
   6 -16  -1    0.86    0.07
  -5 -16   1    1.23    0.09
   5 -16  -1    0.88    0.08
   5 -16  -1    1.16    0.08
  -5 -16   1    1.07    0.08
  -5 -16   1    1.18    0.09
  -5 -16   1    1.17    0.08
  -5 -16   1    1.16    0.09
   5 -16  -1    1.06    0.08
   5 -16  -1    1.17    0.08
   5 -16  -1    1.00    0.09
   4 -16  -1    0.87    0.08
   4 -16  -1    0.88    0.09
  -4 -16   1    1.05    0.09
  -4 -16   1    0.95    0.08
   4 -16  -1    0.81    0.08
   4 -16  -1    0.70    0.08
  -4 -16   1    0.78    0.08
  -4 -16   1    1.06    0.08
   4 -16  -1    0.78    0.07
  -3 -16   1   -0.02    0.04
  -3 -16   1   -0.02    0.04
  -3 -16   1    0.10    0.05
   3 -16  -1    0.03    0.04
   3 -16  -1    0.01    0.04
  -3 -16   1   -0.01    0.03
   3 -16  -1    0.01    0.05
   3 -16  -1   -0.01    0.04
  -3 -16   1    0.04    0.04
   3 -16  -1    0.03    0.04
  -2 -16   1    0.67    0.08
   2 -16  -1    0.46    0.06
  -2 -16   1    0.71    0.07
  -2 -16   1    0.69    0.08
   2 -16  -1    0.63    0.07
   2 -16  -1    0.90    0.08
  -2 -16   1    0.59    0.07
   2 -16  -1    0.75    0.08
  -2 -16   1    0.68    0.07
   2 -16  -1    0.63    0.08
  -1 -16   1    0.06    0.04
   1 -16  -1    0.04    0.04
  -1 -16   1   -0.03    0.04
  -1 -16   1   -0.01    0.04
   1 -16  -1    0.03    0.04
  -1 -16   1    0.00    0.04
   1 -16  -1    0.03    0.05
  -1 -16   1   -0.03    0.04
   1 -16  -1    0.00    0.04
   1 -16  -1   -0.02    0.04
   0 -16   1    0.77    0.07
   0 -16  -1    0.81    0.07
   0 -16   1    0.76    0.08
   0 -16   1    0.92    0.09
   0 -16  -1    0.93    0.08
   0 -16   1    0.85    0.08
   0 -16  -1    0.71    0.08
   0 -16   1    0.77    0.08
   0 -16  -1    0.71    0.07
   0 -16  -1    0.90    0.09
   0 -16  -1    0.93    0.09
   1 -16   1    0.92    0.09
  -1 -16  -1    0.71    0.08
  -1 -16  -1    0.89    0.08
   1 -16   1    0.97    0.08
   1 -16   1    0.82    0.08
  -1 -16  -1    0.85    0.08
   1 -16   1    0.72    0.07
  -1 -16  -1    0.95    0.09
  -1 -16  -1    0.86    0.07
  -1 -16  -1    0.84    0.07
   1 -16   1    0.87    0.09
   2 -16   1    1.06    0.09
   2 -16   1    1.09    0.10
   2 -16   1    1.26    0.10
  -2 -16  -1    1.07    0.09
   2 -16   1    1.23    0.10
  -2 -16  -1    1.16    0.09
  -2 -16  -1    1.33    0.09
  -2 -16  -1    1.30    0.10
  -2 -16  -1    1.36    0.10
   2 -16   1    1.27    0.10
   3 -16   1    0.10    0.05
   3 -16   1    0.03    0.05
  -3 -16  -1    0.10    0.04
   3 -16   1    0.12    0.05
  -3 -16  -1    0.09    0.05
   3 -16   1    0.10    0.05
  -3 -16  -1    0.18    0.04
  -3 -16  -1    0.14    0.04
   3 -16   1    0.07    0.04
  -3 -16  -1    0.02    0.04
   4 -16   1    0.33    0.06
   4 -16   1    0.35    0.05
  -4 -16  -1    0.37    0.06
   4 -16   1    0.32    0.06
  -4 -16  -1    0.34    0.05
   4 -16   1    0.33    0.05
  -4 -16  -1    0.40    0.06
  -4 -16  -1    0.31    0.06
  -4 -16  -1    0.39    0.05
   4 -16   1    0.36    0.06
  -4 -16  -1    0.34    0.05
  -5 -16  -1    0.03    0.03
   5 -16   1    0.03    0.04
  -5 -16  -1    0.01    0.04
   5 -16   1    0.01    0.03
   5 -16   1    0.00    0.04
  -5 -16  -1    0.08    0.04
  -5 -16  -1   -0.02    0.03
  -5 -16  -1    0.03    0.04
   5 -16   1    0.04    0.04
   5 -16   1    0.01    0.03
  -6 -16  -1    0.35    0.05
   6 -16   1    0.41    0.05
  -6 -16  -1    0.34    0.04
  -6 -16  -1    0.27    0.04
  -6 -16  -1    0.39    0.05
   6 -16   1    0.40    0.04
  -6 -16  -1    0.39    0.05
   6 -16   1    0.38    0.05
   5 -17  -1    0.44    0.05
  -5 -17   1    0.53    0.05
   5 -17  -1    0.51    0.06
  -5 -17   1    0.48    0.05
   5 -17  -1    0.50    0.05
  -5 -17   1    0.53    0.05
  -5 -17   1    0.57    0.05
  -4 -17   1    2.26    0.12
   4 -17  -1    2.39    0.13
  -4 -17   1    2.40    0.13
  -4 -17   1    2.44    0.12
   4 -17  -1    2.52    0.13
   4 -17  -1    2.37    0.12
   4 -17  -1    2.53    0.12
   4 -17  -1    2.25    0.13
  -4 -17   1    2.32    0.12
  -3 -17   1    0.10    0.04
   3 -17  -1    0.12    0.04
   3 -17  -1    0.14    0.05
   3 -17  -1    0.15    0.04
  -3 -17   1    0.17    0.04
   3 -17  -1    0.12    0.04
   3 -17  -1    0.14    0.04
  -3 -17   1    0.27    0.04
  -3 -17   1    0.18    0.04
  -3 -17   1    0.20    0.04
   2 -17  -1    0.09    0.05
  -2 -17   1    0.17    0.05
  -2 -17   1    0.16    0.04
   2 -17  -1    0.13    0.05
  -2 -17   1    0.11    0.04
   2 -17  -1    0.16    0.04
  -2 -17   1    0.11    0.04
  -2 -17   1    0.14    0.04
   2 -17  -1    0.08    0.04
   2 -17  -1    0.09    0.04
  -1 -17   1    1.72    0.10
   1 -17  -1    1.84    0.12
   1 -17  -1    1.80    0.11
   1 -17  -1    1.71    0.11
   1 -17  -1    1.68    0.11
  -1 -17   1    1.75    0.10
  -1 -17   1    1.79    0.11
  -1 -17   1    1.82    0.11
  -1 -17   1    1.73    0.11
   1 -17  -1    1.77    0.11
   0 -17  -1    0.03    0.04
   0 -17   1    0.04    0.04
   0 -17   1    0.01    0.04
   0 -17  -1    0.07    0.03
   0 -17   1    0.01    0.03
   0 -17  -1    0.07    0.04
   0 -17  -1    0.03    0.04
   0 -17   1    0.02    0.03
   0 -17   1    0.00    0.04
   0 -17  -1    0.11    0.04
   0 -17  -1    0.03    0.04
   1 -17   1    0.88    0.08
   1 -17   1    1.05    0.08
  -1 -17  -1    0.93    0.08
   1 -17   1    0.78    0.07
  -1 -17  -1    1.05    0.09
  -1 -17  -1    0.95    0.08
   1 -17   1    0.97    0.09
   1 -17   1    1.03    0.08
  -1 -17  -1    1.01    0.08
  -1 -17  -1    1.02    0.09
   1  17   1    0.87    0.07
   2 -17   1    0.00    0.04
  -2 -17  -1    0.03    0.04
   2 -17   1    0.05    0.04
  -2 -17  -1    0.01    0.03
   2 -17   1    0.02    0.04
  -2 -17  -1   -0.01    0.03
  -2 -17  -1    0.01    0.04
   2 -17   1    0.03    0.04
  -2 -17  -1    0.07    0.04
   2 -17   1    0.01    0.04
   3 -17   1    0.37    0.05
  -3 -17  -1    0.49    0.06
  -3 -17  -1    0.51    0.05
   3 -17   1    0.44    0.06
   3 -17   1    0.36    0.05
  -3 -17  -1    0.38    0.05
  -3 -17  -1    0.38    0.05
  -3 -17  -1    0.38    0.05
   3 -17   1    0.36    0.06
   3 -17   1    0.45    0.05
   4 -17   1    0.06    0.04
  -4 -17  -1    0.00    0.03
   4 -17   1   -0.03    0.03
  -4 -17  -1    0.04    0.04
  -4 -17  -1    0.05    0.03
   4 -17   1    0.02    0.03
  -4 -17  -1    0.07    0.03
   4 -17   1    0.02    0.03
   4 -17   1    0.03    0.03
   4  17   1    0.06    0.04
   5 -17   1    0.85    0.07
  -5 -17  -1    0.99    0.07
  -5 -17  -1    1.01    0.07
   5 -17   1    0.90    0.07
   5 -17   1    0.86    0.06
  -5 -17  -1    0.91    0.07
  -5 -17  -1    0.80    0.06
   5 -17   1    0.94    0.06
  -3 -18   1    0.05    0.03
  -3 -18   1    0.09    0.03
   3 -18  -1    0.04    0.03
   3 -18  -1    0.05    0.03
   3 -18  -1    0.07    0.03
   3 -18  -1    0.06    0.03
   3 -18  -1    0.09    0.03
  -3 -18   1    0.03    0.03
  -3 -18   1    0.03    0.03
  -2 -18   1    0.22    0.04
  -2 -18   1    0.21    0.04
   2 -18  -1    0.12    0.04
   2 -18  -1    0.21    0.04
   2 -18  -1    0.20    0.04
  -2 -18   1    0.21    0.04
  -2 -18   1    0.15    0.04
   2 -18  -1    0.17    0.04
  -2 -18   1    0.23    0.04
   2 -18  -1    0.18    0.04
   1 -18  -1    0.80    0.07
   1 -18  -1    0.83    0.07
  -1 -18   1    0.88    0.07
  -1 -18   1    0.79    0.07
   1 -18  -1    0.78    0.06
  -1 -18   1    0.83    0.06
  -1 -18   1    0.74    0.06
   1 -18  -1    0.75    0.07
   0 -18  -1    0.04    0.03
   0 -18   1    0.07    0.03
   0 -18  -1    0.06    0.03
   0 -18   1    0.06    0.03
   0 -18  -1    0.08    0.04
   0 -18   1    0.10    0.03
   0 -18   1    0.05    0.04
   0 -18  -1    0.08    0.03
   0  18   1    0.06    0.04
  -1 -18  -1   -0.02    0.03
  -1 -18  -1    0.01    0.03
   1 -18   1    0.06    0.03
   1 -18   1    0.02    0.03
  -1 -18  -1   -0.01    0.03
   1 -18   1    0.03    0.03
  -1 -18  -1    0.02    0.03
   1 -18   1   -0.05    0.03
   1 -18   1   -0.03    0.03
  -1 -18  -1    0.04    0.03
   2 -18   1    1.16    0.08
   2 -18   1    1.08    0.08
   2 -18   1    1.13    0.07
  -2 -18  -1    1.05    0.08
  -2 -18  -1    0.97    0.07
  -2 -18  -1    1.04    0.08
   2 -18   1    1.11    0.08
  -2 -18  -1    1.03    0.07
   2 -18   1    1.02    0.08
  -2 -18  -1    1.06    0.08
  -3 -18  -1    0.13    0.03
   3 -18   1    0.07    0.03
   3 -18   1    0.07    0.03
  -3 -18  -1    0.04    0.03
   3 -18   1    0.11    0.04
  -3 -18  -1    0.04    0.03
   3 -18   1    0.04    0.03
   3 -18   1    0.08    0.03
  -3 -18  -1    0.04    0.03
   3  18   1    0.09    0.03
 -12   0   2    0.08    0.04
  12   0  -2   -0.01    0.04
  12   0  -2    0.09    0.05
 -12   0   2    0.10    0.04
  11   0  -2    0.85    0.09
  11   0  -2    0.73    0.08
 -11   0   2    0.63    0.07
 -11   0   2    0.82    0.08
 -10   0   2    0.45    0.06
 -10   0   2    0.42    0.06
  10   0  -2    0.44    0.07
  10   0  -2    0.49    0.08
   9   0  -2    0.71    0.08
  -9   0   2    0.78    0.07
  -9   0   2    0.71    0.08
  -8   0   2    6.53    0.28
  -8   0   2    6.64    0.28
  -8   0   2    6.62    0.28
   8   0  -2    6.53    0.29
  -7   0   2    6.66    0.35
  -7   0   2    7.03    0.35
   7   0  -2    6.48    0.35
   7   0  -2    6.42    0.34
  -6   0   2    8.53    0.41
  -6   0   2   10.33    0.43
   6   0  -2    8.87    0.42
   6   0  -2    8.60    0.40
  -5   0   2    0.12    0.05
   5   0  -2    0.10    0.04
   5   0  -2    0.16    0.06
  -5   0   2    0.09    0.05
   4   0  -2   17.88    0.74
  -4   0   2   19.99    0.76
  -4   0   2   19.35    0.73
  -4   0   2   19.29    0.77
   4   0  -2   19.40    0.76
   4   0  -2   19.02    0.76
  -3   0   2    0.22    0.04
   3   0  -2    0.14    0.03
   3   0  -2    0.17    0.04
  -3   0   2    0.11    0.04
   3   0  -2    0.14    0.04
  -3   0   2    0.21    0.03
  -2   0   2  288.20   10.63
   2   0  -2  295.36   10.67
  -2   0   2  295.12   10.78
  -2   0   2  248.08   10.67
  -2   0   2  298.34   10.70
   2   0  -2  299.59   10.72
  -1   0   2    2.52    0.11
  -1   0   2    2.43    0.11
   1   0  -2    2.52    0.11
  -1   0   2    2.69    0.11
   1   0  -2    2.46    0.11
   0   0   2    0.05    0.01
   0   0  -2    0.06    0.01
   0   0  -2    0.06    0.02
   0   0   2    0.06    0.01
  -1   0  -2    4.10    0.17
   1   0   2    4.20    0.17
  -1   0  -2    3.99    0.16
   1   0   2    4.09    0.17
   1   0   2    3.98    0.16
   1   0   2    4.06    0.17
  -2   0  -2   24.74    0.98
  -2   0  -2   25.78    0.97
   2   0   2   26.57    0.98
   2   0   2   26.20    0.98
   2   0   2   26.33    0.98
  -2   0  -2   25.20    0.98
   3   0   2  199.69    7.74
  -3   0  -2  228.05    7.79
   3   0   2  193.23    7.76
  -3   0  -2  222.45    7.81
   3   0   2  204.32    7.73
  -3   0  -2  205.18    7.77
  -4   0  -2   46.59    1.77
   4   0   2   47.35    1.78
  -4   0  -2   46.16    1.78
   4   0   2   46.97    1.79
   4   0   2   47.19    1.77
  -4   0  -2   46.36    1.77
   5   0   2    4.36    0.24
  -5   0  -2    4.09    0.22
   5   0   2    4.59    0.23
  -5   0  -2    4.63    0.23
  -5   0  -2    4.63    0.22
  -6   0  -2    6.37    0.30
   6   0   2    6.37    0.32
  -6   0  -2    6.18    0.32
   6   0   2    6.76    0.34
   7   0   2    4.23    0.27
  -7   0  -2    4.31    0.26
   8   0   2    0.66    0.07
  -8   0  -2    0.57    0.06
   8   0   2    0.64    0.08
  -8   0  -2    0.54    0.06
  -9   0  -2   11.68    0.47
  -9   0  -2   11.36    0.46
   9   0   2   11.47    0.47
   9   0   2   11.53    0.47
  10   0   2    3.53    0.18
 -10   0  -2    3.45    0.18
  10   0   2    3.73    0.19
 -10   0  -2    3.65    0.17
 -11   0  -2    0.39    0.05
  11   0   2    0.43    0.07
  11   0   2    0.44    0.06
 -11   0  -2    0.35    0.06
 -12   0  -2    2.17    0.11
 -12   0  -2    2.07    0.11
  12  -1  -2    0.09    0.06
  12  -1  -2    0.08    0.04
 -12  -1   2    0.12    0.04
 -12  -1   2    0.12    0.04
  12   1  -2    0.06    0.04
 -12   1   2    0.10    0.04
 -12   1   2    0.14    0.04
  12   1  -2    0.09    0.04
 -11  -1   2    0.07    0.04
  11  -1  -2    0.13    0.06
  11  -1  -2    0.04    0.05
 -11  -1   2    0.00    0.04
 -11   1   2    0.09    0.04
  11   1  -2    0.06    0.05
 -11   1   2    0.05    0.04
  11   1  -2    0.01    0.05
 -10  -1   2    4.90    0.24
  10  -1  -2    5.04    0.24
  10  -1  -2    4.94    0.23
 -10  -1   2    4.96    0.23
  10   1  -2    5.14    0.24
  10   1  -2    4.96    0.24
 -10   1   2    5.07    0.23
 -10   1   2    5.15    0.23
  -9  -1   2    0.07    0.05
   9  -1  -2    0.01    0.05
  -9  -1   2    0.13    0.04
   9  -1  -2    0.09    0.06
  -9  -1   2    0.10    0.04
  -9   1   2    0.16    0.04
   9   1  -2    0.12    0.06
  -9   1   2    0.08    0.04
   8  -1  -2    0.82    0.08
  -8  -1   2    0.86    0.08
  -8  -1   2    0.65    0.07
  -8  -1   2    0.89    0.07
  -8   1   2    0.79    0.08
   8   1  -2    0.71    0.08
  -8   1   2    0.92    0.08
  -8   1   2    0.88    0.07
  -7  -1   2    4.58    0.27
  -7  -1   2    4.19    0.26
   7  -1  -2    4.28    0.27
   7   1  -2    4.54    0.25
  -7   1   2    4.54    0.26
   7   1  -2    4.15    0.26
   6  -1  -2    3.46    0.21
  -6  -1   2    3.34    0.21
  -6  -1   2    3.26    0.21
   6  -1  -2    3.48    0.19
  -6   1   2    3.50    0.21
   6   1  -2    3.07    0.20
  -6   1   2    3.73    0.21
   6   1  -2    3.63    0.21
  -5  -1   2    0.20    0.06
   5  -1  -2    0.25    0.05
   5  -1  -2    0.25    0.06
  -5  -1   2    0.39    0.07
   5  -1  -2    0.24    0.05
   5   1  -2    0.36    0.07
   5   1  -2    0.21    0.06
  -5   1   2    0.28    0.06
  -5   1   2    0.24    0.06
  -4  -1   2    7.12    0.30
   4  -1  -2    6.62    0.30
   4  -1  -2    6.46    0.29
   4  -1  -2    6.34    0.29
  -4  -1   2    6.21    0.27
  -4  -1   2    6.42    0.30
  -4   1   2    6.34    0.30
   4   1  -2    6.46    0.30
   4   1  -2    6.64    0.30
  -4   1   2    6.33    0.27
   4   1  -2    6.91    0.27
  -4   1   2    7.38    0.30
  -3  -1   2    0.84    0.08
   3  -1  -2    0.66    0.07
  -3  -1   2    0.83    0.07
   3  -1  -2    0.76    0.07
   3  -1  -2    0.73    0.07
  -3  -1   2    0.88    0.05
   3   1  -2    1.00    0.08
  -3   1   2    0.86    0.06
  -3   1   2    0.76    0.08
   3   1  -2    0.95    0.07
   3   1  -2    0.86    0.05
  -3   1   2    0.77    0.07
  -2  -1   2   19.26    0.67
   2  -1  -2   17.24    0.67
   2  -1  -2   17.19    0.67
  -2  -1   2   16.82    0.67
  -2  -1   2   17.08    0.65
  -2  -1   2   17.69    0.68
  -2   1   2   17.15    0.66
  -2   1   2   19.28    0.67
   2   1  -2   16.96    0.66
   2   1  -2   17.25    0.67
  -2   1   2   16.67    0.67
   1  -1  -2   18.17    0.70
  -1  -1   2   18.36    0.70
  -1  -1   2   19.34    0.70
  -1  -1   2   18.15    0.69
   1  -1  -2   19.06    0.69
  -1  -1   2   17.57    0.71
   1  -1  -2   18.83    0.70
  -1   1   2   18.45    0.70
  -1   1   2   19.03    0.70
  -1   1   2   19.08    0.70
   1   1  -2   18.88    0.70
   1   1  -2   18.01    0.70
   0  -1   2    2.92    0.12
   0  -1   2    3.04    0.11
   0  -1   2    2.89    0.12
   0  -1   2    2.86    0.12
   0  -1  -2    2.61    0.11
   0  -1   2    3.32    0.12
   0  -1  -2    2.57    0.12
   0  -1  -2    2.60    0.12
   0  -1   2    2.91    0.12
   0   1   2    2.65    0.12
   0   1   2    2.70    0.12
   0   1   2    2.78    0.11
  -1  -1  -2   18.73    0.67
  -1  -1  -2   17.91    0.67
   1  -1   2   18.70    0.69
  -1  -1  -2   18.32    0.68
   1  -1   2   17.90    0.67
   1  -1   2   18.05    0.68
   1   1   2   17.53    0.68
  -1   1  -2   17.58    0.67
  -1   1  -2   17.97    0.68
   1   1   2   17.03    0.68
   1   1   2   17.22    0.67
  -2  -1  -2  612.98   25.04
   2  -1   2  624.46   25.09
  -2  -1  -2  684.42   25.05
   2  -1   2  714.62   25.11
  -2  -1  -2  626.14   25.09
   2  -1   2  708.55   25.05
   2   1   2  691.34   25.06
   2   1   2  664.73   25.00
  -2   1  -2  748.77   25.13
   2   1   2  692.10   25.09
  -2   1  -2  663.98   25.06
  -3  -1  -2  340.59   12.82
   3  -1   2  341.01   12.76
  -3  -1  -2  353.32   12.87
  -3  -1  -2  332.67   12.76
   3  -1   2  348.66   12.79
   3  -1   2  348.65   12.81
  -3   1  -2  370.84   12.86
  -3   1  -2  363.91   12.76
   3   1   2  319.01   12.80
   3   1   2  314.48   12.79
  -3   1  -2  374.99   12.85
   3   1   2  312.90   12.73
   4  -1   2   34.10    1.23
   4  -1   2   31.05    1.23
   4  -1   2   30.08    1.21
  -4  -1  -2   29.17    1.21
  -4  -1  -2   32.89    1.22
  -4  -1  -2   31.28    1.22
  -4   1  -2   32.89    1.22
  -4   1  -2   32.77    1.20
  -4   1  -2   31.22    1.22
   4   1   2   29.70    1.20
   4   1   2   31.81    1.23
   4   1   2   33.18    1.23
   5  -1   2    1.97    0.16
   5  -1   2    1.89    0.14
   5  -1   2    2.07    0.14
  -5  -1  -2    2.22    0.15
  -5  -1  -2    2.11    0.14
  -5  -1  -2    2.06    0.14
   5   1   2    2.38    0.16
  -5   1  -2    2.29    0.15
   5   1   2    2.16    0.16
  -5   1  -2    2.11    0.13
  -5   1  -2    2.18    0.14
  -6  -1  -2   28.58    1.13
  -6  -1  -2   25.73    1.14
   6  -1   2   28.44    1.14
   6  -1   2   28.28    1.11
   6   1   2   27.67    1.13
  -6   1  -2   28.18    1.10
   6   1   2   30.02    1.13
  -6   1  -2   27.43    1.12
   7  -1   2    1.04    0.14
  -7  -1  -2    1.23    0.14
  -7   1  -2    1.39    0.15
   7   1   2    1.14    0.14
   7   1   2    1.26    0.14
  -8  -1  -2   11.80    0.47
   8  -1   2   12.01    0.49
   8  -1   2   11.90    0.48
  -8  -1  -2   12.53    0.48
   8   1   2   12.16    0.48
  -8   1  -2   11.86    0.48
   8   1   2   11.75    0.49
  -8   1  -2   12.33    0.48
   9  -1   2    0.40    0.07
   9  -1   2    0.43    0.07
  -9  -1  -2    0.42    0.05
  -9  -1  -2    0.44    0.06
  -9   1  -2    0.47    0.06
   9   1   2    0.48    0.07
  -9   1  -2    0.38    0.06
   9   1   2    0.35    0.06
  10  -1   2    2.17    0.14
  10  -1   2    2.24    0.13
 -10  -1  -2    2.17    0.13
 -10  -1  -2    2.02    0.12
 -10   1  -2    2.01    0.13
  10   1   2    2.12    0.14
  10   1   2    2.03    0.13
 -10   1  -2    2.04    0.12
 -11  -1  -2    0.05    0.04
  11  -1   2    0.06    0.05
  11  -1   2    0.00    0.05
 -11  -1  -2    0.05    0.04
  11   1   2   -0.02    0.04
 -11   1  -2    0.02    0.04
  11   1   2    0.02    0.06
 -11   1  -2    0.03    0.04
 -12  -1  -2    0.06    0.04
 -12  -1  -2    0.05    0.03
  12  -1   2    0.04    0.04
 -12   1  -2    0.08    0.03
  12   1   2    0.07    0.04
 -12   1  -2    0.08    0.04
 -12  -2   2    1.64    0.09
 -12  -2   2    1.48    0.10
  12   2  -2    1.34    0.09
 -12   2   2    1.41    0.09
  12   2  -2    1.43    0.09
  11  -2  -2    0.34    0.06
 -11  -2   2    0.28    0.05
  11  -2  -2    0.33    0.07
 -11  -2   2    0.33    0.06
 -11   2   2    0.35    0.05
  11   2  -2    0.35    0.07
 -11   2   2    0.29    0.05
  11   2  -2    0.29    0.06
 -10  -2   2   -0.01    0.04
  10  -2  -2   -0.08    0.05
 -10  -2   2    0.02    0.05
 -10  -2   2    0.05    0.04
  10  -2  -2    0.03    0.06
 -10   2   2   -0.04    0.04
  10   2  -2    0.00    0.06
 -10   2   2   -0.01    0.04
   9  -2  -2    1.20    0.10
  -9  -2   2    1.41    0.11
  -9  -2   2    1.40    0.10
  -9  -2   2    1.27    0.10
  -9  -2   2    1.47    0.10
   9  -2  -2    1.53    0.12
   9   2  -2    1.40    0.11
  -9   2   2    1.35    0.10
  -9   2   2    1.29    0.10
  -8  -2   2    1.68    0.11
  -8  -2   2    1.81    0.11
  -8  -2   2    1.63    0.11
  -8  -2   2    1.88    0.11
   8  -2  -2    1.79    0.12
   8  -2  -2    1.78    0.11
   8   2  -2    2.14    0.12
  -8   2   2    1.81    0.11
  -8   2   2    1.73    0.11
   7  -2  -2    3.69    0.24
  -7  -2   2    3.69    0.24
  -7  -2   2    3.77    0.24
  -7   2   2    3.48    0.22
   7   2  -2    3.38    0.22
   7   2  -2    3.45    0.23
  -6  -2   2    0.40    0.08
  -6  -2   2    0.46    0.09
   6  -2  -2    0.48    0.09
  -6   2   2    0.48    0.08
   6   2  -2    0.49    0.09
   6   2  -2    0.47    0.08
  -6   2   2    0.61    0.09
  -5  -2   2   16.30    0.68
   5  -2  -2   16.31    0.67
   5  -2  -2   16.19    0.66
  -5  -2   2   16.56    0.68
   5  -2  -2   15.74    0.64
   5   2  -2   16.10    0.67
   5   2  -2   15.62    0.66
  -5   2   2   16.28    0.67
  -5   2   2   16.57    0.66
  -4  -2   2    1.92    0.13
   4  -2  -2    2.14    0.13
   4  -2  -2    1.93    0.13
  -4  -2   2    1.97    0.14
  -4  -2   2    1.78    0.10
   4  -2  -2    1.92    0.11
   4   2  -2    1.95    0.13
  -4   2   2    1.98    0.13
  -4   2   2    2.00    0.13
  -4   2   2    1.94    0.11
   4   2  -2    1.95    0.13
   3  -2  -2    7.11    0.32
   3  -2  -2    7.46    0.32
  -3  -2   2    7.38    0.29
   3  -2  -2    7.33    0.30
  -3  -2   2    7.03    0.32
  -3  -2   2    8.01    0.32
   3   2  -2    7.03    0.28
  -3   2   2    7.07    0.31
   3   2  -2    7.46    0.31
   3   2  -2    7.34    0.32
  -3   2   2    7.77    0.30
  -3   2   2    7.27    0.31
   2  -2  -2  233.86    8.73
   2  -2  -2  246.68    8.80
   2  -2  -2  238.20    8.74
  -2  -2   2  228.20    8.73
  -2  -2   2  236.60    8.75
  -2  -2   2  233.04    8.82
  -2   2   2  220.12    8.72
  -2   2   2  244.09    8.81
   2   2  -2  235.73    8.74
   2   2  -2  230.11    8.71
  -2   2   2  240.87    8.73
  -1  -2   2   16.27    0.58
   1  -2  -2   15.12    0.58
  -1  -2   2   14.71    0.58
   1  -2  -2   15.18    0.57
  -1  -2   2   16.00    0.58
  -1  -2   2   15.37    0.57
  -1  -2   2   15.00    0.57
   1  -2  -2   14.72    0.57
  -1   2   2   14.47    0.58
  -1   2   2   15.42    0.57
  -1   2   2   13.70    0.57
   1   2  -2   14.77    0.57
   0  -2   2    7.12    0.26
   0  -2   2    6.47    0.26
   0  -2   2    7.05    0.26
   0  -2  -2    6.72    0.26
   0  -2   2    6.53    0.26
   0  -2  -2    5.74    0.25
   0  -2  -2    7.18    0.26
   0  -2   2    6.79    0.27
   0  -2  -2    6.11    0.26
   0  -2   2    6.84    0.26
   0   2   2    6.03    0.26
   0   2   2    6.42    0.26
  -1  -2  -2   10.91    0.45
   1  -2   2   10.94    0.44
   1  -2   2   11.65    0.45
   1  -2   2   11.03    0.45
  -1  -2  -2   12.00    0.45
   1  -2   2   11.70    0.46
  -1  -2  -2   12.48    0.44
  -1   2  -2   11.67    0.44
  -1   2  -2   11.77    0.45
   1   2   2   11.34    0.45
   1   2   2   11.51    0.44
   1   2   2   11.63    0.45
   2  -2   2  693.14   24.30
   2  -2   2  649.86   24.17
  -2  -2  -2  659.00   24.25
  -2  -2  -2  599.64   24.23
  -2  -2  -2  688.15   24.27
   2  -2   2  608.58   24.30
  -2   2  -2  603.14   24.24
  -2   2  -2  690.78   24.23
   2   2   2  646.32   24.28
   2   2   2  691.67   24.21
  -3  -2  -2  142.09    5.26
   3  -2   2  146.66    5.27
   3  -2   2  151.80    5.24
  -3  -2  -2  141.71    5.26
  -3  -2  -2  139.13    5.26
   3  -2   2  146.56    5.27
  -3   2  -2  134.99    5.25
   3   2   2  132.79    5.26
  -3   2  -2  133.47    5.24
  -3   2  -2  154.62    5.27
   3   2   2  132.07    5.25
   4  -2   2    0.63    0.08
  -4  -2  -2    0.33    0.06
   4  -2   2    0.45    0.06
   4  -2   2    0.44    0.08
  -4  -2  -2    0.54    0.07
  -4  -2  -2    0.43    0.07
  -4   2  -2    0.43    0.07
   4   2   2    0.45    0.07
  -4   2  -2    0.57    0.07
   4   2   2    0.53    0.08
  -4   2  -2    0.48    0.05
   5  -2   2   77.40    2.72
   5  -2   2   70.58    2.68
  -5  -2  -2   69.11    2.70
  -5  -2  -2   72.34    2.68
   5  -2   2   73.16    2.70
  -5  -2  -2   68.35    2.69
  -5   2  -2   63.71    2.68
  -5   2  -2   65.48    2.68
   5   2   2   76.02    2.70
   5   2   2   74.75    2.70
   6  -2   2   12.39    0.58
  -6  -2  -2   13.51    0.56
  -6  -2  -2   12.09    0.57
  -6   2  -2   13.59    0.56
   6   2   2   11.75    0.56
   6   2   2   13.29    0.57
  -6   2  -2   12.49    0.54
  -7  -2  -2    3.18    0.23
   7  -2   2    3.12    0.23
  -7   2  -2    3.25    0.21
   7   2   2    3.11    0.22
   7   2   2    3.07    0.22
  -8  -2  -2    0.09    0.04
   8  -2   2    0.06    0.05
   8  -2   2   -0.03    0.04
  -8  -2  -2   -0.01    0.04
  -8  -2  -2   -0.01    0.03
  -8   2  -2   -0.01    0.03
   8   2   2   -0.03    0.04
  -8   2  -2    0.01    0.04
   8   2   2    0.05    0.05
   9  -2   2    1.57    0.12
  -9  -2  -2    1.50    0.10
  -9  -2  -2    1.60    0.11
  -9  -2  -2    1.80    0.12
   9  -2   2    1.71    0.12
   9   2   2    1.67    0.11
   9   2   2    1.90    0.13
  -9   2  -2    1.72    0.11
  -9   2  -2    1.71    0.11
  10  -2   2    4.94    0.25
 -10  -2  -2    5.27    0.24
 -10  -2  -2    5.01    0.23
  10  -2   2    4.97    0.24
  10   2   2    5.30    0.25
 -10   2  -2    5.30    0.23
  10   2   2    5.14    0.24
 -10   2  -2    5.20    0.24
  11  -2   2    0.54    0.08
 -11  -2  -2    0.57    0.07
 -11  -2  -2    0.64    0.06
  11  -2   2    0.42    0.06
 -11   2  -2    0.59    0.07
 -11   2  -2    0.59    0.06
  11   2   2    0.57    0.07
  11   2   2    0.61    0.08
 -12  -2  -2    0.03    0.04
  12  -2   2    0.03    0.04
  12   2   2    0.08    0.04
 -12   2  -2    0.05    0.03
 -12  -3   2    0.23    0.05
  12  -3  -2    0.19    0.05
  12   3  -2    0.18    0.04
 -12   3   2    0.17    0.04
  12   3  -2    0.23    0.05
  11  -3  -2    1.59    0.12
  11  -3  -2    1.71    0.11
 -11  -3   2    1.63    0.11
 -11  -3   2    1.72    0.10
  11   3  -2    1.72    0.11
 -11   3   2    1.66    0.11
  11   3  -2    1.75    0.12
 -10  -3   2    0.41    0.06
 -10  -3   2    0.26    0.06
  10  -3  -2    0.24    0.06
  10  -3  -2    0.19    0.07
 -10  -3   2    0.30    0.05
 -10  -3   2    0.30    0.06
 -10   3   2    0.28    0.05
  10   3  -2    0.24    0.06
  -9  -3   2   11.20    0.47
  -9  -3   2   10.86    0.46
   9  -3  -2   11.66    0.48
  -9  -3   2   11.60    0.47
   9  -3  -2   11.68    0.47
  -9  -3   2   11.22    0.47
   9   3  -2   12.20    0.47
  -9   3   2   11.92    0.47
  -8  -3   2    1.22    0.09
   8  -3  -2    1.25    0.10
  -8  -3   2    1.06    0.09
  -8  -3   2    1.16    0.09
  -8  -3   2    1.18    0.09
   8  -3  -2    1.09    0.10
  -8  -3   2    1.08    0.09
  -8  -3   2    1.10    0.09
  -8   3   2    1.23    0.09
   7  -3  -2    0.27    0.09
  -7  -3   2    0.35    0.09
  -7  -3   2    0.32    0.09
   7   3  -2    0.33    0.08
   7   3  -2    0.35    0.08
  -7   3   2    0.22    0.08
   6  -3  -2   22.97    0.90
  -6  -3   2   18.44    0.89
   6  -3  -2   20.33    0.88
  -6  -3   2   22.26    0.91
  -6   3   2   23.82    0.89
   6   3  -2   21.80    0.88
   6   3  -2   21.68    0.89
  -6   3   2   22.05    0.89
  -5  -3   2    4.45    0.24
   5  -3  -2    4.16    0.22
   5  -3  -2    3.92    0.22
  -5  -3   2    3.67    0.23
  -5   3   2    4.18    0.22
   5   3  -2    3.83    0.21
  -5   3   2    3.97    0.22
   5   3  -2    3.88    0.22
   4  -3  -2   14.46    0.57
   4  -3  -2   13.39    0.54
  -4  -3   2   13.06    0.54
   4  -3  -2   13.04    0.57
  -4  -3   2   14.13    0.57
  -4  -3   2   13.66    0.58
  -4   3   2   14.35    0.57
   4   3  -2   12.40    0.56
  -4   3   2   13.58    0.56
  -4   3   2   15.47    0.55
   4   3  -2   13.30    0.57
   3  -3  -2   12.25    0.51
   3  -3  -2   12.51    0.50
   3  -3  -2   13.14    0.49
  -3  -3   2   12.04    0.48
  -3  -3   2   12.82    0.50
  -3  -3   2   11.28    0.51
   3  -3  -2   12.47    0.47
   3   3  -2   11.52    0.48
  -3   3   2   11.77    0.49
   3   3  -2   11.75    0.50
  -3   3   2   12.60    0.49
  -2  -3   2  122.68    4.38
  -2  -3   2  115.13    4.35
   2  -3  -2  109.87    4.35
  -2  -3   2  115.31    4.36
   2  -3  -2  115.61    4.37
   2  -3  -2  123.13    4.36
  -2   3   2  121.47    4.36
   2   3  -2  114.60    4.35
   2   3  -2  111.59    4.34
  -2   3   2  126.35    4.36
   2   3  -2  120.49    4.37
  -2   3   2  112.66    4.34
  -1  -3   2   94.62    3.72
  -1  -3   2   98.06    3.71
  -1  -3   2  101.68    3.72
   1  -3  -2  102.29    3.71
   1  -3  -2   97.88    3.72
  -1  -3   2   93.81    3.71
  -1  -3   2  109.94    3.73
   1  -3  -2   98.24    3.72
  -1   3   2  104.18    3.71
  -1   3   2  100.35    3.72
  -1   3   2  100.43    3.72
   0  -3   2  256.79    9.37
   0  -3   2  257.37    9.33
   0  -3   2  261.61    9.43
   0  -3  -2  270.64    9.41
   0  -3   2  260.01    9.38
   0  -3   2  257.26    9.35
   0  -3  -2  257.79    9.38
   0  -3  -2  234.41    9.35
   0  -3   2  246.30    9.35
   0   3   2  217.54    9.32
   0   3   2  250.09    9.41
  -1  -3  -2  291.62   10.38
   1  -3   2  264.90   10.37
  -1  -3  -2  266.74   10.35
   1  -3   2  270.31   10.28
   1  -3   2  275.83   10.36
  -1  -3  -2  291.10   10.39
   1  -3   2  263.17   10.39
  -1   3  -2  279.62   10.34
   1   3   2  277.99   10.42
   1   3   2  293.90   10.27
  -1   3  -2  269.51   10.32
   1   3   2  288.37   10.34
  -2  -3  -2   97.20    3.50
  -2  -3  -2   86.68    3.48
   2  -3   2   94.15    3.47
   2  -3   2   95.37    3.50
  -2  -3  -2   94.07    3.50
   2  -3   2   89.39    3.52
   2   3   2   93.93    3.51
  -2   3  -2   93.75    3.48
   2   3   2   98.40    3.49
  -2   3  -2   97.26    3.50
   2   3   2   93.51    3.51
   3  -3   2   22.01    0.84
  -3  -3  -2   22.00    0.86
   3  -3   2   25.22    0.89
  -3  -3  -2   23.37    0.87
   3  -3   2   22.87    0.88
  -3  -3  -2   25.05    0.87
  -3   3  -2   22.02    0.87
   3   3   2   19.09    0.87
   3   3   2   18.75    0.85
  -3   3  -2   21.65    0.84
  -4  -3  -2    6.84    0.32
   4  -3   2    5.52    0.31
  -4  -3  -2    6.74    0.30
  -4  -3  -2    7.37    0.32
   4  -3   2    6.58    0.32
  -4   3  -2    6.56    0.31
  -4   3  -2    6.52    0.31
   4   3   2    7.37    0.33
   4   3   2    6.95    0.31
  -4   3  -2    6.55    0.28
   5  -3   2    0.73    0.11
  -5  -3  -2    0.71    0.10
   5  -3   2    0.95    0.11
  -5  -3  -2    0.85    0.12
  -5  -3  -2    0.71    0.09
   5   3   2    0.85    0.11
  -5   3  -2    0.62    0.09
   5   3   2    0.77    0.10
  -5   3  -2    0.74    0.09
   6  -3   2   11.88    0.55
  -6  -3  -2   12.06    0.56
   6  -3   2   12.86    0.58
  -6  -3  -2   12.87    0.56
   6   3   2   12.31    0.56
  -6   3  -2   11.38    0.53
   6   3   2   13.26    0.55
  -6   3  -2   12.54    0.54
   7  -3   2   37.25    1.50
  -7  -3  -2   37.91    1.49
  -7   3  -2   38.59    1.47
   7   3   2   34.68    1.46
   7   3   2   35.44    1.47
   8  -3   2    1.45    0.11
  -8  -3  -2    1.40    0.10
  -8  -3  -2    1.25    0.09
  -8  -3  -2    1.22    0.09
   8  -3   2    1.37    0.11
  -8  -3  -2    1.28    0.09
  -8   3  -2    1.37    0.09
   8   3   2    1.31    0.10
  -8   3  -2    1.32    0.09
   9  -3   2    0.64    0.08
  -9  -3  -2    0.76    0.08
  -9  -3  -2    0.86    0.08
  -9  -3  -2    0.80    0.07
  -9  -3  -2    0.87    0.09
   9  -3   2    0.93    0.10
   9   3   2    0.87    0.09
  -9   3  -2    0.79    0.07
   9   3   2    0.72    0.08
  -9   3  -2    0.83    0.08
  10  -3   2   -0.03    0.05
  10  -3   2    0.04    0.06
 -10  -3  -2   -0.03    0.04
 -10  -3  -2    0.08    0.05
  10   3   2    0.10    0.06
 -10   3  -2   -0.03    0.04
 -10   3  -2    0.07    0.04
  10   3   2   -0.02    0.05
  11  -3   2    1.01    0.08
  11  -3   2    0.98    0.10
 -11  -3  -2    1.06    0.09
  11   3   2    1.12    0.10
  11   3   2    0.91    0.08
 -11   3  -2    0.95    0.08
 -12  -3  -2    0.27    0.05
  12  -3   2    0.25    0.05
 -12   3  -2    0.30    0.04
  12   3   2    0.23    0.05
  12  -4  -2    0.03    0.04
 -12  -4   2   -0.01    0.04
  12   4  -2    0.05    0.04
  12   4  -2   -0.06    0.03
 -12   4   2    0.02    0.03
 -11  -4   2    0.00    0.04
  11  -4  -2    0.10    0.05
  11  -4  -2    0.04    0.05
 -11  -4   2    0.05    0.04
  11   4  -2    0.12    0.05
 -11   4   2    0.11    0.04
  11   4  -2    0.06    0.05
  10  -4  -2    0.51    0.08
 -10  -4   2    0.38    0.06
  10  -4  -2    0.48    0.08
 -10  -4   2    0.45    0.07
 -10  -4   2    0.33    0.06
  10   4  -2    0.44    0.07
 -10   4   2    0.43    0.06
  -9  -4   2    1.57    0.12
   9  -4  -2    1.54    0.12
  -9  -4   2    1.72    0.11
  -9  -4   2    1.60    0.11
   9  -4  -2    1.81    0.13
  -9   4   2    1.40    0.10
   9   4  -2    1.83    0.12
  -8  -4   2    0.33    0.06
  -8  -4   2    0.27    0.05
  -8  -4   2    0.23    0.05
   8  -4  -2    0.39    0.06
   8  -4  -2    0.29    0.07
  -8  -4   2    0.42    0.06
  -8  -4   2    0.43    0.06
  -8  -4   2    0.34    0.06
  -8   4   2    0.39    0.05
   7  -4  -2   10.34    0.52
  -7  -4   2   10.99    0.50
   7  -4  -2   12.48    0.53
  -7  -4   2   11.06    0.54
  -7  -4   2   11.51    0.50
  -7  -4   2   12.04    0.56
  -7   4   2   10.36    0.51
   7   4  -2   10.55    0.51
   7   4  -2   10.96    0.52
   6  -4  -2    1.36    0.15
  -6  -4   2    2.00    0.19
   6  -4  -2    1.12    0.13
  -6  -4   2    1.12    0.14
  -6   4   2    1.37    0.14
   6   4  -2    1.11    0.13
   6   4  -2    1.21    0.12
  -6   4   2    1.45    0.18
  -5  -4   2   74.14    2.79
   5  -4  -2   76.14    2.78
   5  -4  -2   70.76    2.78
  -5  -4   2   75.44    2.80
   5   4  -2   70.65    2.77
   5   4  -2   71.67    2.76
  -5   4   2   75.13    2.77
  -5   4   2   69.96    2.77
  -4  -4   2    3.33    0.20
  -4  -4   2    3.14    0.17
  -4  -4   2    3.49    0.21
   4  -4  -2    3.82    0.20
  -4   4   2    3.24    0.17
  -4   4   2    3.20    0.18
  -4   4   2    3.27    0.19
   4   4  -2    3.43    0.18
  -3  -4   2    2.90    0.17
  -3  -4   2    2.48    0.13
  -3  -4   2    2.94    0.16
   3  -4  -2    2.55    0.16
   3  -4  -2    2.44    0.14
   3  -4  -2    2.65    0.15
   3   4  -2    2.53    0.13
  -3   4   2    2.57    0.14
  -3   4   2    2.72    0.15
   3   4  -2    2.56    0.16
   2  -4  -2    2.90    0.15
  -2  -4   2    2.95    0.16
   2  -4  -2    3.32    0.18
  -2  -4   2    3.13    0.15
   2  -4  -2    3.10    0.15
  -2  -4   2    2.80    0.16
  -2  -4   2    3.21    0.14
  -2   4   2    2.97    0.12
  -2   4   2    3.02    0.16
   2   4  -2    3.22    0.17
   2   4  -2    3.06    0.14
  -2   4   2    3.20    0.16
  -1  -4   2  253.76    9.35
   1  -4  -2  264.70    9.31
   1  -4  -2  248.52    9.33
  -1  -4   2  247.42    9.37
  -1  -4   2  239.90    9.37
  -1  -4   2  256.22    9.31
   1  -4  -2  253.57    9.29
   1   4  -2  231.87    9.27
  -1   4   2  261.74    9.28
  -1   4   2  252.45    9.37
  -1   4   2  239.71    9.34
   0  -4  -2    0.08    0.04
   0  -4   2    0.08    0.04
   0  -4   2    0.08    0.04
   0  -4   2    0.06    0.03
   0  -4  -2    0.09    0.03
   0  -4   2    0.06    0.04
   0  -4  -2    0.02    0.03
   0   4   2    0.06    0.04
   0   4   2    0.07    0.02
   0   4  -2    0.07    0.03
   0   4  -2    0.09    0.03
  -1  -4  -2    0.64    0.07
   1  -4   2    0.68    0.08
  -1  -4  -2    0.65    0.06
   1  -4   2    0.51    0.06
  -1  -4  -2    0.66    0.07
   1  -4   2    0.62    0.06
  -1   4  -2    0.92    0.07
   1   4   2    0.70    0.06
   1   4   2    0.78    0.07
  -1   4  -2    0.64    0.06
  -2  -4  -2    0.21    0.03
   2  -4   2    0.18    0.05
  -2  -4  -2    0.14    0.04
  -2  -4  -2    0.20    0.04
   2  -4   2    0.19    0.04
   2  -4   2    0.28    0.05
  -2   4  -2    0.28    0.04
   2   4   2    0.28    0.03
  -2   4  -2    0.22    0.05
   2   4   2    0.19    0.05
   2   4   2    0.20    0.05
  -3  -4  -2   12.36    0.48
   3  -4   2   10.91    0.49
  -3  -4  -2   11.22    0.47
   3  -4   2   12.06    0.48
  -3   4  -2   11.29    0.46
  -3   4  -2   10.12    0.44
   3   4   2   10.56    0.48
   3   4   2   11.58    0.45
  -3   4  -2   10.69    0.47
  -4  -4  -2   61.52    2.33
   4  -4   2   63.99    2.35
  -4  -4  -2   57.19    2.32
   4  -4   2   58.05    2.34
  -4  -4  -2   60.67    2.33
  -4   4  -2   65.94    2.33
   4   4   2   56.81    2.30
  -4   4  -2   63.07    2.32
   4   4   2   63.46    2.34
  -5  -4  -2    2.09    0.17
  -5  -4  -2    2.30    0.16
   5  -4   2    2.36    0.19
  -5  -4  -2    2.36    0.17
   5  -4   2    2.28    0.17
  -5   4  -2    2.27    0.17
   5   4   2    2.30    0.16
  -5   4  -2    2.43    0.17
   5   4   2    2.25    0.17
   6  -4   2    7.41    0.38
  -6  -4  -2    6.33    0.36
   6  -4   2    6.67    0.36
  -6   4  -2    7.13    0.34
  -6   4  -2    6.27    0.34
   6   4   2    6.67    0.34
   6   4   2    7.38    0.37
  -7  -4  -2    0.83    0.14
  -7  -4  -2    0.81    0.10
  -7  -4  -2    0.86    0.09
   7  -4   2    1.08    0.10
   7  -4   2    0.79    0.14
   7   4   2    0.69    0.12
  -7   4  -2    1.04    0.09
  -7   4  -2    0.96    0.13
  -8  -4  -2    0.32    0.05
  -8  -4  -2    0.35    0.06
  -8  -4  -2    0.21    0.05
   8  -4   2    0.29    0.06
  -8  -4  -2    0.35    0.06
   8  -4   2    0.36    0.07
   8   4   2    0.35    0.06
  -8   4  -2    0.25    0.04
  -9  -4  -2    0.92    0.08
  -9  -4  -2    0.97    0.09
   9  -4   2    0.98    0.09
  -9  -4  -2    0.93    0.09
   9  -4   2    1.01    0.10
  -9   4  -2    0.85    0.08
   9   4   2    0.93    0.09
   9   4   2    0.91    0.09
 -10  -4  -2    0.34    0.06
  10  -4   2    0.30    0.07
  10  -4   2    0.29    0.06
 -10  -4  -2    0.43    0.06
  10   4   2    0.44    0.07
  10   4   2    0.38    0.06
 -10   4  -2    0.29    0.05
 -11  -4  -2   -0.04    0.04
 -11  -4  -2    0.01    0.04
  11  -4   2    0.02    0.06
  11   4   2   -0.03    0.05
  11   4   2   -0.06    0.04
 -11   4  -2   -0.04    0.03
 -12  -4  -2    0.81    0.07
  12  -4   2    0.73    0.07
 -12   4  -2    0.88    0.06
  12   4   2    0.63    0.06
  12  -5  -2    0.03    0.04
 -12  -5   2   -0.10    0.03
  12   5  -2    0.03    0.03
 -12   5   2    0.00    0.03
  11  -5  -2    4.69    0.22
 -11  -5   2    5.14    0.23
 -11  -5   2    5.22    0.22
 -11   5   2    5.13    0.22
  11   5  -2    4.81    0.22
 -10  -5   2    0.55    0.07
  10  -5  -2    0.68    0.09
 -10  -5   2    0.55    0.07
 -10  -5   2    0.58    0.07
  10   5  -2    0.63    0.08
 -10   5   2    0.55    0.06
  -9  -5   2   10.13    0.41
   9  -5  -2    9.95    0.42
  -9  -5   2    9.82    0.40
   9  -5  -2    9.70    0.41
  -9  -5   2    9.62    0.41
  -9  -5   2    9.85    0.41
  -9  -5   2    9.45    0.41
  -9   5   2   10.08    0.40
  -8  -5   2    1.21    0.09
   8  -5  -2    1.32    0.11
  -8  -5   2    1.32    0.11
  -8  -5   2    1.15    0.09
   8  -5  -2    1.10    0.11
  -8  -5   2    1.28    0.10
  -8  -5   2    1.06    0.09
  -8  -5   2    1.20    0.09
  -8   5   2    1.08    0.09
  -7  -5   2    0.48    0.06
  -7  -5   2    0.57    0.07
   7  -5  -2    0.62    0.08
  -7  -5   2    0.35    0.11
   7  -5  -2    0.45    0.11
  -7  -5   2    0.38    0.11
  -7  -5   2    0.49    0.06
  -7  -5   2    0.65    0.07
  -7  -5   2    0.51    0.06
  -7  -5   2    0.58    0.07
   7  -5  -2    0.67    0.08
  -7   5   2    0.49    0.06
   7   5  -2    0.57    0.12
  -7   5   2    0.73    0.11
   6  -5  -2    0.24    0.08
  -6  -5   2    0.37    0.10
   6  -5  -2    0.26    0.08
  -6  -5   2    0.22    0.08
   6   5  -2    0.31    0.09
  -6   5   2    0.27    0.08
   6   5  -2    0.34    0.09
   5  -5  -2    7.08    0.35
   5  -5  -2    6.57    0.35
  -5  -5   2    7.07    0.36
  -5  -5   2    6.88    0.36
  -5   5   2    6.81    0.34
  -5   5   2    7.74    0.34
   5   5  -2    5.99    0.31
   5   5  -2    7.30    0.35
  -4  -5   2   28.09    1.11
  -4  -5   2   26.15    1.11
   4  -5  -2   27.84    1.11
   4  -5  -2   28.68    1.10
  -4  -5   2   26.70    1.07
   4   5  -2   28.30    1.10
  -4   5   2   28.11    1.09
   4   5  -2   25.72    1.07
  -4   5   2   29.20    1.09
  -3  -5   2    8.80    0.40
  -3  -5   2    8.87    0.38
   3  -5  -2    9.27    0.41
   3  -5  -2    8.72    0.39
  -3  -5   2   10.07    0.42
   3  -5  -2    7.48    0.38
   3   5  -2    8.50    0.37
  -3   5   2    9.80    0.39
   3   5  -2    9.02    0.40
  -3   5   2   10.10    0.40
  -2  -5   2    1.91    0.11
  -2  -5   2    1.70    0.09
  -2  -5   2    1.73    0.12
   2  -5  -2    1.60    0.11
   2  -5  -2    2.07    0.11
   2  -5  -2    1.71    0.14
   2   5  -2    1.82    0.09
  -2   5   2    1.60    0.11
   2   5  -2    1.71    0.12
  -2   5   2    1.59    0.11
   1  -5  -2    3.32    0.16
  -1  -5   2    2.91    0.16
   1  -5  -2    3.27    0.14
   1  -5  -2    3.77    0.19
  -1  -5   2    2.88    0.15
  -1  -5   2    3.07    0.16
  -1   5   2    3.31    0.16
   1   5  -2    3.08    0.16
  -1   5   2    2.86    0.13
  -1   5   2    3.16    0.17
   1   5  -2    3.10    0.14
   0  -5  -2    0.01    0.03
   0  -5   2    0.01    0.02
   0  -5   2    0.02    0.04
   0  -5   2    0.03    0.03
   0  -5  -2    0.02    0.04
   0  -5  -2    0.03    0.04
   0  -5   2    0.04    0.03
   0   5  -2    0.01    0.02
   0   5  -2    0.02    0.03
   0   5   2    0.02    0.02
   0   5   2    0.02    0.03
   1  -5   2   21.46    0.81
   1  -5   2   19.77    0.80
  -1  -5  -2   22.46    0.81
  -1  -5  -2   20.78    0.81
  -1  -5  -2   20.65    0.80
   1  -5   2   21.82    0.83
  -1   5  -2   19.85    0.77
   1   5   2   19.73    0.80
   1   5   2   19.61    0.81
  -1   5  -2   21.41    0.81
  -1   5  -2   19.44    0.80
  -2  -5  -2   24.98    0.96
   2  -5   2   22.52    0.98
  -2  -5  -2   23.02    0.93
  -2  -5  -2   25.58    0.97
   2  -5   2   24.81    0.96
   2   5   2   24.71    0.97
   2   5   2   25.97    0.97
  -2   5  -2   24.25    0.94
  -2   5  -2   25.90    0.96
   3  -5   2   27.78    1.09
  -3  -5  -2   25.51    1.08
   3  -5   2   27.70    1.11
  -3  -5  -2   28.97    1.08
   3  -5   2   28.47    1.09
   3   5   2   25.96    1.05
   3   5   2   26.01    1.09
  -3   5  -2   27.84    1.05
   3   5   2   29.73    1.10
  -3   5  -2   28.17    1.08
   4  -5   2   18.91    0.84
   4  -5   2   20.30    0.85
  -4  -5  -2   19.69    0.84
  -4  -5  -2   20.63    0.83
  -4   5  -2   19.40    0.82
   4   5   2   21.29    0.85
   4   5   2   21.62    0.86
  -4   5  -2   21.81    0.84
  -5  -5  -2    8.35    0.39
   5  -5   2    8.16    0.42
  -5  -5  -2    8.17    0.41
   5  -5   2    8.92    0.42
   5   5   2    7.47    0.41
   5   5   2    9.46    0.43
  -5   5  -2    8.92    0.41
  -5   5  -2    8.06    0.40
  -6  -5  -2    0.14    0.07
   6  -5   2    0.19    0.08
   6  -5   2    0.17    0.08
  -6   5  -2    0.19    0.07
  -6   5  -2    0.28    0.08
   6   5   2    0.39    0.09
   6   5   2    0.25    0.09
  -7  -5  -2    2.21    0.13
  -7  -5  -2    2.30    0.13
  -7  -5  -2    2.51    0.24
  -7  -5  -2    2.25    0.13
  -7  -5  -2    2.35    0.13
   7  -5   2    2.15    0.14
   7  -5   2    2.17    0.23
   7  -5   2    2.07    0.13
  -7  -5  -2    2.79    0.14
  -7   5  -2    2.53    0.19
   7   5   2    2.32    0.13
  -7   5  -2    2.23    0.12
   7   5   2    2.19    0.20
   8  -5   2    0.24    0.07
  -8  -5  -2    0.31    0.06
  -8  -5  -2    0.23    0.05
  -8  -5  -2    0.23    0.05
  -8  -5  -2    0.32    0.06
   8  -5   2    0.27    0.06
   8   5   2    0.21    0.05
  -8   5  -2    0.21    0.04
  -9  -5  -2   -0.01    0.04
  -9  -5  -2    0.10    0.05
   9  -5   2    0.16    0.07
   9  -5   2    0.09    0.05
  -9  -5  -2    0.08    0.04
  -9   5  -2    0.08    0.04
   9   5   2    0.11    0.05
  10  -5   2    0.11    0.06
 -10  -5  -2    0.07    0.05
  10  -5   2    0.03    0.05
 -10  -5  -2    0.02    0.04
 -10   5  -2    0.01    0.04
  10   5   2    0.05    0.05
  10   5   2    0.06    0.06
 -11  -5  -2    1.85    0.11
 -11  -5  -2    1.85    0.11
  11   5   2    1.67    0.12
  11   5   2    1.81    0.11
 -11   5  -2    1.90    0.11
  12  -5   2    0.07    0.04
 -12  -5  -2    0.01    0.03
 -12   5  -2    0.03    0.03
  12   5   2   -0.01    0.03
 -11  -6   2    0.07    0.04
  11  -6  -2    0.07    0.05
 -11  -6   2    0.11    0.05
  11  -6  -2    0.08    0.04
 -11  -6   2    0.03    0.03
 -11   6   2    0.13    0.04
  11   6  -2    0.07    0.05
  10  -6  -2    0.04    0.05
 -10  -6   2    0.09    0.05
 -10  -6   2    0.01    0.04
  10  -6  -2    0.07    0.06
 -10  -6   2    0.00    0.04
 -10   6   2    0.00    0.04
  10   6  -2    0.00    0.05
  -9  -6   2    0.73    0.08
  -9  -6   2    0.77    0.08
   9  -6  -2    0.86    0.10
  -9  -6   2    0.72    0.08
   9  -6  -2    0.85    0.09
  -9  -6   2    0.92    0.09
  -9  -6   2    0.76    0.08
  -9  -6   2    0.87    0.09
  -9   6   2    0.77    0.07
  -8  -6   2    1.05    0.09
   8  -6  -2    0.85    0.10
   8  -6  -2    0.83    0.10
  -8  -6   2    1.11    0.09
  -8  -6   2    1.08    0.10
  -8  -6   2    1.04    0.10
  -8  -6   2    1.01    0.09
  -8  -6   2    1.12    0.10
  -8   6   2    1.01    0.08
   7  -6  -2    1.14    0.11
   7  -6  -2    1.33    0.11
  -7  -6   2    1.36    0.10
  -7  -6   2    1.37    0.10
  -7  -6   2    1.47    0.11
  -7  -6   2    1.36    0.10
  -7  -6   2    1.44    0.10
  -7  -6   2    1.17    0.10
  -7   6   2    1.19    0.09
   6  -6  -2    0.70    0.12
  -6  -6   2    0.80    0.14
   6  -6  -2    0.84    0.13
  -6  -6   2    0.60    0.12
   6   6  -2    0.68    0.11
  -6   6   2    0.90    0.13
  -5  -6   2    0.51    0.10
  -5  -6   2    0.51    0.10
   5  -6  -2    0.46    0.09
   5  -6  -2    0.33    0.08
   5   6  -2    0.55    0.10
  -5   6   2    0.45    0.09
  -5   6   2    0.37    0.07
   4  -6  -2    5.50    0.29
  -4  -6   2    5.38    0.29
  -4  -6   2    5.05    0.26
   4  -6  -2    4.99    0.27
   4  -6  -2    5.36    0.27
   4   6  -2    5.98    0.29
  -4   6   2    5.35    0.27
  -4   6   2    4.86    0.26
   3  -6  -2   34.28    1.47
   3  -6  -2   38.85    1.51
  -3  -6   2   39.43    1.48
  -3  -6   2   39.97    1.50
   3  -6  -2   39.16    1.48
  -3  -6   2   39.16    1.51
  -3   6   2   39.92    1.48
   3   6  -2   38.73    1.49
   3   6  -2   36.54    1.45
  -3   6   2   37.66    1.47
   2  -6  -2    0.12    0.05
  -2  -6   2    0.12    0.04
  -2  -6   2    0.10    0.04
   2  -6  -2    0.18    0.04
  -2  -6   2    0.16    0.05
   2  -6  -2    0.21    0.07
  -2  -6   2    0.14    0.05
  -2   6   2    0.19    0.05
  -2   6   2    0.12    0.05
   2   6  -2    0.07    0.04
   2   6  -2    0.11    0.03
   1  -6  -2    8.78    0.40
  -1  -6   2    9.61    0.40
  -1  -6   2    9.00    0.39
   1  -6  -2    9.90    0.42
  -1  -6   2    9.44    0.41
  -1   6   2    9.75    0.41
  -1   6   2    8.95    0.39
   1   6  -2    9.17    0.37
   1   6  -2    8.91    0.39
   1   6  -2    9.19    0.41
   0  -6   2   19.27    0.76
   0  -6  -2   17.31    0.75
   0  -6   2   19.35    0.75
   0  -6   2   18.93    0.75
   0  -6  -2   17.81    0.76
   0  -6  -2   18.84    0.75
   0  -6   2   18.00    0.73
   0   6  -2   19.30    0.73
   0   6  -2   19.62    0.75
   0   6   2   20.15    0.73
   0   6   2   19.02    0.76
  -1  -6  -2   26.46    1.10
   1  -6   2   29.74    1.11
   1  -6   2   28.60    1.13
  -1  -6  -2   28.40    1.11
  -1  -6  -2   28.54    1.11
   1  -6   2   27.52    1.09
   1   6   2   29.21    1.10
  -1   6  -2   28.07    1.11
  -1   6  -2   28.73    1.10
   1   6   2   29.83    1.12
  -2  -6  -2   16.27    0.63
   2  -6   2   15.29    0.68
  -2  -6  -2   16.61    0.67
   2  -6   2   16.15    0.65
   2  -6   2   16.63    0.66
  -2  -6  -2   16.44    0.66
  -2   6  -2   15.85    0.65
   2   6   2   16.70    0.66
  -2   6  -2   15.31    0.64
   3  -6   2   33.64    1.35
   3  -6   2   34.78    1.36
   3  -6   2   37.37    1.39
  -3  -6  -2   34.87    1.35
   3   6   2   32.95    1.36
  -3   6  -2   31.88    1.32
  -3   6  -2   35.25    1.34
   3   6   2   36.79    1.37
  -4  -6  -2    6.10    0.32
   4  -6   2    6.35    0.35
   4  -6   2    6.12    0.33
  -4  -6  -2    6.46    0.33
  -4   6  -2    7.36    0.34
  -4   6  -2    6.51    0.32
   4   6   2    6.41    0.34
   4   6   2    7.29    0.36
   5  -6   2   17.80    0.75
  -5  -6  -2   16.20    0.71
  -5  -6  -2   17.78    0.74
   5  -6   2   15.54    0.74
  -5   6  -2   16.39    0.72
  -5   6  -2   17.17    0.72
   5   6   2   18.68    0.75
   5   6   2   15.41    0.74
  -6  -6  -2    2.29    0.20
   6  -6   2    2.52    0.22
   6  -6   2    2.26    0.20
  -6   6  -2    2.45    0.19
   6   6   2    2.25    0.21
   6   6   2    2.23    0.20
  -6   6  -2    2.64    0.20
  -7  -6  -2    0.12    0.04
  -7  -6  -2    0.05    0.04
  -7  -6  -2    0.06    0.04
  -7  -6  -2    0.15    0.05
   7  -6   2    0.09    0.06
  -7  -6  -2    0.13    0.05
   7  -6   2    0.06    0.06
  -7   6  -2    0.10    0.03
  -8  -6  -2   -0.05    0.04
  -8  -6  -2   -0.07    0.04
  -8  -6  -2    0.01    0.04
  -8  -6  -2    0.00    0.04
   8  -6   2    0.05    0.06
   8  -6   2    0.06    0.05
  -8  -6  -2    0.10    0.05
   8   6   2    0.06    0.05
  -8   6  -2   -0.05    0.03
   9  -6   2    0.05    0.06
  -9  -6  -2    0.08    0.04
  -9  -6  -2    0.06    0.05
  -9  -6  -2    0.05    0.05
  -9  -6  -2    0.05    0.04
   9  -6   2    0.07    0.05
  -9   6  -2    0.08    0.04
   9   6   2    0.02    0.05
 -10  -6  -2    0.20    0.05
  10  -6   2    0.23    0.07
  10  -6   2    0.05    0.05
 -10  -6  -2    0.20    0.05
  10   6   2    0.16    0.05
 -10   6  -2    0.20    0.05
  10   6   2    0.13    0.06
  11  -6   2    0.36    0.06
 -11  -6  -2    0.41    0.06
 -11  -6  -2    0.45    0.06
  11   6   2    0.45    0.05
  11   6   2    0.49    0.06
 -11   6  -2    0.44    0.05
 -11  -7   2    0.14    0.03
 -11  -7   2    0.16    0.04
  11  -7  -2    0.14    0.05
 -11  -7   2    0.16    0.05
 -11   7   2    0.10    0.04
  11   7  -2    0.15    0.05
 -10  -7   2    1.21    0.10
 -10  -7   2    1.01    0.08
 -10  -7   2    1.08    0.08
 -10  -7   2    1.14    0.09
 -10  -7   2    1.14    0.09
  10  -7  -2    0.98    0.10
  10  -7  -2    0.85    0.08
 -10   7   2    0.95    0.08
  10   7  -2    0.98    0.09
  -9  -7   2    0.27    0.06
  -9  -7   2    0.17    0.05
  -9  -7   2    0.18    0.05
  -9  -7   2    0.17    0.05
  -9  -7   2    0.25    0.05
   9  -7  -2    0.22    0.07
   9  -7  -2    0.15    0.06
  -9  -7   2    0.21    0.05
  -9   7   2    0.18    0.05
   8  -7  -2    0.43    0.07
  -8  -7   2    0.40    0.06
  -8  -7   2    0.48    0.07
  -8  -7   2    0.42    0.07
  -8  -7   2    0.37    0.06
   8  -7  -2    0.51    0.09
  -8  -7   2    0.44    0.07
  -8  -7   2    0.47    0.07
   8   7  -2    0.45    0.08
  -8   7   2    0.45    0.06
  -7  -7   2    0.01    0.04
   7  -7  -2    0.05    0.06
  -7  -7   2    0.09    0.05
  -7  -7   2    0.08    0.05
  -7  -7   2    0.04    0.04
  -7  -7   2    0.02    0.05
  -7  -7   2    0.03    0.04
   7  -7  -2    0.03    0.06
  -7  -7   2   -0.02    0.04
  -7   7   2    0.06    0.04
   6  -7  -2    3.70    0.20
  -6  -7   2    3.62    0.18
  -6  -7   2    3.79    0.19
  -6  -7   2    3.99    0.28
   6  -7  -2    3.70    0.26
   6  -7  -2    3.53    0.19
  -6  -7   2    3.68    0.18
  -6  -7   2    3.96    0.19
   6  -7  -2    3.99    0.26
  -6  -7   2    3.66    0.18
   6   7  -2    4.17    0.27
  -6   7   2    4.10    0.26
   5  -7  -2    2.31    0.18
   5  -7  -2    1.80    0.18
  -5  -7   2    1.97    0.19
  -5  -7   2    1.70    0.19
  -5   7   2    2.04    0.17
   5   7  -2    1.99    0.17
  -4  -7   2   17.60    0.75
   4  -7  -2   14.97    0.73
   4  -7  -2   18.56    0.73
  -4  -7   2   19.37    0.77
  -4  -7   2   15.88    0.72
   4  -7  -2   16.80    0.75
  -4   7   2   16.92    0.72
  -4   7   2   19.39    0.73
   4   7  -2   17.17    0.74
  -3  -7   2    0.67    0.10
  -3  -7   2    0.65    0.09
   3  -7  -2    0.70    0.09
   3  -7  -2    0.62    0.10
  -3   7   2    0.58    0.08
  -3   7   2    0.62    0.08
   3   7  -2    0.54    0.09
   2  -7  -2   10.98    0.48
  -2  -7   2    9.60    0.44
   2  -7  -2   10.82    0.46
  -2  -7   2   10.59    0.46
   2   7  -2   10.25    0.47
  -2   7   2    9.92    0.44
  -2   7   2   10.54    0.45
   2   7  -2    9.68    0.44
   1  -7  -2    1.56    0.14
  -1  -7   2    1.75    0.14
   1  -7  -2    1.63    0.13
  -1  -7   2    1.56    0.12
  -1  -7   2    1.73    0.13
   1   7  -2    1.80    0.12
  -1   7   2    1.63    0.13
   1   7  -2    1.73    0.14
  -1   7   2    1.83    0.13
   0  -7   2    0.15    0.05
   0  -7  -2    0.05    0.04
   0  -7  -2    0.05    0.05
   0  -7   2    0.02    0.05
   0  -7  -2    0.06    0.05
   0  -7   2    0.13    0.06
   0   7   2    0.15    0.06
   0   7   2    0.09    0.03
   0   7  -2    0.07    0.03
   0   7  -2    0.02    0.05
   1  -7   2   22.54    0.86
  -1  -7  -2   21.68    0.87
  -1  -7  -2   21.24    0.86
   1  -7   2   22.49    0.90
   1  -7   2   21.22    0.87
  -1  -7  -2   21.12    0.86
   1   7   2   20.50    0.85
  -1   7  -2   23.82    0.87
  -1   7  -2   21.52    0.86
   1   7   2   20.69    0.87
  -2  -7  -2    8.44    0.40
   2  -7   2    9.23    0.41
   2  -7   2    8.29    0.43
   2  -7   2    9.47    0.39
   2   7   2    8.73    0.40
   2   7   2    8.92    0.41
  -2   7  -2    8.98    0.40
  -2   7  -2    8.83    0.38
  -3  -7  -2    0.28    0.07
   3  -7   2    0.38    0.08
   3  -7   2    0.51    0.11
   3  -7   2    0.32    0.07
  -3  -7  -2    0.20    0.07
   3   7   2    0.20    0.07
  -3   7  -2    0.41    0.07
   3   7   2    0.35    0.08
  -4  -7  -2    4.04    0.24
  -4  -7  -2    3.64    0.24
   4  -7   2    4.17    0.25
   4  -7   2    3.83    0.26
   4   7   2    3.80    0.24
  -4   7  -2    3.58    0.22
  -4   7  -2    4.21    0.24
   4   7   2    3.98    0.26
   5  -7   2    5.17    0.32
  -5  -7  -2    5.68    0.32
  -5  -7  -2    5.30    0.30
   5  -7   2    5.94    0.34
  -5   7  -2    5.46    0.30
  -5   7  -2    4.91    0.30
   5   7   2    5.06    0.32
   5   7   2    5.67    0.32
  -6  -7  -2   12.76    0.63
   6  -7   2   12.64    0.53
   6  -7   2   13.89    0.64
   6  -7   2   13.51    0.64
  -6  -7  -2   13.44    0.52
  -6  -7  -2   12.81    0.53
   6  -7   2   12.63    0.54
  -6  -7  -2   13.36    0.53
  -6  -7  -2   12.73    0.52
  -6   7  -2   12.75    0.61
   6   7   2   14.09    0.63
   6   7   2   13.48    0.64
  -7  -7  -2    7.39    0.31
  -7  -7  -2    7.41    0.32
  -7  -7  -2    7.71    0.32
  -7  -7  -2    7.73    0.32
  -7  -7  -2    7.20    0.32
  -7  -7  -2    7.22    0.32
   7  -7   2    7.04    0.32
   7  -7   2    7.29    0.33
  -7   7  -2    7.36    0.30
  -8  -7  -2    5.73    0.27
  -8  -7  -2    5.76    0.27
  -8  -7  -2    6.20    0.27
  -8  -7  -2    6.05    0.27
   8  -7   2    5.75    0.27
   8  -7   2    5.99    0.29
  -8  -7  -2    5.91    0.26
  -8   7  -2    6.14    0.26
   8   7   2    6.06    0.27
  -9  -7  -2   -0.01    0.04
  -9  -7  -2    0.03    0.04
  -9  -7  -2    0.01    0.04
   9  -7   2    0.08    0.07
  -9  -7  -2    0.01    0.04
  -9  -7  -2    0.00    0.04
   9  -7   2    0.11    0.05
   9   7   2    0.07    0.05
  -9   7  -2    0.02    0.04
  10  -7   2    0.61    0.08
 -10  -7  -2    0.68    0.07
 -10  -7  -2    0.69    0.07
 -10  -7  -2    0.76    0.08
  10  -7   2    0.69    0.07
 -10   7  -2    0.62    0.06
  10   7   2    0.75    0.07
  10   7   2    0.66    0.07
 -11  -7  -2    0.09    0.04
 -11  -7  -2    0.02    0.04
  11  -7   2   -0.03    0.04
 -11   7  -2    0.04    0.03
  11   7   2    0.02    0.04
  11   7   2    0.07    0.04
  11  -8  -2    0.07    0.04
 -11  -8   2    0.13    0.04
 -11  -8   2    0.02    0.04
 -11  -8   2    0.10    0.03
 -11   8   2    0.14    0.04
  11   8  -2    0.21    0.04
  10  -8  -2    0.15    0.06
 -10  -8   2    0.19    0.04
 -10  -8   2    0.25    0.05
  10  -8  -2    0.31    0.06
 -10  -8   2    0.21    0.05
 -10  -8   2    0.20    0.05
 -10  -8   2    0.24    0.04
  10   8  -2    0.28    0.06
 -10   8   2    0.24    0.04
   9  -8  -2    1.86    0.14
  -9  -8   2    2.25    0.13
  -9  -8   2    2.29    0.14
  -9  -8   2    1.92    0.13
   9  -8  -2    2.22    0.15
  -9  -8   2    2.21    0.13
  -9  -8   2    2.20    0.13
  -9  -8   2    2.11    0.13
  -9   8   2    2.09    0.12
  -8  -8   2    1.47    0.11
  -8  -8   2    1.76    0.12
   8  -8  -2    1.45    0.12
  -8  -8   2    1.65    0.12
  -8  -8   2    1.88    0.13
   8  -8  -2    1.74    0.14
  -8  -8   2    1.43    0.12
  -8  -8   2    1.74    0.12
   8   8  -2    1.47    0.11
  -8   8   2    1.54    0.10
   7  -8  -2   24.94    0.95
  -7  -8   2   24.18    0.94
  -7  -8   2   24.03    0.93
  -7  -8   2   25.22    0.94
  -7  -8   2   23.13    0.94
   7  -8  -2   24.27    0.96
  -7  -8   2   23.73    0.94
  -7  -8   2   24.07    0.94
  -7  -8   2   24.26    0.94
  -6  -8   2   15.16    0.58
  -6  -8   2   14.01    0.57
   6  -8  -2   13.67    0.58
  -6  -8   2   14.27    0.57
  -6  -8   2   14.71    0.58
  -6  -8   2   14.54    0.57
  -6  -8   2   14.35    0.56
   6  -8  -2   13.54    0.58
  -5  -8   2    6.55    0.37
   5  -8  -2    6.70    0.38
   5   8  -2    6.82    0.36
  -5   8   2    6.29    0.34
   5   8  -2    6.39    0.40
   4  -8  -2   28.02    1.15
  -4  -8   2   27.49    1.13
   4  -8  -2   27.43    1.11
   4   8  -2   26.51    1.11
  -4   8   2   27.22    1.10
  -4   8   2   26.27    1.09
   4   8  -2   28.72    1.16
  -3  -8   2    2.12    0.17
  -3  -8   2    2.19    0.16
   3  -8  -2    1.99    0.16
   3  -8  -2    2.21    0.18
   3   8  -2    2.06    0.16
  -3   8   2    2.17    0.15
  -3   8   2    1.83    0.15
   3   8  -2    1.80    0.18
   2  -8  -2    0.63    0.09
  -2  -8   2    0.65    0.10
   2  -8  -2    1.12    0.14
  -2  -8   2    0.84    0.10
   2   8  -2    0.66    0.10
  -2   8   2    0.81    0.10
  -2   8   2    0.61    0.09
   2   8  -2    0.88    0.10
  -1  -8   2   70.80    2.40
  -1  -8   2   61.20    2.38
   1  -8  -2   66.63    2.39
   1  -8  -2   57.09    2.40
  -1  -8   2   59.43    2.37
  -1   8   2   64.57    2.38
   1   8  -2   59.91    2.35
  -1   8   2   60.02    2.38
   1   8  -2   62.14    2.39
   0  -8   2   11.17    0.47
   0  -8   2   10.32    0.46
   0  -8  -2   10.03    0.46
   0  -8  -2    9.78    0.45
   0   8   2    9.75    0.46
   0   8  -2    9.70    0.45
  -1  -8  -2    0.82    0.10
   1  -8   2    0.72    0.11
  -1  -8  -2    0.75    0.10
  -1  -8  -2    0.85    0.10
   1  -8   2    0.70    0.09
   1   8   2    0.76    0.10
  -1   8  -2    0.90    0.11
  -1   8  -2    0.66    0.09
   1   8   2    0.82    0.08
   2  -8   2    0.66    0.10
   2  -8   2    0.66    0.12
  -2  -8  -2    0.74    0.10
  -2  -8  -2    0.72    0.10
  -2   8  -2    1.01    0.10
   2   8   2    0.71    0.09
  -2   8  -2    0.94    0.11
   2   8   2    0.77    0.11
  -3  -8  -2   13.43    0.60
   3  -8   2   13.71    0.61
  -3  -8  -2   12.91    0.60
   3  -8   2   14.45    0.65
   3   8   2   15.22    0.61
   3   8   2   14.30    0.62
  -3   8  -2   12.04    0.58
  -4  -8  -2   20.23    0.84
  -4  -8  -2   19.12    0.85
   4  -8   2   21.30    0.89
  -4   8  -2   19.07    0.84
   4   8   2   18.35    0.84
   4   8   2   20.45    0.87
  -4   8  -2   20.32    0.83
  -5  -8  -2   26.63    1.06
   5  -8   2   23.96    1.07
  -5  -8  -2   22.87    1.02
  -5   8  -2   24.78    1.04
  -5   8  -2   26.59    1.03
   5   8   2   23.59    1.06
   5   8   2   24.78    1.05
  -6  -8  -2    0.17    0.04
   6  -8   2    0.20    0.07
   6  -8   2    0.21    0.06
  -6  -8  -2    0.21    0.05
  -6  -8  -2    0.21    0.05
  -6  -8  -2    0.26    0.05
  -6  -8  -2    0.21    0.05
   6  -8   2    0.23    0.06
  -6  -8  -2    0.27    0.05
   6  -8   2    0.32    0.06
  -6   8  -2    0.22    0.05
  -7  -8  -2    1.67    0.12
   7  -8   2    1.88    0.13
  -7  -8  -2    1.82    0.12
  -7  -8  -2    1.93    0.12
  -7  -8  -2    1.65    0.12
  -7  -8  -2    1.52    0.12
  -7  -8  -2    1.79    0.11
  -7  -8  -2    1.54    0.11
  -7   8  -2    1.81    0.10
  -8  -8  -2    0.05    0.04
   8  -8   2    0.03    0.05
  -8  -8  -2    0.06    0.05
  -8  -8  -2    0.08    0.05
   8  -8   2   -0.06    0.06
  -8  -8  -2    0.05    0.04
  -8  -8  -2    0.08    0.04
  -8  -8  -2    0.10    0.05
  -8   8  -2    0.08    0.04
   8   8   2    0.09    0.05
   9  -8   2    0.62    0.09
  -9  -8  -2    0.48    0.06
   9  -8   2    0.44    0.07
  -9  -8  -2    0.46    0.06
  -9  -8  -2    0.53    0.07
  -9  -8  -2    0.43    0.06
  -9  -8  -2    0.50    0.06
   9   8   2    0.41    0.06
  -9   8  -2    0.44    0.05
  10  -8   2   -0.03    0.04
 -10  -8  -2    0.02    0.04
 -10  -8  -2   -0.02    0.04
  10  -8   2   -0.03    0.05
 -10  -8  -2   -0.01    0.03
  10   8   2    0.01    0.04
 -10   8  -2   -0.05    0.03
  10   8   2    0.06    0.04
  11  -8   2    1.33    0.09
 -11  -8  -2    1.33    0.08
 -11  -8  -2    1.39    0.09
  11   8   2    1.30    0.08
 -11   8  -2    1.38    0.08
  11   8   2    1.22    0.08
  11  -9  -2    0.07    0.03
 -11  -9   2   -0.02    0.03
  11   9  -2    0.03    0.03
  10  -9  -2    0.13    0.04
 -10  -9   2    0.21    0.05
 -10  -9   2    0.15    0.04
  10  -9  -2    0.15    0.05
 -10  -9   2    0.13    0.03
 -10  -9   2    0.18    0.05
 -10  -9   2    0.20    0.04
  10   9  -2    0.17    0.05
   9  -9  -2    0.06    0.05
  -9  -9   2    0.03    0.04
  -9  -9   2   -0.01    0.04
  -9  -9   2    0.01    0.04
  -9  -9   2    0.01    0.04
  -9  -9   2   -0.03    0.04
  -9  -9   2    0.00    0.04
   9  -9  -2    0.16    0.06
  -8  -9   2    0.92    0.09
  -8  -9   2    0.82    0.08
   8  -9  -2    0.76    0.09
  -8  -9   2    1.10    0.10
  -8  -9   2    0.94    0.09
  -8  -9   2    1.05    0.09
   8  -9  -2    0.99    0.11
  -8  -9   2    0.94    0.09
   8   9  -2    0.82    0.08
   7  -9  -2    0.43    0.08
  -7  -9   2    0.40    0.07
  -7  -9   2    0.34    0.07
  -7  -9   2    0.47    0.07
   7  -9  -2    0.32    0.07
  -7  -9   2    0.40    0.07
  -7  -9   2    0.37    0.06
  -7  -9   2    0.47    0.07
  -6  -9   2    0.80    0.07
  -6  -9   2    0.79    0.09
  -6  -9   2    0.56    0.08
   6  -9  -2    0.82    0.10
  -6  -9   2    0.70    0.08
  -6  -9   2    0.64    0.08
   6  -9  -2    0.74    0.09
  -6  -9   2    0.89    0.08
   5  -9  -2    3.10    0.16
   5  -9  -2    2.87    0.25
  -5  -9   2    3.20    0.16
  -5  -9   2    3.14    0.15
  -5  -9   2    3.18    0.16
  -5  -9   2    3.29    0.16
   5  -9  -2    3.13    0.16
  -5  -9   2    3.29    0.17
  -5  -9   2    3.12    0.17
   5  -9  -2    3.12    0.17
  -5  -9   2    3.56    0.26
   5  -9  -2    3.11    0.17
   5   9  -2    3.29    0.24
  -5   9   2    3.01    0.22
   5   9  -2    2.92    0.26
   4  -9  -2    4.42    0.27
  -4  -9   2    4.08    0.28
   4  -9  -2    4.33    0.30
   4   9  -2    4.38    0.28
   4   9  -2    4.34    0.30
  -4   9   2    4.95    0.27
  -3  -9   2    0.28    0.08
   3  -9  -2    0.30    0.08
  -3  -9   2    0.39    0.10
   3  -9  -2    0.30    0.10
  -3   9   2    0.39    0.08
   3   9  -2    0.19    0.09
   3   9  -2    0.26    0.08
  -3   9   2    0.28    0.07
   2  -9  -2    1.13    0.15
  -2  -9   2    1.25    0.14
   2  -9  -2    1.15    0.14
  -2  -9   2    1.05    0.13
   2   9  -2    1.32    0.12
  -2   9   2    1.07    0.12
   2   9  -2    1.14    0.14
  -2   9   2    1.10    0.12
  -1  -9   2    0.54    0.09
   1  -9  -2    0.57    0.09
  -1  -9   2    0.60    0.11
   1  -9  -2    0.47    0.10
   1   9  -2    0.63    0.10
  -1   9   2    0.54    0.09
  -1   9   2    0.59    0.10
   0  -9  -2    1.23    0.13
   0  -9   2    1.69    0.14
   0  -9   2    1.18    0.13
   0  -9  -2    1.49    0.14
   0   9   2    1.52    0.15
   0   9  -2    1.23    0.13
   0   9  -2    1.48    0.15
   0   9   2    1.10    0.13
   1  -9   2    3.99    0.24
  -1  -9  -2    4.11    0.24
  -1  -9  -2    4.29    0.25
   1  -9   2    4.83    0.28
   1   9   2    4.08    0.25
  -1   9  -2    4.80    0.25
  -1   9  -2    3.82    0.24
   2  -9   2   11.64    0.60
  -2  -9  -2   13.08    0.58
  -2  -9  -2   12.97    0.57
   2  -9   2   12.57    0.57
   2   9   2   12.05    0.55
   2   9   2   12.54    0.58
  -2   9  -2   12.60    0.55
  -2   9  -2   14.59    0.57
   3  -9   2    1.07    0.17
  -3  -9  -2    0.94    0.13
  -3  -9  -2    1.10    0.15
   3  -9   2    0.85    0.12
  -3   9  -2    0.86    0.11
   3   9   2    0.82    0.12
   3   9   2    1.15    0.15
  -4  -9  -2    1.19    0.15
  -4  -9  -2    1.36    0.16
   4  -9   2    1.52    0.19
   4   9   2    1.20    0.16
  -4   9  -2    1.22    0.15
   4   9   2    1.29    0.16
   5  -9   2    2.51    0.13
  -5  -9  -2    2.39    0.13
  -5  -9  -2    2.49    0.22
   5  -9   2    2.39    0.14
   5  -9   2    2.40    0.23
  -5  -9  -2    2.60    0.14
   5  -9   2    2.48    0.15
   5  -9   2    2.44    0.15
  -5  -9  -2    2.25    0.13
  -5  -9  -2    2.41    0.13
  -5  -9  -2    2.38    0.20
  -5  -9  -2    2.71    0.14
  -5  -9  -2    2.45    0.13
   5   9   2    2.49    0.22
  -5   9  -2    2.59    0.20
   5   9   2    2.16    0.24
  -5   9  -2    2.62    0.21
   6  -9   2    0.60    0.09
   6  -9   2    0.71    0.07
  -6  -9  -2    0.86    0.08
  -6  -9  -2    0.82    0.09
   6  -9   2    0.78    0.08
  -6  -9  -2    0.86    0.08
   6  -9   2    0.55    0.08
  -6  -9  -2    1.05    0.09
  -6  -9  -2    0.89    0.09
  -6  -9  -2    0.71    0.07
   7  -9   2    3.33    0.18
  -7  -9  -2    3.23    0.18
  -7  -9  -2    3.11    0.17
   7  -9   2    3.60    0.20
  -7  -9  -2    3.16    0.17
  -7  -9  -2    3.19    0.17
  -7  -9  -2    3.29    0.18
  -7  -9  -2    3.30    0.18
   8  -9   2    2.46    0.17
  -8  -9  -2    2.55    0.15
   8  -9   2    2.82    0.16
  -8  -9  -2    2.51    0.15
  -8  -9  -2    2.70    0.15
  -8  -9  -2    2.76    0.15
  -8  -9  -2    2.47    0.14
  -8   9  -2    2.57    0.13
   8   9   2    2.66    0.15
  -9  -9  -2    0.02    0.04
   9  -9   2    0.09    0.05
  -9  -9  -2    0.03    0.04
  -9  -9  -2    0.03    0.04
  -9  -9  -2    0.04    0.04
   9  -9   2    0.07    0.06
  -9  -9  -2    0.04    0.04
   9   9   2    0.05    0.04
  -9   9  -2    0.07    0.03
 -10  -9  -2    0.18    0.04
 -10  -9  -2    0.14    0.05
  10  -9   2    0.11    0.05
  10  -9   2    0.16    0.04
 -10  -9  -2    0.15    0.04
  10   9   2    0.29    0.05
  10   9   2    0.20    0.05
 -10   9  -2    0.22    0.04
 -11  -9  -2    0.03    0.03
  11  -9   2    0.04    0.03
  11   9   2   -0.01    0.03
  10 -10  -2    0.26    0.05
 -10 -10   2    0.42    0.04
  10 -10  -2    0.35    0.05
 -10 -10   2    0.40    0.05
 -10 -10   2    0.29    0.05
 -10 -10   2    0.41    0.05
  10  10  -2    0.46    0.06
  -9 -10   2   -0.02    0.03
  -9 -10   2   -0.01    0.04
  -9 -10   2    0.04    0.04
  -9 -10   2    0.01    0.03
   9 -10  -2    0.06    0.06
   9 -10  -2    0.04    0.05
  -9 -10   2    0.00    0.04
  -8 -10   2    2.57    0.15
  -8 -10   2    2.58    0.15
  -8 -10   2    2.58    0.15
  -8 -10   2    2.52    0.14
   8 -10  -2    2.35    0.15
  -8 -10   2    2.51    0.15
   8 -10  -2    2.73    0.17
   8  10  -2    2.36    0.14
   7 -10  -2    0.54    0.08
  -7 -10   2    0.58    0.08
  -7 -10   2    0.60    0.08
  -7 -10   2    0.50    0.07
   7 -10  -2    0.50    0.09
  -7 -10   2    0.44    0.07
  -7 -10   2    0.55    0.07
  -7 -10   2    0.45    0.07
  -6 -10   2    1.04    0.09
  -6 -10   2    0.82    0.09
  -6 -10   2    1.00    0.09
  -6 -10   2    1.06    0.08
   6 -10  -2    0.89    0.08
   6 -10  -2    0.87    0.09
   6 -10  -2    0.79    0.10
   6 -10  -2    0.90    0.10
  -6 -10   2    1.05    0.10
  -6 -10   2    1.02    0.10
  -5 -10   2    0.04    0.04
  -5 -10   2    0.02    0.05
   5 -10  -2    0.08    0.04
  -5 -10   2    0.08    0.04
  -5 -10   2    0.05    0.05
  -5 -10   2    0.08    0.04
   5 -10  -2    0.06    0.06
  -5 -10   2    0.08    0.05
   5 -10  -2    0.06    0.06
   5 -10  -2    0.11    0.05
  -4 -10   2    1.67    0.11
   4 -10  -2    1.73    0.11
   4 -10  -2    1.92    0.19
   4 -10  -2    1.76    0.11
  -4 -10   2    1.63    0.10
  -4 -10   2    1.63    0.11
   4 -10  -2    1.79    0.12
   4 -10  -2    1.63    0.11
  -4 -10   2    1.73    0.11
  -4 -10   2    1.34    0.17
   4 -10  -2    1.43    0.19
   4 -10  -2    1.89    0.12
  -4 -10   2    1.76    0.11
   4  10  -2    2.00    0.18
   4  10  -2    1.79    0.21
  -4  10   2    1.60    0.17
   3 -10  -2    0.09    0.08
  -3 -10   2    0.11    0.07
  -3 -10   2    0.01    0.06
   3 -10  -2   -0.04    0.05
   3  10  -2   -0.03    0.06
  -3  10   2    0.08    0.06
  -3  10   2   -0.03    0.05
   2 -10  -2   24.45    1.09
  -2 -10   2   25.96    1.09
   2 -10  -2   27.19    1.14
  -2 -10   2   28.08    1.11
  -2  10   2   26.84    1.09
   2  10  -2   24.95    1.10
  -2  10   2   28.25    1.09
  -1 -10   2   23.84    0.96
   1 -10  -2   23.21    0.96
  -1 -10   2   22.16    0.95
   1 -10  -2   21.13    0.97
   1  10  -2   22.68    0.96
  -1  10   2   24.29    0.95
   0 -10   2   21.98    0.95
   0 -10  -2   22.79    0.95
   0 -10   2   21.66    0.94
   0 -10  -2   23.06    0.96
   0  10   2   23.88    0.95
   0  10   2   21.64    0.94
   0  10  -2   23.67    0.95
   0  10  -2   22.59    0.95
   1 -10   2   15.73    0.71
  -1 -10  -2   15.69    0.68
  -1 -10  -2   14.74    0.67
   1 -10   2   14.89    0.67
  -1  10  -2   15.84    0.67
  -1  10  -2   15.11    0.66
   1  10   2   14.95    0.68
  -2 -10  -2    3.88    0.25
  -2 -10  -2    4.63    0.26
   2 -10   2    3.64    0.28
   2 -10   2    4.08    0.26
   2  10   2    3.54    0.26
  -2  10  -2    3.89    0.25
  -3 -10  -2    0.07    0.06
   3 -10   2   -0.03    0.08
  -3 -10  -2   -0.01    0.06
   3 -10   2   -0.01    0.07
  -3  10  -2    0.12    0.07
   3  10   2    0.02    0.07
  -4 -10  -2   11.10    0.45
  -4 -10  -2   10.04    0.54
   4 -10   2   10.97    0.46
   4 -10   2   10.91    0.45
  -4 -10  -2   10.13    0.53
  -4 -10  -2   11.49    0.44
  -4 -10  -2   10.89    0.44
   4 -10   2   11.59    0.45
  -4 -10  -2   10.96    0.45
   4 -10   2   11.83    0.59
  -4 -10  -2   10.52    0.45
   4 -10   2   11.27    0.44
  -4 -10  -2   10.74    0.45
  -4 -10  -2   10.80    0.45
   4 -10   2   11.49    0.46
  -4  10  -2   10.82    0.51
   4  10   2   11.59    0.57
   4  10   2   10.24    0.54
  -4  10  -2   10.82    0.55
  -5 -10  -2    6.65    0.30
   5 -10   2    6.71    0.30
  -5 -10  -2    6.62    0.29
   5 -10   2    6.62    0.29
   5 -10   2    6.41    0.30
   5 -10   2    6.80    0.29
  -5 -10  -2    6.33    0.29
   5 -10   2    7.01    0.31
  -5 -10  -2    6.96    0.29
  -5 -10  -2    7.03    0.29
  -5 -10  -2    6.37    0.29
  -5 -10  -2    6.74    0.30
   6 -10   2    0.79    0.10
  -6 -10  -2    0.93    0.08
  -6 -10  -2    0.75    0.08
   6 -10   2    0.68    0.09
   6 -10   2    0.83    0.11
  -6 -10  -2    0.84    0.08
  -6 -10  -2    0.80    0.08
  -6 -10  -2    0.67    0.08
  -6 -10  -2    0.70    0.08
   6 -10   2    0.84    0.08
   6 -10   2    0.78    0.08
  -7 -10  -2    0.82    0.08
  -7 -10  -2    0.78    0.08
  -7 -10  -2    0.91    0.09
   7 -10   2    0.92    0.09
   7 -10   2    0.78    0.10
  -7 -10  -2    0.66    0.08
  -7 -10  -2    0.77    0.08
  -7 -10  -2    0.84    0.09
   8 -10   2    2.76    0.17
  -8 -10  -2    2.67    0.15
  -8 -10  -2    2.50    0.15
  -8 -10  -2    2.86    0.15
   8 -10   2    2.54    0.15
  -8 -10  -2    2.52    0.15
  -8 -10  -2    3.04    0.16
   8  10   2    2.72    0.15
  -9 -10  -2    0.82    0.07
  -9 -10  -2    0.74    0.07
   9 -10   2    0.94    0.08
  -9 -10  -2    1.00    0.08
  -9 -10  -2    0.82    0.08
   9 -10   2    0.86    0.09
  -9 -10  -2    0.88    0.07
   9  10   2    1.04    0.08
  10 -10   2    0.16    0.05
 -10 -10  -2    0.21    0.04
 -10 -10  -2    0.13    0.04
  10  10   2    0.24    0.05
  10  10   2    0.20    0.04
 -10 -11   2   -0.01    0.03
 -10 -11   2   -0.02    0.03
  10 -11  -2    0.02    0.03
 -10 -11   2    0.00    0.02
  10  11  -2    0.02    0.03
  -9 -11   2    0.02    0.03
   9 -11  -2   -0.02    0.04
  -9 -11   2    0.01    0.03
   9 -11  -2    0.03    0.04
  -9 -11   2   -0.08    0.03
  -9 -11   2    0.00    0.04
  -9 -11   2    0.00    0.04
  -8 -11   2    0.34    0.06
   8 -11  -2    0.31    0.07
  -8 -11   2    0.29    0.06
  -8 -11   2    0.29    0.06
   8 -11  -2    0.34    0.06
  -8 -11   2    0.34    0.06
  -8 -11   2    0.30    0.06
   8  11  -2    0.32    0.06
  -7 -11   2    0.44    0.07
  -7 -11   2    0.56    0.08
  -7 -11   2    0.45    0.07
  -7 -11   2    0.56    0.06
  -7 -11   2    0.41    0.07
  -7 -11   2    0.53    0.08
   7 -11  -2    0.54    0.09
   7 -11  -2    0.44    0.08
   6 -11  -2    6.68    0.29
  -6 -11   2    6.73    0.29
  -6 -11   2    6.85    0.31
   6 -11  -2    6.96    0.32
  -6 -11   2    6.90    0.30
  -6 -11   2    7.32    0.31
   6 -11  -2    6.73    0.30
   6 -11  -2    6.54    0.32
  -6 -11   2    7.03    0.31
  -6 -11   2    6.81    0.31
   5 -11  -2    1.89    0.14
  -5 -11   2    1.83    0.11
  -5 -11   2    1.77    0.12
  -5 -11   2    2.07    0.13
  -5 -11   2    1.75    0.12
   5 -11  -2    1.73    0.11
   5 -11  -2    1.74    0.12
  -5 -11   2    1.70    0.12
   5 -11  -2    1.81    0.14
  -5 -11   2    1.78    0.12
  -4 -11   2    3.72    0.19
   4 -11  -2    3.83    0.20
  -4 -11   2    3.96    0.18
   4 -11  -2    4.06    0.19
   4 -11  -2    4.20    0.21
  -4 -11   2    3.99    0.20
   4 -11  -2    4.01    0.19
  -4 -11   2    3.88    0.20
  -4 -11   2    3.94    0.19
   4 -11  -2    3.57    0.19
   3 -11  -2    7.11    0.31
  -3 -11   2    6.83    0.30
  -3 -11   2    6.91    0.29
   3 -11  -2    6.97    0.30
  -3 -11   2    7.13    0.29
   3 -11  -2    6.73    0.30
   3 -11  -2    6.93    0.38
  -3 -11   2    6.68    0.30
  -3 -11   2    6.45    0.39
  -3 -11   2    6.99    0.30
   3 -11  -2    6.79    0.30
  -3 -11   2    6.63    0.30
   3 -11  -2    7.07    0.30
  -2 -11   2   -0.01    0.03
  -2 -11   2   -0.02    0.06
   2 -11  -2    0.01    0.05
   2 -11  -2    0.00    0.04
  -2 -11   2    0.02    0.03
  -2 -11   2    0.04    0.03
  -2 -11   2    0.03    0.05
   2 -11  -2    0.07    0.08
   2 -11  -2   -0.01    0.04
  -2 -11   2    0.06    0.04
   2 -11  -2    0.00    0.04
   2 -11  -2   -0.08    0.06
   2 -11  -2   -0.02    0.03
  -2 -11   2    0.03    0.07
  -2  11   2   -0.07    0.04
  -2  11   2    0.07    0.06
   2  11  -2   -0.01    0.06
  -1 -11   2    1.35    0.17
   1 -11  -2    1.22    0.15
   1 -11  -2    1.34    0.17
  -1  11   2    1.38    0.16
   1  11  -2    1.47    0.17
   1  11  -2    1.47    0.17
  -1  11   2    1.26    0.15
   0 -11   2   12.62    0.61
   0 -11  -2   12.73    0.60
   0  11   2   13.96    0.61
   0  11   2   12.81    0.61
   0  11  -2   13.42    0.61
   0  11  -2   13.08    0.60
   1 -11   2    0.66    0.12
   1 -11   2    0.86    0.14
  -1 -11  -2    0.69    0.12
   1  11   2    0.80    0.13
  -1  11  -2    0.80    0.14
  -1  11  -2    0.84    0.13
   1  11   2    0.47    0.11
  -2 -11  -2    3.13    0.23
  -2 -11  -2    2.89    0.14
   2 -11   2    2.88    0.16
   2 -11   2    3.08    0.16
  -2 -11  -2    2.85    0.15
  -2 -11  -2    2.72    0.15
   2 -11   2    2.79    0.25
  -2 -11  -2    2.60    0.15
   2 -11   2    2.86    0.15
  -2 -11  -2    2.96    0.22
   2 -11   2    2.75    0.22
   2 -11   2    2.84    0.15
  -2 -11  -2    2.82    0.15
   2 -11   2    2.93    0.15
  -2  11  -2    3.24    0.22
   2  11   2    2.99    0.24
   3 -11   2    9.07    0.38
  -3 -11  -2    9.22    0.37
  -3 -11  -2    9.13    0.55
  -3 -11  -2    8.63    0.37
   3 -11   2    8.96    0.37
   3 -11   2    8.77    0.37
  -3 -11  -2    8.45    0.37
  -3 -11  -2    9.00    0.37
   3 -11   2    8.36    0.37
   3 -11   2    8.94    0.38
  -3 -11  -2    9.04    0.38
  -3 -11  -2    9.20    0.37
  -4 -11  -2    1.58    0.12
  -4 -11  -2    1.48    0.12
   4 -11   2    1.71    0.12
   4 -11   2    1.79    0.13
  -4 -11  -2    1.66    0.11
   4 -11   2    1.69    0.11
  -4 -11  -2    1.73    0.11
   4 -11   2    1.74    0.12
   4 -11   2    1.66    0.13
  -4 -11  -2    1.88    0.11
  -4 -11  -2    1.71    0.11
   5 -11   2    6.53    0.30
  -5 -11  -2    6.49    0.29
   5 -11   2    6.48    0.31
  -5 -11  -2    6.48    0.30
   5 -11   2    6.63    0.30
  -5 -11  -2    6.58    0.29
  -5 -11  -2    6.54    0.29
   5 -11   2    6.60    0.29
  -5 -11  -2    6.30    0.28
  -5 -11  -2    6.52    0.28
   5 -11   2    6.64    0.29
  -5 -11  -2    6.72    0.29
   6 -11   2    0.41    0.08
  -6 -11  -2    0.48    0.07
  -6 -11  -2    0.39    0.07
   6 -11   2    0.42    0.06
  -6 -11  -2    0.50    0.07
   6 -11   2    0.42    0.07
  -6 -11  -2    0.46    0.07
   6 -11   2    0.44    0.06
  -6 -11  -2    0.33    0.06
   6 -11   2    0.45    0.09
  -6 -11  -2    0.44    0.07
  -7 -11  -2    0.06    0.04
   7 -11   2    0.07    0.07
  -7 -11  -2    0.10    0.05
   7 -11   2    0.11    0.04
  -7 -11  -2    0.09    0.05
  -7 -11  -2    0.13    0.05
   7 -11   2    0.08    0.06
  -7 -11  -2    0.17    0.05
  -7 -11  -2    0.18    0.05
   8 -11   2    8.28    0.34
  -8 -11  -2    7.75    0.34
  -8 -11  -2    7.61    0.33
   8 -11   2    8.30    0.36
  -8 -11  -2    7.95    0.34
  -8 -11  -2    7.91    0.34
  -8 -11  -2    8.41    0.34
   8  11   2    8.02    0.34
  -9 -11  -2    2.73    0.14
  -9 -11  -2    3.16    0.15
  -9 -11  -2    3.22    0.15
  -9 -11  -2    3.10    0.16
   9 -11   2    3.17    0.17
  -9 -11  -2    3.08    0.15
   9  11   2    3.28    0.15
 -10 -11  -2    0.43    0.05
  10 -11   2    0.41    0.05
 -10 -11  -2    0.51    0.05
  10  11   2    0.46    0.05
  10  11   2    0.55    0.05
   9 -12  -2    0.63    0.06
  -9 -12   2    0.74    0.06
  -9 -12   2    0.60    0.06
   9 -12  -2    0.61    0.06
  -9 -12   2    0.65    0.06
  -9 -12   2    0.63    0.06
  -9 -12   2    0.53    0.06
   8 -12  -2    0.58    0.07
  -8 -12   2    0.76    0.08
  -8 -12   2    0.74    0.07
  -8 -12   2    0.70    0.07
  -8 -12   2    0.85    0.08
  -8 -12   2    0.72    0.07
   8 -12  -2    0.69    0.08
   8  12  -2    0.84    0.07
  -7 -12   2    0.04    0.05
  -7 -12   2    0.10    0.05
  -7 -12   2    0.07    0.04
   7 -12  -2    0.02    0.05
  -7 -12   2    0.06    0.05
   7 -12  -2    0.05    0.06
  -7 -12   2    0.07    0.05
  -7 -12   2    0.06    0.05
  -6 -12   2    1.35    0.11
  -6 -12   2    1.20    0.10
   6 -12  -2    1.12    0.10
   6 -12  -2    1.21    0.09
  -6 -12   2    1.37    0.11
   6 -12  -2    1.20    0.12
  -6 -12   2    1.23    0.11
  -6 -12   2    1.21    0.09
  -6 -12   2    1.14    0.10
   6 -12  -2    0.98    0.11
   5 -12  -2    0.19    0.05
   5 -12  -2    0.20    0.06
  -5 -12   2    0.24    0.07
  -5 -12   2    0.29    0.05
   5 -12  -2    0.20    0.07
  -5 -12   2    0.26    0.06
  -5 -12   2    0.24    0.06
   5 -12  -2    0.26    0.05
   5 -12  -2    0.23    0.07
  -5 -12   2    0.20    0.05
   4 -12  -2    1.27    0.10
  -4 -12   2    1.23    0.11
   4 -12  -2    0.97    0.09
  -4 -12   2    1.25    0.11
   4 -12  -2    1.27    0.12
   4 -12  -2    1.18    0.11
  -4 -12   2    1.09    0.09
  -4 -12   2    1.14    0.10
   4 -12  -2    1.20    0.10
  -4 -12   2    1.17    0.10
   3 -12  -2   10.72    0.45
   3 -12  -2   11.41    0.47
  -3 -12   2   10.77    0.45
  -3 -12   2   11.46    0.46
   3 -12  -2   11.00    0.45
   3 -12  -2   10.27    0.46
  -3 -12   2   11.42    0.46
  -3 -12   2   10.82    0.45
   3 -12  -2   11.02    0.45
  -3 -12   2   11.47    0.45
  -3 -12   2   10.71    0.44
  -2 -12   2    1.95    0.11
  -2 -12   2    1.77    0.12
   2 -12  -2    2.02    0.12
  -2 -12   2    1.77    0.11
  -2 -12   2    1.75    0.12
   2 -12  -2    1.89    0.12
   2 -12  -2    1.85    0.12
   2 -12  -2    1.83    0.13
   2 -12  -2    1.83    0.13
   2 -12  -2    1.89    0.12
  -2 -12   2    1.97    0.12
  -1 -12   2    5.26    0.23
   1 -12  -2    4.92    0.24
  -1 -12   2    5.10    0.23
  -1 -12   2    5.20    0.24
   1 -12  -2    5.22    0.23
   1 -12  -2    5.04    0.24
  -1 -12   2    5.21    0.23
   1 -12  -2    5.00    0.24
  -1 -12   2    5.24    0.24
   1 -12  -2    5.50    0.24
  -1 -12   2    5.27    0.24
   1 -12  -2    5.28    0.23
   0 -12  -2    2.03    0.12
   0 -12   2    1.89    0.12
   0 -12  -2    2.04    0.12
   0 -12  -2    1.82    0.11
   0 -12   2    1.86    0.11
   0 -12  -2    2.12    0.12
   0 -12  -2    1.72    0.12
   0 -12   2    1.93    0.12
   0 -12   2    1.88    0.12
   0 -12  -2    1.88    0.11
   0 -12   2    1.76    0.11
   0 -12   2    1.88    0.12
   0  12  -2    1.89    0.18
  -1 -12  -2    0.06    0.04
   1 -12   2    0.10    0.05
   1 -12   2    0.05    0.05
  -1 -12  -2    0.07    0.04
   1 -12   2    0.02    0.04
  -1 -12  -2    0.06    0.05
  -1 -12  -2    0.00    0.03
  -1 -12  -2    0.05    0.04
   1 -12   2   -0.01    0.04
   1 -12   2    0.07    0.04
  -1 -12  -2    0.03    0.04
   2 -12   2    1.66    0.11
  -2 -12  -2    1.62    0.11
   2 -12   2    1.56    0.12
  -2 -12  -2    1.69    0.12
  -2 -12  -2    1.60    0.11
   2 -12   2    1.68    0.11
  -2 -12  -2    1.71    0.11
   2 -12   2    1.74    0.11
  -2 -12  -2    1.62    0.10
   2 -12   2    1.49    0.12
  -2 -12  -2    1.70    0.12
  -3 -12  -2    4.40    0.22
   3 -12   2    4.53    0.22
  -3 -12  -2    4.53    0.21
   3 -12   2    4.48    0.21
  -3 -12  -2    4.28    0.22
   3 -12   2    4.38    0.21
   3 -12   2    4.31    0.22
  -3 -12  -2    4.19    0.21
   3 -12   2    4.61    0.22
  -3 -12  -2    4.64    0.21
  -3 -12  -2    4.27    0.21
  -4 -12  -2    8.58    0.38
  -4 -12  -2    8.92    0.38
  -4 -12  -2    8.88    0.37
  -4 -12  -2    8.92    0.37
   4 -12   2    8.82    0.39
   4 -12   2    8.87    0.39
   4 -12   2    8.79    0.38
  -4 -12  -2    9.03    0.37
   4 -12   2    8.95    0.38
   4 -12   2    9.03    0.38
  -4 -12  -2    8.71    0.38
  -5 -12  -2    0.05    0.04
   5 -12   2   -0.01    0.06
   5 -12   2   -0.13    0.04
   5 -12   2    0.05    0.05
  -5 -12  -2    0.04    0.05
  -5 -12  -2    0.08    0.05
   5 -12   2    0.02    0.04
  -5 -12  -2    0.08    0.05
  -5 -12  -2    0.00    0.04
   5 -12   2    0.02    0.05
  -5 -12  -2    0.07    0.04
   6 -12   2    0.11    0.05
  -6 -12  -2    0.21    0.05
   6 -12   2    0.20    0.05
  -6 -12  -2    0.22    0.05
  -6 -12  -2    0.27    0.06
  -6 -12  -2    0.32    0.06
   6 -12   2    0.23    0.08
   6 -12   2    0.20    0.06
  -6 -12  -2    0.23    0.06
   6 -12   2    0.18    0.06
  -6 -12  -2    0.11    0.06
  -7 -12  -2    1.16    0.10
  -7 -12  -2    1.25    0.10
  -7 -12  -2    1.30    0.10
  -7 -12  -2    1.28    0.10
  -7 -12  -2    1.26    0.10
   7 -12   2    1.11    0.11
   7 -12   2    1.26    0.09
   7 -12   2    1.07    0.10
  -7 -12  -2    1.40    0.11
   8 -12   2   -0.02    0.05
  -8 -12  -2   -0.07    0.04
  -8 -12  -2    0.01    0.03
  -8 -12  -2    0.02    0.04
   8 -12   2    0.03    0.04
  -8 -12  -2    0.01    0.04
  -8 -12  -2    0.02    0.04
   8  12   2    0.04    0.04
  -9 -12  -2    0.00    0.03
  -9 -12  -2   -0.01    0.03
  -9 -12  -2    0.05    0.04
   9 -12   2    0.08    0.03
  -9 -12  -2    0.03    0.03
   9 -12   2    0.02    0.04
  -9 -12  -2    0.02    0.03
   9  12   2    0.00    0.03
  -9 -13   2    1.38    0.08
  -9 -13   2    1.43    0.08
  -9 -13   2    1.34    0.09
   9 -13  -2    1.42    0.09
  -9 -13   2    1.60    0.08
  -9 -13   2    1.42    0.08
   8 -13  -2    0.15    0.04
  -8 -13   2    0.15    0.04
  -8 -13   2    0.12    0.04
  -8 -13   2    0.14    0.04
   8 -13  -2    0.09    0.05
  -8 -13   2    0.16    0.04
  -8 -13   2    0.13    0.04
   8  13  -2    0.20    0.04
   7 -13  -2   -0.01    0.05
  -7 -13   2    0.00    0.04
  -7 -13   2    0.02    0.04
  -7 -13   2    0.03    0.04
   7 -13  -2    0.01    0.05
  -7 -13   2   -0.03    0.04
  -7 -13   2   -0.04    0.03
  -7 -13   2    0.03    0.04
   6 -13  -2    0.76    0.09
  -6 -13   2    0.74    0.09
  -6 -13   2    0.82    0.08
  -6 -13   2    0.77    0.07
   6 -13  -2    0.71    0.07
  -6 -13   2    0.71    0.08
   6 -13  -2    0.64    0.09
  -6 -13   2    0.81    0.08
   6 -13  -2    0.71    0.07
  -5 -13   2    0.45    0.07
  -5 -13   2    0.56    0.07
  -5 -13   2    0.43    0.06
   5 -13  -2    0.51    0.06
  -5 -13   2    0.60    0.08
   5 -13  -2    0.55    0.08
   5 -13  -2    0.52    0.09
   5 -13  -2    0.39    0.07
  -5 -13   2    0.37    0.07
   5 -13  -2    0.47    0.06
  -4 -13   2    0.25    0.05
   4 -13  -2    0.29    0.06
   4 -13  -2    0.21    0.07
  -4 -13   2    0.21    0.06
  -4 -13   2    0.22    0.05
   4 -13  -2    0.24    0.07
  -4 -13   2    0.24    0.06
  -4 -13   2    0.33    0.07
   4 -13  -2    0.23    0.05
   4 -13  -2    0.18    0.05
   3 -13  -2    0.01    0.04
   3 -13  -2   -0.01    0.05
   3 -13  -2    0.01    0.05
  -3 -13   2    0.00    0.04
  -3 -13   2    0.02    0.05
  -3 -13   2    0.03    0.04
  -3 -13   2   -0.02    0.04
   3 -13  -2    0.04    0.05
  -3 -13   2   -0.01    0.04
  -3 -13   2   -0.03    0.04
   3 -13  -2    0.01    0.05
   2 -13  -2   18.21    0.73
  -2 -13   2   18.73    0.74
   2 -13  -2   19.52    0.75
  -2 -13   2   18.65    0.73
  -2 -13   2   18.58    0.75
   2 -13  -2   19.20    0.74
   2 -13  -2   18.55    0.74
   2 -13  -2   18.30    0.75
  -2 -13   2   19.00    0.73
   2 -13  -2   19.19    0.74
  -2 -13   2   18.80    0.74
   1 -13  -2    0.08    0.05
   1 -13  -2   -0.01    0.04
  -1 -13   2    0.03    0.04
   1 -13  -2    0.10    0.04
   1 -13  -2    0.00    0.04
  -1 -13   2    0.00    0.04
  -1 -13   2    0.09    0.05
  -1 -13   2    0.07    0.05
   1 -13  -2    0.07    0.05
  -1 -13   2    0.07    0.05
  -1 -13   2    0.03    0.04
   1 -13  -2    0.07    0.05
   0 -13  -2    0.29    0.06
   0 -13  -2    0.33    0.06
   0 -13   2    0.35    0.06
   0 -13  -2    0.32    0.06
   0 -13  -2    0.26    0.05
   0 -13   2    0.20    0.06
   0 -13   2    0.34    0.05
   0 -13  -2    0.31    0.06
   0 -13   2    0.38    0.06
   0 -13   2    0.38    0.06
   0 -13   2    0.23    0.05
   0 -13  -2    0.24    0.06
   1 -13   2   -0.07    0.04
  -1 -13  -2   -0.01    0.04
  -1 -13  -2   -0.03    0.04
  -1 -13  -2    0.03    0.05
  -1 -13  -2    0.04    0.04
   1 -13   2    0.03    0.05
   1 -13   2   -0.02    0.04
  -1 -13  -2    0.01    0.04
   1 -13   2    0.07    0.05
  -1 -13  -2    0.03    0.05
   1 -13   2   -0.04    0.04
   2 -13   2    0.17    0.06
   2 -13   2    0.06    0.04
  -2 -13  -2    0.12    0.05
   2 -13   2    0.12    0.05
   2 -13   2    0.10    0.05
  -2 -13  -2    0.10    0.05
  -2 -13  -2    0.13    0.05
  -2 -13  -2    0.19    0.06
  -2 -13  -2    0.14    0.05
  -2 -13  -2    0.08    0.05
   2 -13   2    0.16    0.05
   3 -13   2    0.09    0.05
  -3 -13  -2    0.06    0.04
  -3 -13  -2    0.14    0.04
  -3 -13  -2    0.09    0.05
  -3 -13  -2    0.05    0.05
  -3 -13  -2   -0.07    0.05
   3 -13   2    0.03    0.05
   3 -13   2    0.06    0.05
   3 -13   2    0.12    0.05
  -3 -13  -2    0.10    0.05
   3 -13   2    0.04    0.05
  -4 -13  -2    0.42    0.07
   4 -13   2    0.44    0.07
  -4 -13  -2    0.41    0.07
  -4 -13  -2    0.46    0.07
  -4 -13  -2    0.49    0.06
   4 -13   2    0.42    0.08
   4 -13   2    0.62    0.08
  -4 -13  -2    0.52    0.07
   4 -13   2    0.52    0.07
   4 -13   2    0.55    0.08
  -4 -13  -2    0.51    0.07
   5 -13   2    0.09    0.05
  -5 -13  -2    0.00    0.04
   5 -13   2    0.07    0.04
  -5 -13  -2    0.15    0.05
   5 -13   2    0.01    0.06
  -5 -13  -2    0.03    0.05
   5 -13   2    0.01    0.05
  -5 -13  -2   -0.03    0.04
   5 -13   2    0.01    0.04
  -5 -13  -2    0.05    0.04
   6 -13   2    0.80    0.09
  -6 -13  -2    1.00    0.09
   6 -13   2    0.83    0.10
   6 -13   2    0.71    0.07
  -6 -13  -2    1.00    0.09
  -6 -13  -2    0.85    0.09
  -6 -13  -2    0.96    0.09
   6 -13   2    0.80    0.07
  -6 -13  -2    1.16    0.09
  -6 -13  -2    0.94    0.09
  -7 -13  -2    0.10    0.04
  -7 -13  -2    0.17    0.05
   7 -13   2    0.20    0.06
  -7 -13  -2    0.16    0.05
   7 -13   2    0.15    0.04
  -7 -13  -2    0.13    0.05
  -7 -13  -2    0.08    0.04
   7 -13   2    0.16    0.05
  -7 -13  -2    0.13    0.05
  -8 -13  -2    0.23    0.05
   8 -13   2    0.35    0.06
   8 -13   2    0.33    0.05
  -8 -13  -2    0.33    0.05
  -8 -13  -2    0.25    0.04
  -8 -13  -2    0.28    0.04
  -8 -13  -2    0.25    0.05
   8  13   2    0.39    0.05
  -9 -13  -2    0.32    0.04
  -9 -13  -2    0.37    0.04
   9 -13   2    0.33    0.05
   9  13   2    0.34    0.06
  -8 -14   2    0.56    0.05
  -8 -14   2    0.49    0.05
  -8 -14   2    0.52    0.05
  -8 -14   2    0.54    0.05
   8 -14  -2    0.39    0.05
   7 -14  -2    0.18    0.05
  -7 -14   2    0.10    0.04
   7 -14  -2    0.11    0.04
  -7 -14   2    0.12    0.04
  -7 -14   2    0.08    0.04
  -7 -14   2    0.10    0.04
  -6 -14   2    2.33    0.14
  -6 -14   2    2.16    0.14
   6 -14  -2    2.23    0.12
  -6 -14   2    2.35    0.13
   6 -14  -2    2.40    0.15
  -6 -14   2    2.32    0.14
   6 -14  -2    2.27    0.13
   6 -14  -2    2.25    0.14
  -6 -14   2    2.50    0.14
  -5 -14   2    0.71    0.08
  -5 -14   2    0.69    0.08
   5 -14  -2    0.74    0.08
   5 -14  -2    0.68    0.08
   5 -14  -2    0.75    0.07
  -5 -14   2    0.75    0.07
   5 -14  -2    0.54    0.09
   5 -14  -2    0.69    0.07
  -5 -14   2    0.68    0.08
  -5 -14   2    0.78    0.08
   4 -14  -2    0.42    0.06
   4 -14  -2    0.53    0.07
  -4 -14   2    0.46    0.07
  -4 -14   2    0.63    0.08
  -4 -14   2    0.55    0.07
   4 -14  -2    0.55    0.07
  -4 -14   2    0.56    0.07
   4 -14  -2    0.60    0.08
   4 -14  -2    0.43    0.08
  -4 -14   2    0.42    0.06
  -3 -14   2    0.16    0.05
  -3 -14   2    0.19    0.06
   3 -14  -2    0.11    0.06
  -3 -14   2    0.19    0.05
  -3 -14   2    0.15    0.05
   3 -14  -2    0.05    0.05
   3 -14  -2    0.19    0.05
   3 -14  -2    0.13    0.05
   3 -14  -2    0.21    0.06
  -3 -14   2    0.18    0.05
   2 -14  -2    3.99    0.20
  -2 -14   2    4.16    0.20
  -2 -14   2    4.05    0.19
   2 -14  -2    3.80    0.19
  -2 -14   2    3.91    0.20
   2 -14  -2    4.02    0.20
   2 -14  -2    3.78    0.20
  -2 -14   2    4.03    0.20
  -2 -14   2    4.23    0.19
   2 -14  -2    3.81    0.21
   2 -14  -2    3.64    0.20
  -1 -14   2   33.06    1.27
  -1 -14   2   34.43    1.27
  -1 -14   2   33.16    1.28
  -1 -14   2   31.97    1.26
  -1 -14   2   33.64    1.28
   1 -14  -2   34.23    1.28
   1 -14  -2   33.37    1.28
   1 -14  -2   33.72    1.28
   1 -14  -2   32.45    1.27
  -1 -14   2   34.18    1.28
   1 -14  -2   32.52    1.28
   0 -14   2    3.04    0.16
   0 -14  -2    2.90    0.16
   0 -14  -2    3.12    0.16
   0 -14   2    3.10    0.17
   0 -14  -2    3.03    0.17
   0 -14  -2    2.81    0.17
   0 -14  -2    2.89    0.17
   0 -14   2    2.78    0.15
   0 -14   2    2.94    0.16
   0 -14   2    2.93    0.17
   0 -14  -2    2.91    0.16
   1 -14   2    0.51    0.07
  -1 -14  -2    0.55    0.07
   1 -14   2    0.60    0.07
   1 -14   2    0.67    0.08
  -1 -14  -2    0.76    0.08
  -1 -14  -2    0.62    0.07
   1 -14   2    0.69    0.09
  -1 -14  -2    0.56    0.07
   1 -14   2    0.65    0.07
  -1 -14  -2    0.64    0.08
  -1 -14  -2    0.60    0.07
  -2 -14  -2    0.33    0.06
   2 -14   2    0.30    0.06
  -2 -14  -2    0.39    0.07
   2 -14   2    0.36    0.06
   2 -14   2    0.24    0.06
  -2 -14  -2    0.28    0.05
   2 -14   2    0.33    0.07
   2 -14   2    0.23    0.06
  -2 -14  -2    0.34    0.06
  -2 -14  -2    0.37    0.07
  -3 -14  -2   -0.01    0.04
   3 -14   2    0.13    0.05
  -3 -14  -2    0.03    0.04
  -3 -14  -2    0.04    0.05
  -3 -14  -2    0.00    0.04
   3 -14   2    0.01    0.05
   3 -14   2    0.07    0.05
  -3 -14  -2    0.05    0.04
  -3 -14  -2    0.11    0.05
   3 -14   2    0.03    0.05
   3 -14   2   -0.02    0.05
  -4 -14  -2    2.98    0.16
  -4 -14  -2    3.21    0.17
   4 -14   2    2.91    0.17
  -4 -14  -2    3.17    0.17
  -4 -14  -2    3.16    0.16
   4 -14   2    3.09    0.17
  -4 -14  -2    3.12    0.17
   4 -14   2    3.09    0.18
  -4 -14  -2    3.03    0.17
   4 -14   2    3.16    0.17
   4 -14   2    3.03    0.18
  -5 -14  -2    0.03    0.04
   5 -14   2    0.06    0.05
  -5 -14  -2    0.05    0.04
  -5 -14  -2   -0.04    0.05
   5 -14   2    0.06    0.05
   5 -14   2    0.05    0.04
   5 -14   2    0.04    0.04
  -5 -14  -2    0.01    0.04
  -5 -14  -2    0.06    0.04
   5 -14   2    0.05    0.06
   6 -14   2    0.55    0.06
  -6 -14  -2    0.56    0.07
  -6 -14  -2    0.69    0.08
   6 -14   2    0.55    0.06
  -6 -14  -2    0.61    0.07
  -6 -14  -2    0.53    0.07
  -6 -14  -2    0.51    0.07
   6 -14   2    0.60    0.08
   6 -14   2    0.63    0.07
   7 -14   2    0.04    0.04
   7 -14   2    0.00    0.03
  -7 -14  -2    0.01    0.03
   7 -14   2    0.00    0.04
  -7 -14  -2   -0.01    0.03
  -7 -14  -2    0.00    0.03
  -7 -14  -2    0.03    0.04
  -8 -14  -2    0.02    0.03
   8 -14   2    0.03    0.03
  -8 -14  -2    0.01    0.03
  -8 -14  -2    0.04    0.03
  -8 -14  -2    0.06    0.03
   8 -14   2    0.01    0.04
   8  14   2    0.09    0.04
   7 -15  -2    0.20    0.04
   7 -15  -2    0.13    0.04
  -7 -15   2    0.19    0.04
  -7 -15   2    0.26    0.04
  -7 -15   2    0.24    0.04
  -7 -15   2    0.20    0.04
   7  15  -2    0.25    0.04
  -6 -15   2    0.47    0.05
  -6 -15   2    0.48    0.06
   6 -15  -2    0.51    0.05
  -6 -15   2    0.43    0.06
  -6 -15   2    0.48    0.06
   6 -15  -2    0.39    0.06
   6 -15  -2    0.49    0.07
  -6 -15   2    0.48    0.06
   5 -15  -2    0.55    0.08
   5 -15  -2    0.51    0.06
  -5 -15   2    0.62    0.07
  -5 -15   2    0.62    0.07
   5 -15  -2    0.47    0.06
  -5 -15   2    0.62    0.07
   5 -15  -2    0.34    0.06
   5 -15  -2    0.47    0.05
  -5 -15   2    0.73    0.07
  -5 -15   2    0.55    0.06
   4 -15  -2    5.66    0.25
  -4 -15   2    5.48    0.25
  -4 -15   2    5.39    0.25
   4 -15  -2    5.13    0.24
  -4 -15   2    5.37    0.25
  -4 -15   2    5.53    0.24
   4 -15  -2    5.69    0.26
   4 -15  -2    5.31    0.24
   4 -15  -2    5.43    0.26
  -4 -15   2    5.33    0.25
  -3 -15   2    3.29    0.17
   3 -15  -2    3.05    0.17
   3 -15  -2    3.30    0.16
  -3 -15   2    3.06    0.16
  -3 -15   2    2.96    0.16
  -3 -15   2    3.40    0.16
  -3 -15   2    3.19    0.17
   3 -15  -2    3.09    0.18
   3 -15  -2    2.98    0.17
   3 -15  -2    3.01    0.18
   2 -15  -2    0.23    0.06
   2 -15  -2    0.35    0.06
   2 -15  -2    0.34    0.07
  -2 -15   2    0.38    0.07
  -2 -15   2    0.32    0.05
  -2 -15   2    0.31    0.06
  -2 -15   2    0.35    0.05
   2 -15  -2    0.33    0.06
   2 -15  -2    0.29    0.06
  -2 -15   2    0.28    0.06
  -1 -15   2    0.59    0.07
   1 -15  -2    0.36    0.07
  -1 -15   2    0.50    0.07
   1 -15  -2    0.47    0.07
   1 -15  -2    0.37    0.07
  -1 -15   2    0.41    0.06
  -1 -15   2    0.45    0.08
   1 -15  -2    0.43    0.07
  -1 -15   2    0.41    0.06
  -1 -15   2    0.46    0.07
   1 -15  -2    0.36    0.06
   1 -15  -2    0.40    0.07
   0 -15  -2   10.49    0.42
   0 -15   2    9.83    0.41
   0 -15  -2    9.57    0.41
   0 -15  -2    9.95    0.41
   0 -15  -2    9.79    0.42
   0 -15   2   10.08    0.42
   0 -15  -2    9.65    0.42
   0 -15   2   10.21    0.42
   0 -15  -2   10.18    0.42
   0 -15   2   10.16    0.41
   0 -15   2   10.37    0.42
  -1 -15  -2    0.64    0.07
   1 -15   2    0.56    0.07
  -1 -15  -2    0.63    0.08
  -1 -15  -2    0.62    0.08
   1 -15   2    0.62    0.07
   1 -15   2    0.48    0.07
  -1 -15  -2    0.52    0.07
   1 -15   2    0.54    0.08
  -1 -15  -2    0.50    0.06
   1 -15   2    0.65    0.08
  -1 -15  -2    0.48    0.06
   2 -15   2    2.70    0.16
  -2 -15  -2    2.88    0.17
  -2 -15  -2    2.82    0.15
   2 -15   2    2.92    0.16
  -2 -15  -2    2.98    0.16
   2 -15   2    2.86    0.17
   2 -15   2    3.02    0.16
  -2 -15  -2    2.95    0.16
  -2 -15  -2    2.92    0.16
   2 -15   2    2.85    0.16
   3 -15   2    4.62    0.22
  -3 -15  -2    4.57    0.21
   3 -15   2    4.64    0.22
   3 -15   2    4.58    0.23
  -3 -15  -2    4.36    0.21
  -3 -15  -2    4.34    0.22
   3 -15   2    4.74    0.22
  -3 -15  -2    4.43    0.22
   3 -15   2    4.14    0.22
  -3 -15  -2    4.35    0.22
  -3 -15  -2    4.45    0.21
  -4 -15  -2    1.47    0.11
   4 -15   2    1.53    0.12
   4 -15   2    1.42    0.11
   4 -15   2    1.42    0.11
   4 -15   2    1.47    0.11
  -4 -15  -2    1.41    0.11
  -4 -15  -2    1.37    0.10
  -4 -15  -2    1.42    0.10
  -4 -15  -2    1.30    0.10
   4 -15   2    1.50    0.11
  -4 -15  -2    1.41    0.11
   5 -15   2    0.39    0.07
  -5 -15  -2    0.43    0.07
  -5 -15  -2    0.33    0.06
  -5 -15  -2    0.34    0.05
   5 -15   2    0.30    0.05
   5 -15   2    0.33    0.06
  -5 -15  -2    0.29    0.05
   5 -15   2    0.29    0.05
  -5 -15  -2    0.42    0.06
   5 -15   2    0.37    0.06
   5  15   2    0.44    0.06
  -6 -15  -2    2.14    0.13
  -6 -15  -2    2.30    0.13
  -6 -15  -2    2.18    0.13
   6 -15   2    2.18    0.12
   6 -15   2    2.33    0.12
  -6 -15  -2    2.31    0.13
  -6 -15  -2    2.19    0.12
   6 -15   2    2.11    0.14
   6 -15   2    2.30    0.12
   7 -15   2    0.13    0.03
  -7 -15  -2    0.07    0.03
   7 -15   2    0.09    0.03
  -7 -15  -2    0.01    0.03
  -7 -15  -2    0.04    0.03
   7 -15   2    0.08    0.04
  -7 -15  -2    0.08    0.03
   7  15   2    0.07    0.04
  -6 -16   2    0.47    0.05
  -6 -16   2    0.38    0.04
   6 -16  -2    0.49    0.06
  -6 -16   2    0.53    0.05
   6 -16  -2    0.36    0.05
  -6 -16   2    0.46    0.05
   6 -16  -2    0.50    0.05
  -6 -16   2    0.48    0.05
  -5 -16   2    0.51    0.06
   5 -16  -2    0.48    0.05
   5 -16  -2    0.60    0.06
   5 -16  -2    0.57    0.06
   5 -16  -2    0.47    0.06
   5 -16  -2    0.55    0.07
  -5 -16   2    0.64    0.07
  -5 -16   2    0.60    0.06
  -5 -16   2    0.72    0.07
  -5 -16   2    0.50    0.06
   4 -16  -2    0.44    0.06
   4 -16  -2    0.39    0.06
  -4 -16   2    0.42    0.06
  -4 -16   2    0.46    0.06
   4 -16  -2    0.37    0.06
  -4 -16   2    0.37    0.06
   4 -16  -2    0.55    0.07
  -4 -16   2    0.45    0.05
   4 -16  -2    0.41    0.05
  -3 -16   2    0.82    0.07
   3 -16  -2    0.68    0.07
   3 -16  -2    0.78    0.07
  -3 -16   2    0.72    0.08
   3 -16  -2    0.74    0.08
  -3 -16   2    0.86    0.07
   3 -16  -2    0.76    0.08
   3 -16  -2    0.68    0.08
  -3 -16   2    0.77    0.08
  -3 -16   2    0.89    0.08
  -2 -16   2    0.23    0.06
   2 -16  -2    0.29    0.06
  -2 -16   2    0.22    0.05
   2 -16  -2    0.22    0.05
   2 -16  -2    0.27    0.05
  -2 -16   2    0.31    0.05
  -2 -16   2    0.20    0.05
  -2 -16   2    0.18    0.04
   2 -16  -2    0.28    0.06
   2 -16  -2    0.15    0.05
  -1 -16   2    0.71    0.07
   1 -16  -2    0.64    0.08
  -1 -16   2    0.84    0.08
  -1 -16   2    0.84    0.09
   1 -16  -2    0.90    0.08
  -1 -16   2    0.79    0.07
   1 -16  -2    0.80    0.07
   1 -16  -2    0.74    0.08
  -1 -16   2    0.79    0.08
   1 -16  -2    0.80    0.08
   1 -16  -2    0.82    0.08
   0 -16  -2    0.37    0.06
   0 -16  -2    0.31    0.06
   0 -16   2    0.29    0.06
   0 -16   2    0.27    0.05
   0 -16  -2    0.23    0.06
   0 -16  -2    0.38    0.05
   0 -16   2    0.33    0.06
   0 -16   2    0.34    0.06
   0 -16   2    0.38    0.05
   0 -16  -2    0.33    0.06
   0 -16  -2    0.32    0.06
  -1 -16  -2    0.81    0.08
  -1 -16  -2    0.82    0.09
   1 -16   2    0.69    0.08
  -1 -16  -2    0.77    0.08
  -1 -16  -2    0.71    0.07
   1 -16   2    0.58    0.07
   1 -16   2    0.62    0.07
   1 -16   2    0.68    0.08
   1 -16   2    0.74    0.07
  -1 -16  -2    0.56    0.06
   2 -16   2    0.56    0.07
   2 -16   2    0.60    0.07
  -2 -16  -2    0.66    0.07
  -2 -16  -2    0.56    0.07
   2 -16   2    0.61    0.07
  -2 -16  -2    0.73    0.07
  -2 -16  -2    0.49    0.07
   2 -16   2    0.54    0.07
  -2 -16  -2    0.56    0.06
   2 -16   2    0.55    0.07
   3 -16   2    0.50    0.07
  -3 -16  -2    0.54    0.06
  -3 -16  -2    0.65    0.07
   3 -16   2    0.48    0.07
  -3 -16  -2    0.52    0.06
   3 -16   2    0.58    0.07
  -3 -16  -2    0.54    0.06
  -3 -16  -2    0.55    0.07
   3 -16   2    0.53    0.07
   3 -16   2    0.40    0.06
   4 -16   2    0.40    0.06
   4 -16   2    0.44    0.06
  -4 -16  -2    0.42    0.05
   4 -16   2    0.36    0.06
   4 -16   2    0.36    0.05
   4 -16   2    0.49    0.07
  -4 -16  -2    0.42    0.06
  -4 -16  -2    0.46    0.06
  -4 -16  -2    0.46    0.06
  -4 -16  -2    0.57    0.06
  -5 -16  -2    0.84    0.08
   5 -16   2    0.90    0.07
  -5 -16  -2    0.87    0.07
  -5 -16  -2    0.80    0.07
   5 -16   2    0.94    0.07
   5 -16   2    0.78    0.08
  -5 -16  -2    0.87    0.07
   5 -16   2    0.93    0.07
  -5 -16  -2    0.89    0.08
   5  16   2    0.96    0.08
   6 -16   2    1.75    0.09
  -6 -16  -2    1.63    0.09
  -6 -16  -2    1.69    0.09
   6 -16   2    1.75    0.09
   6 -16   2    1.58    0.09
  -6 -16  -2    1.58    0.09
  -6 -16  -2    1.57    0.09
   6 -16   2    1.74    0.10
  -5 -17   2    0.09    0.03
  -5 -17   2    0.04    0.03
  -5 -17   2    0.06    0.03
   5 -17  -2    0.06    0.03
   5 -17  -2    0.05    0.03
  -5 -17   2    0.10    0.03
   5 -17  -2    0.02    0.03
   4 -17  -2   -0.01    0.03
  -4 -17   2    0.10    0.04
  -4 -17   2    0.08    0.03
   4 -17  -2    0.09    0.03
  -4 -17   2    0.06    0.03
   4 -17  -2    0.04    0.03
  -4 -17   2    0.02    0.03
   4 -17  -2    0.03    0.04
   4 -17  -2    0.09    0.03
  -3 -17   2    0.51    0.06
   3 -17  -2    0.53    0.06
  -3 -17   2    0.63    0.07
  -3 -17   2    0.56    0.06
   3 -17  -2    0.50    0.06
  -3 -17   2    0.52    0.05
   3 -17  -2    0.52    0.06
   3 -17  -2    0.59    0.06
   3 -17  -2    0.66    0.07
  -3 -17   2    0.57    0.05
  -2 -17   2    3.41    0.16
  -2 -17   2    3.26    0.16
   2 -17  -2    3.36    0.16
   2 -17  -2    3.28    0.17
   2 -17  -2    3.26    0.17
  -2 -17   2    3.27    0.16
   2 -17  -2    3.31    0.17
   2 -17  -2    3.45    0.16
  -2 -17   2    3.03    0.17
  -2 -17   2    3.54    0.16
   1 -17  -2    0.14    0.04
   1 -17  -2    0.09    0.04
  -1 -17   2    0.13    0.04
  -1 -17   2    0.12    0.04
  -1 -17   2    0.11    0.04
   1 -17  -2    0.10    0.04
   1 -17  -2    0.11    0.04
  -1 -17   2    0.11    0.04
   1 -17  -2    0.12    0.04
   0 -17  -2    0.05    0.04
   0 -17  -2   -0.01    0.03
   0 -17   2    0.02    0.04
   0 -17   2    0.02    0.03
   0 -17  -2   -0.04    0.04
   0 -17   2   -0.02    0.04
   0 -17   2    0.01    0.04
   0 -17   2   -0.01    0.03
   0 -17  -2    0.05    0.04
   0 -17  -2    0.00    0.04
   1 -17   2    1.20    0.09
   1 -17   2    1.25    0.09
  -1 -17  -2    1.20    0.09
   1 -17   2    1.24    0.10
  -1 -17  -2    1.11    0.09
   1 -17   2    1.30    0.10
  -1 -17  -2    1.41    0.10
  -1 -17  -2    1.06    0.09
   1 -17   2    1.22    0.10
  -1 -17  -2    1.21    0.09
   1  17   2    1.23    0.09
   2 -17   2    0.11    0.04
   2 -17   2    0.04    0.04
  -2 -17  -2    0.04    0.04
  -2 -17  -2    0.10    0.04
  -2 -17  -2    0.05    0.04
   2 -17   2    0.10    0.04
   2 -17   2    0.03    0.04
  -2 -17  -2    0.07    0.04
   2 -17   2    0.02    0.04
  -2 -17  -2    0.06    0.04
   3 -17   2    3.23    0.15
   3 -17   2    2.89    0.15
   3 -17   2    2.94    0.15
   3 -17   2    2.90    0.15
  -3 -17  -2    3.05    0.15
  -3 -17  -2    3.24    0.15
   3 -17   2    3.11    0.16
  -3 -17  -2    2.99    0.15
  -3 -17  -2    2.83    0.14
  -3 -17  -2    3.07    0.15
   4 -17   2    1.58    0.11
  -4 -17  -2    1.58    0.09
  -4 -17  -2    1.39    0.09
   4 -17   2    1.42    0.09
   4 -17   2    1.60    0.10
  -4 -17  -2    1.38    0.10
  -4 -17  -2    1.48    0.09
   4 -17   2    1.57    0.09
   4 -17   2    1.56    0.10
   4  17   2    1.44    0.09
  -5 -17  -2    0.01    0.03
   5 -17   2   -0.02    0.03
  -5 -17  -2    0.00    0.03
   5 -17   2    0.05    0.03
  -5 -17  -2   -0.01    0.03
   5 -17   2   -0.05    0.02
   5 -17   2    0.01    0.03
  -5 -17  -2    0.01    0.03
   3 -18  -2    0.13    0.03
  -3 -18   2    0.11    0.03
   3 -18  -2    0.13    0.04
  -3 -18   2    0.13    0.03
  -3 -18   2    0.10    0.03
   3 -18  -2    0.04    0.03
   3 -18  -2    0.06    0.03
  -3 -18   2    0.10    0.03
  -2 -18   2    0.01    0.03
   2 -18  -2    0.01    0.03
  -2 -18   2    0.02    0.03
   2 -18  -2    0.00    0.03
   2 -18  -2   -0.01    0.03
  -2 -18   2   -0.01    0.03
  -2 -18   2   -0.02    0.03
   2 -18  -2    0.00    0.03
  -1 -18   2    0.53    0.06
  -1 -18   2    0.47    0.05
   1 -18  -2    0.46    0.05
  -1 -18   2    0.46    0.05
   1 -18  -2    0.59    0.06
   1 -18  -2    0.44    0.05
   1 -18  -2    0.32    0.05
  -1 -18   2    0.48    0.05
  -1  18   2    0.55    0.06
   0 -18  -2    0.08    0.03
   0 -18  -2    0.00    0.03
   0 -18  -2    0.05    0.03
   0 -18   2    0.06    0.03
   0 -18   2    0.01    0.03
   0 -18   2    0.06    0.03
   0 -18  -2    0.05    0.03
   0 -18   2    0.02    0.03
   0 -18  -2    0.04    0.04
   0  18   2    0.03    0.03
  -1 -18  -2    0.61    0.06
   1 -18   2    0.57    0.06
   1 -18   2    0.52    0.06
  -1 -18  -2    0.66    0.06
   1 -18   2    0.52    0.05
  -1 -18  -2    0.53    0.05
  -1 -18  -2    0.54    0.05
   1 -18   2    0.47    0.05
   1 -18   2    0.50    0.05
  -1 -18  -2    0.56    0.06
  -2 -18  -2    0.21    0.04
   2 -18   2    0.23    0.04
  -2 -18  -2    0.26    0.04
   2 -18   2    0.26    0.04
   2 -18   2    0.25    0.04
   2 -18   2    0.20    0.04
  -2 -18  -2    0.22    0.04
   2 -18   2    0.17    0.04
  -2 -18  -2    0.16    0.04
  -2 -18  -2    0.23    0.04
  -3 -18  -2    0.05    0.03
  -3 -18  -2    0.07    0.03
   3 -18   2    0.03    0.03
   3 -18   2    0.07    0.03
   3 -18   2    0.04    0.03
  -3 -18  -2    0.06    0.03
   3 -18   2    0.06    0.03
  -3 -18  -2    0.04    0.03
   3  18   2    0.05    0.03
  12   0  -3   -0.02    0.04
  12   0  -3    0.02    0.04
 -12   0   3   -0.01    0.03
 -12   0   3   -0.01    0.03
  11   0  -3    0.02    0.05
 -11   0   3   -0.04    0.04
  11   0  -3    0.01    0.05
 -11   0   3    0.04    0.04
 -10   0   3   -0.03    0.04
  10   0  -3    0.08    0.06
  10   0  -3   -0.02    0.05
 -10   0   3    0.00    0.04
  -9   0   3   -0.01    0.04
  -9   0   3    0.07    0.04
   9   0  -3   -0.03    0.05
  -8   0   3    0.00    0.04
  -8   0   3   -0.04    0.03
  -8   0   3   -0.03    0.03
   8   0  -3    0.02    0.05
   7   0  -3    0.01    0.06
  -7   0   3    0.02    0.05
   7   0  -3   -0.03    0.05
  -7   0   3    0.02    0.05
   6   0  -3   -0.01    0.04
   6   0  -3    0.11    0.06
  -6   0   3    0.22    0.06
  -6   0   3   -0.01    0.04
  -5   0   3    0.01    0.04
   5   0  -3    0.02    0.05
   5   0  -3   -0.01    0.04
  -5   0   3    0.01    0.04
   4   0  -3    0.05    0.05
  -4   0   3    0.07    0.04
  -4   0   3    0.03    0.04
   4   0  -3    0.05    0.04
   4   0  -3    0.04    0.03
   3   0  -3    0.02    0.03
  -3   0   3    0.01    0.02
   3   0  -3    0.05    0.02
  -3   0   3    0.02    0.03
  -3   0   3    0.03    0.03
  -2   0   3    0.06    0.03
  -2   0   3    0.03    0.03
  -2   0   3   -0.02    0.04
   2   0  -3    0.07    0.03
   2   0  -3    0.09    0.03
  -1   0   3    0.00    0.02
   1   0  -3    0.01    0.01
   1   0  -3    0.01    0.02
  -1   0   3    0.03    0.02
   1   0  -3    0.04    0.03
  -1   0   3    0.05    0.02
   0   0   3    0.04    0.02
   0   0  -3    0.00    0.02
   0   0  -3    0.03    0.02
   0   0   3    0.01    0.02
   0   0   3    0.01    0.01
   1   0   3    0.04    0.03
   1   0   3    0.04    0.01
  -1   0  -3   -0.03    0.02
   1   0   3    0.01    0.02
   1   0   3    0.01    0.03
  -1   0  -3    0.01    0.02
   2   0   3    0.00    0.03
  -2   0  -3    0.02    0.03
  -2   0  -3    0.04    0.03
   2   0   3    0.14    0.04
   2   0   3    0.01    0.03
   3   0   3    0.05    0.04
  -3   0  -3    0.00    0.03
   3   0   3    0.01    0.03
  -3   0  -3    0.00    0.02
  -3   0  -3   -0.02    0.03
   3   0   3    0.02    0.04
  -4   0  -3   -0.01    0.03
  -4   0  -3   -0.01    0.03
  -4   0  -3    0.03    0.04
   4   0   3    0.02    0.04
   4   0   3    0.00    0.04
   4   0   3   -0.03    0.04
  -5   0  -3    0.02    0.04
  -5   0  -3   -0.02    0.04
   5   0   3    0.68    0.10
   5   0   3    0.01    0.05
   6   0   3    0.10    0.06
   6   0   3    0.01    0.05
  -6   0  -3    0.00    0.04
  -6   0  -3    0.08    0.06
  -7   0  -3    0.02    0.05
   7   0   3    0.00    0.06
   8   0   3    0.01    0.04
  -8   0  -3    0.05    0.03
  -8   0  -3   -0.03    0.03
   8   0   3    0.00    0.04
   9   0   3    0.01    0.05
   9   0   3   -0.01    0.05
  -9   0  -3    0.00    0.04
  -9   0  -3    0.01    0.04
 -10   0  -3    0.00    0.04
 -10   0  -3   -0.02    0.04
  10   0   3    0.07    0.05
  10   0   3    0.05    0.06
  11   0   3   -0.07    0.05
 -11   0  -3    0.02    0.04
  11   0   3   -0.04    0.05
 -11   0  -3    0.02    0.04
  12   0   3    0.05    0.04
 -12   0  -3    0.01    0.03
 -12   0  -3    0.02    0.03
  12  -1  -3    1.63    0.11
 -12  -1   3    1.71    0.10
  12  -1  -3    1.70    0.10
 -12  -1   3    1.52    0.09
  12   1  -3    1.56    0.10
  12   1  -3    1.67    0.10
 -12   1   3    1.61    0.09
 -12   1   3    1.69    0.10
 -11  -1   3   -0.04    0.03
  11  -1  -3    0.00    0.05
  11  -1  -3   -0.04    0.05
 -11  -1   3    0.01    0.04
 -11   1   3    0.05    0.04
  11   1  -3    0.01    0.05
 -11   1   3    0.07    0.04
  11   1  -3   -0.03    0.05
 -10  -1   3    0.12    0.04
  10  -1  -3    0.13    0.06
  10  -1  -3    0.16    0.06
 -10  -1   3    0.19    0.05
 -10   1   3    0.11    0.05
  10   1  -3    0.19    0.06
 -10   1   3    0.13    0.04
  10   1  -3    0.11    0.06
   9  -1  -3    4.04    0.20
  -9  -1   3    4.07    0.20
  -9  -1   3    4.21    0.19
   9  -1  -3    4.01    0.20
  -9  -1   3    3.96    0.20
  -9   1   3    4.09    0.19
  -9   1   3    3.99    0.20
   9   1  -3    4.06    0.20
  -8  -1   3    2.63    0.14
  -8  -1   3    2.68    0.14
  -8  -1   3    2.78    0.14
   8  -1  -3    2.73    0.15
  -8   1   3    2.64    0.15
  -8   1   3    2.60    0.14
   8   1  -3    2.58    0.14
  -8   1   3    2.72    0.14
  -7  -1   3    3.09    0.21
   7  -1  -3    2.60    0.21
  -7  -1   3    2.94    0.20
   7   1  -3    2.66    0.20
  -7   1   3    2.92    0.20
  -7   1   3    2.62    0.19
   7   1  -3    2.93    0.20
  -6  -1   3   14.24    0.61
   6  -1  -3   13.95    0.59
   6  -1  -3   14.61    0.61
  -6  -1   3   14.51    0.62
  -6   1   3   14.57    0.61
   6   1  -3   13.37    0.60
   6   1  -3   13.53    0.60
  -6   1   3   13.96    0.61
   5  -1  -3    0.81    0.10
  -5  -1   3    0.89    0.10
   5  -1  -3    0.81    0.09
  -5  -1   3    0.82    0.10
   5  -1  -3    0.82    0.09
  -5   1   3    0.93    0.10
  -5   1   3    1.08    0.11
   5   1  -3    0.79    0.10
   5   1  -3    0.78    0.09
  -4  -1   3   73.75    2.71
   4  -1  -3   72.62    2.70
   4  -1  -3   72.04    2.69
  -4  -1   3   68.99    2.70
   4  -1  -3   73.70    2.71
   4   1  -3   71.99    2.71
   4   1  -3   70.25    2.67
  -4   1   3   72.88    2.70
   4   1  -3   71.34    2.70
  -4   1   3   70.08    2.71
   3  -1  -3    0.33    0.05
  -3  -1   3    0.41    0.03
  -3  -1   3    0.42    0.06
   3  -1  -3    0.32    0.05
  -3  -1   3    0.36    0.05
  -3   1   3    0.37    0.05
  -3   1   3    0.36    0.04
  -3   1   3    0.39    0.04
   3   1  -3    0.41    0.05
   3   1  -3    0.42    0.04
  -3   1   3    0.39    0.06
   2  -1  -3  103.70    3.87
   2  -1  -3  102.99    3.88
  -2  -1   3  101.13    3.88
  -2  -1   3  101.75    3.90
   2  -1  -3  102.33    3.88
  -2  -1   3  101.47    3.86
  -2  -1   3  115.37    3.89
  -2   1   3  104.13    3.88
  -2   1   3  108.47    3.89
  -2   1   3  105.25    3.89
   2   1  -3  107.10    3.89
   2   1  -3  102.26    3.88
  -1  -1   3   68.45    2.52
   1  -1  -3   70.95    2.53
  -1  -1   3   70.35    2.53
   1  -1  -3   67.56    2.52
  -1  -1   3   64.16    2.54
  -1  -1   3   68.14    2.52
   1  -1  -3   63.17    2.53
  -1  -1   3   69.87    2.53
  -1   1   3   68.94    2.52
  -1   1   3   69.17    2.53
   1   1  -3   63.83    2.53
  -1   1   3   72.21    2.53
   0  -1   3   11.79    0.43
   0  -1  -3   10.31    0.43
   0  -1  -3   11.46    0.43
   0  -1   3   11.17    0.44
   0  -1  -3   11.43    0.44
   0  -1   3   10.73    0.44
   0  -1   3   11.05    0.44
   0   1   3   11.91    0.44
   0   1   3   11.57    0.44
   0   1  -3   11.76    0.44
   0   1   3   12.14    0.44
  -1  -1  -3  150.35    5.37
  -1  -1  -3  142.39    5.38
   1  -1   3  142.29    5.33
   1  -1   3  142.89    5.36
   1  -1   3  154.28    5.37
  -1  -1  -3  143.97    5.36
   1   1   3  145.15    5.33
  -1   1  -3  142.98    5.34
   1   1   3  134.20    5.34
   1   1   3  136.05    5.33
  -1   1  -3  144.77    5.35
   2  -1   3   82.54    3.07
   2  -1   3   81.90    3.05
   2  -1   3   80.81    3.06
  -2  -1  -3   82.57    3.05
  -2  -1  -3   82.87    3.05
  -2  -1  -3   85.27    3.06
   2   1   3   84.30    3.06
  -2   1  -3   73.28    3.05
   2   1   3   81.97    3.05
   2   1   3   85.50    3.06
  -3  -1  -3  148.90    5.69
  -3  -1  -3  166.15    5.68
   3  -1   3  159.95    5.69
   3  -1   3  146.98    5.70
   3  -1   3  160.20    5.70
  -3  -1  -3  148.80    5.69
   3   1   3  146.00    5.68
  -3   1  -3  150.12    5.69
  -3   1  -3  145.32    5.67
   3   1   3  158.65    5.70
   3   1   3  151.06    5.70
  -3   1  -3  157.04    5.70
   4  -1   3   14.41    0.57
  -4  -1  -3   13.89    0.57
   4  -1   3   12.50    0.56
   4  -1   3   12.46    0.57
  -4  -1  -3   13.19    0.55
  -4  -1  -3   15.72    0.57
  -4   1  -3   14.99    0.57
  -4   1  -3   14.82    0.56
   4   1   3   12.43    0.57
   4   1   3   13.76    0.57
  -4   1  -3   14.56    0.54
   4   1   3   12.39    0.54
   5  -1   3   16.86    0.71
  -5  -1  -3   16.42    0.70
   5  -1   3   17.60    0.71
   5  -1   3   17.03    0.73
  -5  -1  -3   18.29    0.71
  -5  -1  -3   17.98    0.72
  -5   1  -3   16.47    0.70
   5   1   3   17.85    0.73
   5   1   3   18.00    0.72
  -5   1  -3   17.00    0.71
  -6  -1  -3    4.64    0.26
   6  -1   3    4.95    0.28
   6  -1   3    4.31    0.25
  -6  -1  -3    4.17    0.23
  -6   1  -3    4.53    0.25
  -6   1  -3    4.67    0.24
   6   1   3    4.36    0.26
   6   1   3    4.61    0.27
   7  -1   3    1.99    0.19
  -7  -1  -3    2.03    0.17
   7   1   3    2.12    0.18
   7   1   3    2.03    0.18
  -7   1  -3    2.02    0.17
  -8  -1  -3    0.71    0.06
   8  -1   3    0.70    0.08
   8  -1   3    0.93    0.08
  -8  -1  -3    0.78    0.08
  -8   1  -3    0.75    0.07
   8   1   3    0.75    0.08
   8   1   3    0.80    0.08
  -8   1  -3    0.82    0.08
  -9  -1  -3    0.07    0.04
   9  -1   3    0.13    0.06
  -9  -1  -3    0.14    0.05
   9  -1   3    0.11    0.06
   9   1   3    0.05    0.05
   9   1   3    0.05    0.06
  -9   1  -3    0.05    0.04
  -9   1  -3    0.07    0.04
 -10  -1  -3    1.26    0.09
  10  -1   3    1.42    0.12
 -10  -1  -3    1.31    0.11
  10  -1   3    1.14    0.10
 -10   1  -3    1.36    0.10
 -10   1  -3    1.26    0.10
  10   1   3    1.27    0.11
  10   1   3    1.33    0.10
  11  -1   3    0.95    0.08
 -11  -1  -3    0.87    0.08
  11  -1   3    0.91    0.09
 -11  -1  -3    0.95    0.07
 -11   1  -3    1.08    0.09
  11   1   3    0.82    0.09
 -11   1  -3    0.98    0.08
  11   1   3    0.96    0.08
 -12  -1  -3    0.30    0.05
  12  -1   3    0.21    0.05
 -12  -1  -3    0.27    0.04
 -12   1  -3    0.27    0.04
  12   1   3    0.22    0.05
 -12   1  -3    0.24    0.04
  12  -2  -3    0.09    0.04
 -12  -2   3    0.02    0.04
 -12  -2   3   -0.01    0.03
  12  -2  -3    0.02    0.04
 -12   2   3    0.00    0.04
  12   2  -3    0.07    0.04
  12   2  -3    0.01    0.04
 -11  -2   3    0.31    0.05
 -11  -2   3    0.18    0.05
  11  -2  -3    0.18    0.06
  11  -2  -3    0.23    0.06
  11   2  -3    0.15    0.05
 -11   2   3    0.13    0.04
  11   2  -3    0.13    0.06
 -11   2   3    0.22    0.05
  10  -2  -3    1.64    0.13
  10  -2  -3    1.55    0.12
 -10  -2   3    1.68    0.11
 -10  -2   3    1.73    0.12
 -10   2   3    1.39    0.11
 -10   2   3    1.67    0.11
  10   2  -3    1.65    0.12
  -9  -2   3    0.08    0.04
  -9  -2   3    0.01    0.04
  -9  -2   3    0.07    0.05
   9  -2  -3    0.04    0.05
  -9  -2   3    0.04    0.04
   9  -2  -3    0.08    0.06
  -9   2   3    0.08    0.04
   9   2  -3    0.02    0.05
  -9   2   3    0.09    0.04
  -8  -2   3    1.18    0.09
  -8  -2   3    1.29    0.10
   8  -2  -3    1.27    0.10
  -8  -2   3    1.26    0.09
   8  -2  -3    1.15    0.10
  -8  -2   3    1.31    0.09
  -8  -2   3    1.15    0.09
  -8   2   3    1.27    0.10
   8   2  -3    1.56    0.10
  -8   2   3    1.41    0.09
  -7  -2   3    7.02    0.37
  -7  -2   3    7.39    0.38
   7  -2  -3    7.05    0.37
  -7   2   3    6.81    0.36
  -7   2   3    7.49    0.38
   7   2  -3    7.06    0.36
   7   2  -3    6.87    0.36
   6  -2  -3    0.18    0.07
  -6  -2   3    0.17    0.07
  -6  -2   3    0.19    0.07
  -6   2   3    0.20    0.06
   6   2  -3    0.13    0.06
   6   2  -3    0.18    0.06
  -6   2   3    0.29    0.07
   5  -2  -3    2.61    0.16
   5  -2  -3    2.68    0.15
  -5  -2   3    2.51    0.18
   5  -2  -3    2.71    0.17
  -5  -2   3    2.54    0.17
  -5   2   3    2.57    0.16
   5   2  -3    2.32    0.17
  -5   2   3    2.64    0.17
   5   2  -3    2.53    0.17
   4  -2  -3   41.95    1.60
  -4  -2   3   38.06    1.61
   4  -2  -3   42.98    1.62
  -4  -2   3   46.86    1.63
   4  -2  -3   40.25    1.61
  -4   2   3   44.99    1.62
   4   2  -3   43.14    1.62
  -4   2   3   41.64    1.61
   4   2  -3   41.00    1.61
  -4   2   3   41.33    1.59
   3  -2  -3    5.31    0.25
   3  -2  -3    5.50    0.24
  -3  -2   3    6.10    0.25
  -3  -2   3    5.52    0.26
  -3  -2   3    5.56    0.22
  -3   2   3    5.41    0.24
   3   2  -3    5.30    0.24
   3   2  -3    5.37    0.22
  -3   2   3    5.62    0.25
  -3   2   3    5.54    0.23
  -3   2   3    4.91    0.22
   2  -2  -3   17.10    0.62
   2  -2  -3   16.41    0.63
   2  -2  -3   17.00    0.63
  -2  -2   3   17.09    0.63
  -2  -2   3   15.68    0.61
  -2  -2   3   15.67    0.64
  -2  -2   3   15.80    0.63
   2   2  -3   16.59    0.63
  -2   2   3   16.60    0.62
   2   2  -3   15.48    0.62
  -2   2   3   14.28    0.62
  -2   2   3   16.59    0.63
  -1  -2   3   22.26    0.83
   1  -2  -3   21.07    0.83
  -1  -2   3   21.81    0.84
  -1  -2   3   22.96    0.84
   1  -2  -3   22.44    0.84
  -1  -2   3   21.20    0.84
   1  -2  -3   21.76    0.83
  -1  -2   3   23.33    0.85
  -1  -2   3   21.83    0.84
  -1   2   3   21.85    0.84
  -1   2   3   21.85    0.84
  -1   2   3   22.72    0.83
   0  -2   3   57.03    2.08
   0  -2  -3   54.17    2.08
   0  -2   3   55.17    2.08
   0  -2  -3   55.05    2.08
   0  -2   3   56.54    2.09
   0  -2   3   56.02    2.08
   0  -2   3   57.51    2.08
   0  -2  -3   57.00    2.08
   0  -2   3   57.25    2.09
   0   2   3   58.10    2.07
   0   2   3   53.52    2.08
   0   2   3   53.01    2.08
   1  -2   3    0.03    0.02
  -1  -2  -3    0.07    0.03
   1  -2   3    0.01    0.04
  -1  -2  -3    0.09    0.03
   1  -2   3    0.03    0.03
  -1  -2  -3    0.13    0.03
  -1   2  -3    0.05    0.04
   1   2   3    0.04    0.03
  -1   2  -3    0.04    0.03
   1   2   3    0.06    0.03
   1   2   3    0.02    0.02
  -1   2  -3    0.05    0.02
  -2  -2  -3  592.64   22.10
  -2  -2  -3  613.40   22.06
  -2  -2  -3  571.89   22.11
   2  -2   3  588.25   22.04
   2  -2   3  598.70   22.10
   2  -2   3  588.03   22.12
   2   2   3  622.29   22.04
   2   2   3  604.86   22.13
  -2   2  -3  562.51   22.05
  -2   2  -3  598.97   22.12
   2   2   3  598.01   22.08
  -3  -2  -3  119.57    4.55
   3  -2   3  128.01    4.56
  -3  -2  -3  116.36    4.52
  -3  -2  -3  117.09    4.55
  -3  -2  -3  122.09    4.55
   3  -2   3  128.16    4.54
   3  -2   3  123.44    4.57
  -3   2  -3  121.53    4.52
   3   2   3  123.64    4.55
  -3   2  -3  125.56    4.56
   3   2   3  115.98    4.56
  -3   2  -3  124.87    4.55
  -4  -2  -3   39.59    1.46
   4  -2   3   35.35    1.45
  -4  -2  -3   36.45    1.46
   4  -2   3   40.32    1.48
   4  -2   3   35.35    1.47
  -4  -2  -3   39.20    1.46
  -4   2  -3   42.22    1.46
  -4   2  -3   37.95    1.46
   4   2   3   37.15    1.47
   4   2   3   33.05    1.45
  -4   2  -3   41.25    1.45
   5  -2   3   49.20    1.79
   5  -2   3   42.61    1.76
   5  -2   3   45.48    1.80
  -5  -2  -3   42.83    1.78
  -5  -2  -3   45.11    1.78
  -5  -2  -3   45.28    1.77
  -5   2  -3   45.69    1.78
   5   2   3   47.61    1.79
  -5   2  -3   48.97    1.78
   5   2   3   50.10    1.80
  -6  -2  -3    3.39    0.20
   6  -2   3    3.33    0.24
  -6  -2  -3    3.72    0.23
  -6   2  -3    3.51    0.20
   6   2   3    4.02    0.23
  -6   2  -3    3.31    0.21
   6   2   3    3.41    0.23
   7  -2   3   11.59    0.56
  -7  -2  -3   12.39    0.55
  -7   2  -3   11.56    0.53
   7   2   3   11.04    0.54
   7   2   3   11.35    0.54
  -8  -2  -3    0.23    0.05
   8  -2   3    0.20    0.06
  -8  -2  -3    0.28    0.04
  -8  -2  -3    0.29    0.05
   8  -2   3    0.37    0.06
  -8   2  -3    0.21    0.04
   8   2   3    0.22    0.06
  -8   2  -3    0.27    0.05
   8   2   3    0.40    0.07
   9  -2   3    1.51    0.12
   9  -2   3    1.51    0.11
  -9  -2  -3    1.41    0.11
  -9  -2  -3    1.22    0.09
  -9  -2  -3    1.48    0.10
   9   2   3    1.65    0.11
  -9   2  -3    1.49    0.11
   9   2   3    1.73    0.12
  -9   2  -3    1.53    0.10
 -10  -2  -3    3.34    0.18
  10  -2   3    3.33    0.18
  10  -2   3    3.56    0.19
 -10  -2  -3    3.24    0.16
  10   2   3    3.20    0.18
 -10   2  -3    3.41    0.17
 -10   2  -3    3.59    0.17
  10   2   3    3.52    0.18
  11  -2   3    0.48    0.06
 -11  -2  -3    0.52    0.06
 -11  -2  -3    0.56    0.07
  11  -2   3    0.56    0.08
  11   2   3    0.49    0.06
  11   2   3    0.58    0.07
 -11   2  -3    0.50    0.06
 -11   2  -3    0.54    0.06
  12  -2   3    1.23    0.09
 -12  -2  -3    1.10    0.08
  12   2   3    1.07    0.09
 -12   2  -3    1.24    0.08
  12  -3  -3    0.39    0.05
  12  -3  -3    0.36    0.05
 -12  -3   3    0.43    0.05
 -12   3   3    0.33    0.05
  12   3  -3    0.34    0.05
  12   3  -3    0.39    0.05
 -11  -3   3    0.09    0.05
  11  -3  -3    0.10    0.06
 -11  -3   3    0.08    0.04
  11  -3  -3    0.05    0.05
  11   3  -3    0.07    0.05
  11   3  -3    0.09    0.05
 -11   3   3    0.10    0.04
 -10  -3   3    0.09    0.05
 -10  -3   3    0.17    0.05
  10  -3  -3    0.13    0.06
 -10  -3   3    0.04    0.04
 -10  -3   3    0.11    0.05
  10  -3  -3    0.09    0.06
 -10   3   3    0.07    0.04
  10   3  -3    0.07    0.06
  -9  -3   3    0.87    0.09
   9  -3  -3    0.91    0.10
  -9  -3   3    0.91    0.08
  -9  -3   3    0.78    0.09
   9  -3  -3    0.84    0.09
  -9  -3   3    0.79    0.08
  -9  -3   3    0.96    0.10
  -9   3   3    1.06    0.09
   9   3  -3    0.86    0.09
  -8  -3   3    2.54    0.15
  -8  -3   3    2.98    0.15
  -8  -3   3    2.92    0.15
  -8  -3   3    3.04    0.15
  -8  -3   3    3.07    0.16
   8  -3  -3    3.05    0.16
  -8  -3   3    2.65    0.15
   8  -3  -3    3.19    0.16
  -8   3   3    3.04    0.15
  -7  -3   3    7.80    0.43
  -7  -3   3    8.40    0.44
   7  -3  -3    8.26    0.43
  -7   3   3    9.36    0.42
   7   3  -3    8.31    0.42
   7   3  -3    8.42    0.42
  -6  -3   3    3.10    0.21
  -6  -3   3    2.91    0.21
   6  -3  -3    3.15    0.20
   6  -3  -3    2.72    0.19
   6   3  -3    3.08    0.20
  -6   3   3    2.93    0.19
  -6   3   3    3.17    0.20
   6   3  -3    2.63    0.19
  -5  -3   3    0.35    0.07
   5  -3  -3    0.14    0.06
  -5  -3   3    0.34    0.08
   5  -3  -3    0.33    0.07
   5   3  -3    0.22    0.07
   5   3  -3    0.23    0.07
  -5   3   3    0.31    0.07
  -5   3   3    0.23    0.07
  -4  -3   3    8.43    0.37
   4  -3  -3    7.74    0.35
   4  -3  -3    7.87    0.35
  -4  -3   3    7.93    0.35
   4  -3  -3    7.56    0.32
  -4   3   3    8.12    0.35
  -4   3   3    7.61    0.35
  -4   3   3    7.12    0.32
   4   3  -3    7.42    0.35
   4   3  -3    7.83    0.34
  -3  -3   3    0.93    0.06
   3  -3  -3    0.88    0.07
  -3  -3   3    1.07    0.09
  -3  -3   3    0.86    0.10
   3  -3  -3    1.00    0.09
   3  -3  -3    0.87    0.08
   3   3  -3    0.98    0.07
  -3   3   3    0.87    0.08
  -3   3   3    0.87    0.08
   3   3  -3    0.86    0.09
   3   3  -3    0.83    0.05
  -3   3   3    0.88    0.06
   2  -3  -3  306.66   11.45
  -2  -3   3  296.48   11.38
   2  -3  -3  300.99   11.40
  -2  -3   3  295.99   11.52
   2  -3  -3  308.78   11.34
  -2  -3   3  303.10   11.42
  -2  -3   3  303.52   11.46
  -2   3   3  309.19   11.46
  -2   3   3  309.10   11.38
   2   3  -3  315.40   11.35
   2   3  -3  313.60   11.36
  -2   3   3  308.19   11.36
  -1  -3   3    4.26    0.19
  -1  -3   3    4.33    0.18
  -1  -3   3    4.42    0.19
   1  -3  -3    3.94    0.17
  -1  -3   3    4.12    0.18
  -1  -3   3    4.24    0.18
  -1  -3   3    4.19    0.18
   1  -3  -3    4.34    0.18
   1  -3  -3    4.17    0.19
  -1   3   3    4.15    0.18
  -1   3   3    3.96    0.19
  -1   3   3    3.98    0.18
   0  -3   3   51.12    1.92
   0  -3   3   48.98    1.91
   0  -3   3   52.13    1.91
   0  -3   3   55.39    1.91
   0  -3  -3   51.53    1.91
   0  -3  -3   51.38    1.91
   0  -3   3   51.09    1.91
   0  -3   3   52.73    1.90
   0  -3  -3   52.37    1.91
   0  -3  -3   47.49    1.89
   0   3   3   47.68    1.91
   0   3   3   50.99    1.91
   1  -3   3  133.74    4.95
  -1  -3  -3  131.23    5.00
  -1  -3  -3  132.27    4.98
   1  -3   3  133.85    4.95
   1  -3   3  130.40    4.93
   1  -3   3  138.85    4.97
  -1  -3  -3  133.09    4.95
   1   3   3  133.90    4.95
  -1   3  -3  129.35    4.94
   1   3   3  141.14    4.95
   1   3   3  127.27    4.93
  -1   3  -3  135.22    4.94
   2  -3   3  154.75    6.22
   2  -3   3  174.51    6.24
  -2  -3  -3  175.58    6.26
  -2  -3  -3  169.50    6.26
  -2  -3  -3  176.84    6.31
   2  -3   3  158.39    6.25
   2   3   3  174.66    6.24
  -2   3  -3  162.77    6.24
  -2   3  -3  168.18    6.23
   2   3   3  168.35    6.22
  -2   3  -3  157.34    6.23
   2   3   3  175.78    6.24
   3  -3   3   19.22    0.79
   3  -3   3   19.25    0.75
  -3  -3  -3   19.48    0.77
   3  -3   3   20.55    0.78
  -3  -3  -3   20.94    0.78
  -3  -3  -3   18.52    0.73
   3   3   3   21.45    0.78
  -3   3  -3   19.20    0.76
  -3   3  -3   18.31    0.77
  -3   3  -3   18.24    0.74
   3   3   3   19.05    0.78
   3   3   3   20.24    0.76
   4  -3   3   28.09    1.15
  -4  -3  -3   27.96    1.13
  -4  -3  -3   29.09    1.13
   4  -3   3   31.38    1.16
  -4   3  -3   29.43    1.14
   4   3   3   26.47    1.12
  -4   3  -3   29.29    1.13
   4   3   3   30.29    1.15
   5  -3   3    3.77    0.23
  -5  -3  -3    3.79    0.21
   5  -3   3    3.92    0.24
  -5  -3  -3    3.60    0.22
  -5  -3  -3    3.73    0.22
  -5   3  -3    4.03    0.22
   5   3   3    3.97    0.23
  -5   3  -3    3.77    0.21
   5   3   3    3.78    0.22
  -6  -3  -3    1.36    0.15
   6  -3   3    1.40    0.16
   6  -3   3    1.41    0.14
  -6  -3  -3    1.30    0.12
  -6   3  -3    1.41    0.12
  -6   3  -3    1.13    0.12
   6   3   3    1.31    0.14
   6   3   3    1.30    0.15
   7  -3   3    7.66    0.41
  -7  -3  -3    7.02    0.38
  -7   3  -3    6.29    0.36
   7   3   3    7.14    0.38
   7   3   3    7.64    0.39
  -8  -3  -3    1.03    0.08
   8  -3   3    1.30    0.11
   8  -3   3    1.08    0.09
  -8  -3  -3    1.07    0.09
  -8   3  -3    1.11    0.09
  -8   3  -3    1.14    0.08
   8   3   3    1.10    0.09
  -9  -3  -3   -0.02    0.04
  -9  -3  -3   -0.02    0.04
   9  -3   3    0.04    0.05
   9  -3   3   -0.09    0.05
   9   3   3    0.03    0.05
  -9   3  -3    0.07    0.04
   9   3   3    0.00    0.05
  -9   3  -3   -0.01    0.03
 -10  -3  -3   -0.03    0.04
  10  -3   3    0.02    0.06
 -10  -3  -3    0.02    0.04
  10  -3   3   -0.10    0.05
 -10   3  -3    0.06    0.04
 -10   3  -3   -0.01    0.04
  10   3   3    0.05    0.05
  10   3   3   -0.03    0.05
  11  -3   3    0.07    0.06
 -11  -3  -3    0.03    0.04
  11  -3   3    0.07    0.04
 -11   3  -3   -0.03    0.04
  11   3   3    0.05    0.04
  11   3   3   -0.03    0.05
  12  -3   3    0.03    0.04
 -12  -3  -3   -0.04    0.03
  12   3   3    0.08    0.04
 -12   3  -3    0.05    0.03
  12  -4  -3    0.45    0.06
 -12  -4   3    0.55    0.06
  12  -4  -3    0.46    0.07
  12   4  -3    0.45    0.05
 -12   4   3    0.57    0.05
  12   4  -3    0.59    0.06
 -11  -4   3    0.34    0.06
  11  -4  -3    0.41    0.06
 -11  -4   3    0.36    0.06
  11  -4  -3    0.37    0.06
  11   4  -3    0.42    0.06
  11   4  -3    0.34    0.06
 -11   4   3    0.33    0.05
  10  -4  -3    0.17    0.07
 -10  -4   3    0.33    0.05
 -10  -4   3    0.25    0.06
 -10  -4   3    0.21    0.05
 -10  -4   3    0.22    0.05
  10  -4  -3    0.13    0.06
  10   4  -3    0.19    0.06
 -10   4   3    0.26    0.05
   9  -4  -3    0.48    0.07
  -9  -4   3    0.42    0.07
  -9  -4   3    0.37    0.06
  -9  -4   3    0.34    0.06
  -9  -4   3    0.51    0.06
   9  -4  -3    0.43    0.08
  -9  -4   3    0.45    0.06
  -9   4   3    0.43    0.06
   9   4  -3    0.56    0.08
  -8  -4   3    0.26    0.05
  -8  -4   3    0.27    0.05
  -8  -4   3    0.18    0.05
  -8  -4   3    0.15    0.05
  -8  -4   3    0.24    0.05
  -8  -4   3    0.23    0.05
  -8  -4   3    0.24    0.05
   8  -4  -3    0.18    0.06
   8  -4  -3    0.14    0.05
  -8   4   3    0.13    0.04
   7  -4  -3    8.00    0.34
   7  -4  -3    7.55    0.40
  -7  -4   3    7.88    0.33
  -7  -4   3    7.49    0.41
  -7  -4   3    7.75    0.33
  -7  -4   3    7.60    0.33
  -7  -4   3    7.76    0.42
  -7  -4   3    7.90    0.33
   7  -4  -3    7.72    0.34
   7   4  -3    7.34    0.40
  -7   4   3    7.90    0.39
  -7   4   3    7.76    0.32
   7   4  -3    8.14    0.39
  -6  -4   3   19.55    0.83
  -6  -4   3   18.60    0.83
   6  -4  -3   19.55    0.81
   6  -4  -3   19.11    0.81
  -6   4   3   18.98    0.80
   6   4  -3   18.81    0.81
   6   4  -3   19.25    0.80
  -6   4   3   20.04    0.81
  -5  -4   3    6.28    0.32
  -5  -4   3    6.38    0.33
   5  -4  -3    5.63    0.31
   5  -4  -3    6.05    0.31
  -5   4   3    6.03    0.30
   5   4  -3    6.18    0.30
   5   4  -3    6.44    0.31
  -5   4   3    5.46    0.30
   4  -4  -3   63.98    2.51
  -4  -4   3   65.51    2.53
  -4  -4   3   67.97    2.51
   4  -4  -3   69.12    2.50
   4   4  -3   63.23    2.51
  -4   4   3   69.04    2.50
   4   4  -3   64.29    2.49
  -4   4   3   65.05    2.48
  -4   4   3   66.41    2.50
   3  -4  -3   16.94    0.70
  -3  -4   3   17.65    0.71
   3  -4  -3   18.03    0.68
  -3  -4   3   17.53    0.67
   3  -4  -3   17.44    0.69
  -3  -4   3   16.49    0.69
  -3   4   3   16.44    0.65
   3   4  -3   16.37    0.70
   3   4  -3   17.45    0.68
  -3   4   3   17.44    0.69
  -3   4   3   18.37    0.69
   2  -4  -3    3.07    0.17
   2  -4  -3    3.51    0.16
  -2  -4   3    2.95    0.17
  -2  -4   3    2.90    0.15
   2  -4  -3    3.25    0.16
  -2  -4   3    3.20    0.17
  -2   4   3    3.08    0.16
  -2   4   3    3.41    0.14
  -2   4   3    3.03    0.16
   2   4  -3    3.19    0.17
   2   4  -3    2.97    0.15
  -1  -4   3   32.48    1.18
   1  -4  -3   27.70    1.16
   1  -4  -3   29.83    1.17
   1  -4  -3   32.36    1.18
  -1  -4   3   31.70    1.17
  -1  -4   3   31.11    1.17
  -1  -4   3   32.46    1.17
  -1  -4   3   28.25    1.17
  -1  -4   3   29.99    1.18
  -1   4   3   31.53    1.18
  -1   4   3   32.46    1.16
  -1   4   3   30.01    1.17
   0  -4   3   62.83    2.30
   0  -4   3   63.62    2.30
   0  -4  -3   60.77    2.29
   0  -4   3   61.06    2.30
   0  -4   3   60.26    2.28
   0  -4   3   59.00    2.29
   0  -4  -3   60.91    2.30
   0  -4  -3   67.06    2.30
   0   4   3   60.57    2.30
   0   4   3   56.37    2.28
  -1  -4  -3  200.31    7.36
   1  -4   3  193.71    7.33
   1  -4   3  199.83    7.33
  -1  -4  -3  196.93    7.42
   1  -4   3  201.71    7.33
  -1  -4  -3  202.82    7.33
   1  -4   3  195.60    7.35
   1   4   3  183.19    7.32
  -1   4  -3  208.57    7.34
  -1   4  -3  201.73    7.36
   1   4   3  191.21    7.33
   2  -4   3    2.57    0.14
  -2  -4  -3    2.18    0.11
   2  -4   3    2.41    0.10
  -2  -4  -3    2.45    0.13
   2  -4   3    2.53    0.14
   2  -4   3    2.51    0.16
  -2  -4  -3    2.02    0.13
  -2   4  -3    2.61    0.11
   2   4   3    2.41    0.14
  -2   4  -3    2.39    0.13
   2   4   3    2.55    0.14
   2   4   3    2.47    0.11
  -3  -4  -3    8.76    0.38
   3  -4   3    8.83    0.39
  -3  -4  -3    9.62    0.39
   3  -4   3    9.07    0.41
  -3   4  -3    8.77    0.37
   3   4   3    9.43    0.36
   3   4   3    8.79    0.39
   3   4   3    8.73    0.39
  -3   4  -3    7.72    0.34
  -3   4  -3    8.14    0.38
   4  -4   3    4.58    0.25
  -4  -4  -3    4.21    0.22
   4  -4   3    4.05    0.24
  -4  -4  -3    4.32    0.23
   4   4   3    3.63    0.23
  -4   4  -3    4.63    0.23
   4   4   3    3.60    0.20
   4   4   3    4.12    0.24
   5  -4   3    0.36    0.08
   5  -4   3    0.11    0.07
  -5  -4  -3    0.02    0.06
  -5  -4  -3    0.04    0.04
   5   4   3    0.09    0.06
  -5   4  -3   -0.02    0.05
  -5   4  -3    0.02    0.05
   5   4   3    0.00    0.06
   5   4   3    0.02    0.05
  -6  -4  -3    0.18    0.07
   6  -4   3    0.34    0.10
  -6  -4  -3    0.30    0.07
   6  -4   3    0.24    0.08
  -6   4  -3    0.19    0.06
   6   4   3    0.23    0.08
   6   4   3    0.28    0.09
  -6   4  -3    0.20    0.07
  -7  -4  -3    1.01    0.09
   7  -4   3    0.67    0.13
  -7  -4  -3    0.96    0.08
   7  -4   3    0.96    0.10
  -7  -4  -3    0.86    0.07
   7  -4   3    0.90    0.09
  -7  -4  -3    0.83    0.14
  -7   4  -3    0.71    0.11
   7   4   3    0.86    0.13
   7   4   3    1.07    0.08
  -7   4  -3    0.74    0.07
   8  -4   3    0.12    0.06
  -8  -4  -3    0.13    0.05
   8  -4   3    0.11    0.05
  -8  -4  -3    0.13    0.05
  -8  -4  -3    0.12    0.04
   8   4   3    0.22    0.05
  -8   4  -3    0.13    0.04
  -9  -4  -3    3.83    0.19
  -9  -4  -3    3.87    0.19
   9  -4   3    3.94    0.20
   9  -4   3    4.04    0.21
   9   4   3    3.78    0.19
   9   4   3    4.06    0.20
  -9   4  -3    3.73    0.18
  10  -4   3    0.04    0.06
 -10  -4  -3   -0.02    0.04
  10  -4   3    0.02    0.05
 -10  -4  -3    0.03    0.04
  10   4   3    0.07    0.06
 -10   4  -3    0.05    0.04
  10   4   3   -0.01    0.05
  11  -4   3    0.32    0.06
 -11  -4  -3    0.31    0.05
  11  -4   3    0.36    0.05
 -11  -4  -3    0.30    0.05
  11   4   3    0.41    0.06
 -11   4  -3    0.32    0.05
  11   4   3    0.31    0.06
  12  -4   3    0.26    0.05
 -12  -4  -3    0.28    0.05
  12   4   3    0.20    0.04
 -12   4  -3    0.33    0.04
 -12  -5   3    0.10    0.04
  12  -5  -3    0.13    0.04
  12   5  -3    0.04    0.03
 -12   5   3    0.12    0.03
  11  -5  -3    3.50    0.18
 -11  -5   3    3.67    0.18
  11  -5  -3    3.43    0.17
 -11  -5   3    3.35    0.17
 -11   5   3    3.62    0.17
  11   5  -3    3.49    0.17
  10  -5  -3    1.01    0.10
 -10  -5   3    0.95    0.09
 -10  -5   3    0.93    0.09
  10  -5  -3    0.92    0.09
 -10  -5   3    1.00    0.09
 -10   5   3    0.78    0.07
  10   5  -3    0.97    0.09
  -9  -5   3   10.42    0.43
  -9  -5   3   10.53    0.44
  -9  -5   3   10.40    0.44
   9  -5  -3   10.49    0.45
   9  -5  -3   10.90    0.45
  -9  -5   3   10.45    0.44
  -9  -5   3   11.27    0.44
  -9   5   3   10.20    0.43
   8  -5  -3   16.43    0.65
  -8  -5   3   16.65    0.65
  -8  -5   3   16.44    0.65
  -8  -5   3   16.99    0.65
   8  -5  -3   16.53    0.66
  -8  -5   3   16.53    0.65
  -8  -5   3   16.29    0.64
  -8  -5   3   14.91    0.65
  -8   5   3   15.83    0.64
   7  -5  -3   49.91    1.87
  -7  -5   3   48.41    1.87
  -7  -5   3   43.08    1.97
   7  -5  -3   48.77    1.87
  -7  -5   3   51.23    1.87
  -7  -5   3   52.19    1.87
   7  -5  -3   49.97    1.96
  -7  -5   3   47.12    1.87
  -7  -5   3   48.57    1.86
  -7  -5   3   53.62    1.99
  -7  -5   3   50.57    1.87
   7   5  -3   47.45    1.95
  -7   5   3   49.92    1.86
  -7   5   3   52.65    1.95
  -6  -5   3    2.64    0.21
  -6  -5   3    2.20    0.20
   6  -5  -3    2.59    0.20
   6  -5  -3    2.58    0.19
  -6   5   3    2.46    0.19
  -6   5   3    2.77    0.19
   6   5  -3    2.45    0.17
   6   5  -3    2.33    0.19
   5  -5  -3    5.76    0.29
  -5  -5   3    5.01    0.30
   5  -5  -3    5.28    0.30
  -5  -5   3    5.70    0.31
  -5   5   3    5.46    0.28
   5   5  -3    5.23    0.27
   5   5  -3    5.53    0.29
  -5   5   3    5.66    0.29
   4  -5  -3    0.52    0.07
  -4  -5   3    0.52    0.09
   4  -5  -3    0.43    0.09
  -4  -5   3    0.49    0.10
   4  -5  -3    0.48    0.07
  -4   5   3    0.48    0.07
  -4   5   3    0.49    0.08
   4   5  -3    0.50    0.09
   4   5  -3    0.46    0.07
  -3  -5   3   27.02    1.13
  -3  -5   3   29.40    1.15
  -3  -5   3   31.71    1.12
   3  -5  -3   27.92    1.12
   3  -5  -3   29.07    1.15
   3  -5  -3   29.08    1.12
  -3   5   3   26.34    1.12
   3   5  -3   29.89    1.14
   3   5  -3   29.39    1.11
  -3   5   3   29.91    1.13
  -2  -5   3    4.25    0.22
   2  -5  -3    3.65    0.19
  -2  -5   3    4.21    0.21
  -2  -5   3    4.25    0.20
  -2  -5   3    4.25    0.19
   2  -5  -3    4.24    0.20
   2  -5  -3    4.52    0.23
  -2   5   3    4.35    0.21
  -2   5   3    4.12    0.20
  -2   5   3    4.23    0.17
   2   5  -3    4.15    0.21
   2   5  -3    4.13    0.19
  -1  -5   3  120.57    4.61
  -1  -5   3  127.51    4.62
  -1  -5   3  119.64    4.60
   1  -5  -3  130.36    4.63
  -1  -5   3  128.04    4.62
   1  -5  -3  127.51    4.61
  -1  -5   3  126.48    4.59
   1  -5  -3  123.48    4.58
  -1   5   3  117.11    4.61
  -1   5   3  121.79    4.59
   1   5  -3  122.36    4.61
  -1   5   3  120.34    4.61
   0  -5   3   25.16    1.00
   0  -5   3   25.91    1.00
   0  -5  -3   24.77    1.00
   0  -5   3   25.30    0.99
   0  -5   3   25.46    1.01
   0  -5  -3   27.51    1.01
   0  -5  -3   26.33    1.00
   0   5  -3   25.69    0.99
   0   5   3   25.54    1.01
   0   5  -3   26.27    1.00
   0   5   3   26.85    0.99
  -1  -5  -3   11.98    0.47
   1  -5   3   11.48    0.46
   1  -5   3   10.92    0.48
   1  -5   3   11.23    0.47
  -1  -5  -3   10.83    0.46
  -1  -5  -3   11.96    0.47
  -1   5  -3   11.18    0.46
  -1   5  -3   10.84    0.45
   1   5   3   10.91    0.47
   1   5   3   11.18    0.46
   2  -5   3   34.11    1.27
   2  -5   3   32.62    1.27
  -2  -5  -3   34.92    1.25
  -2  -5  -3   33.41    1.27
  -2  -5  -3   32.44    1.27
   2  -5   3   29.70    1.29
  -2   5  -3   33.06    1.26
  -2   5  -3   32.78    1.24
   2   5   3   34.12    1.27
   2   5   3   31.51    1.27
  -3  -5  -3   54.46    1.96
  -3  -5  -3   53.39    1.96
   3  -5   3   51.90    1.96
   3  -5   3   51.15    1.99
   3   5   3   47.11    1.96
  -3   5  -3   48.97    1.94
  -3   5  -3   50.56    1.92
   3   5   3   51.63    1.96
  -3   5  -3   51.53    1.96
  -4  -5  -3   22.63    0.94
   4  -5   3   24.20    0.96
   4  -5   3   23.45    0.95
  -4  -5  -3   22.53    0.93
  -4   5  -3   22.67    0.93
   4   5   3   24.65    0.95
  -4   5  -3   23.51    0.92
   4   5   3   20.93    0.94
   5  -5   3   25.11    1.14
  -5  -5  -3   27.66    1.12
  -5  -5  -3   29.03    1.14
   5  -5   3   29.05    1.15
   5   5   3   25.12    1.13
   5   5   3   29.75    1.15
  -5   5  -3   28.37    1.12
  -5   5  -3   29.01    1.13
   6  -5   3    2.37    0.22
   6  -5   3    2.10    0.19
  -6  -5  -3    2.03    0.18
  -6  -5  -3    1.77    0.19
  -6   5  -3    2.16    0.17
   6   5   3    2.37    0.20
   6   5   3    2.35    0.20
  -6   5  -3    2.08    0.17
   7  -5   3    0.94    0.09
  -7  -5  -3    0.96    0.08
  -7  -5  -3    0.75    0.07
  -7  -5  -3    0.96    0.09
  -7  -5  -3    0.97    0.08
  -7  -5  -3    0.89    0.08
   7  -5   3    0.82    0.09
   7  -5   3    0.81    0.15
  -7  -5  -3    0.90    0.15
   7   5   3    0.63    0.12
  -7   5  -3    0.92    0.07
  -7   5  -3    0.83    0.12
   7   5   3    0.84    0.08
   8  -5   3    0.15    0.06
  -8  -5  -3    0.11    0.04
   8  -5   3    0.09    0.05
  -8  -5  -3    0.10    0.04
  -8  -5  -3    0.09    0.04
   8   5   3    0.14    0.05
  -8   5  -3    0.03    0.04
   9  -5   3    1.09    0.10
  -9  -5  -3    1.12    0.09
  -9  -5  -3    0.99    0.09
   9  -5   3    1.20    0.11
  -9   5  -3    1.36    0.09
   9   5   3    1.05    0.09
 -10  -5  -3   -0.03    0.04
 -10  -5  -3    0.07    0.04
  10  -5   3   -0.05    0.06
  10  -5   3   -0.07    0.04
  10   5   3    0.00    0.04
 -10   5  -3   -0.03    0.04
  10   5   3    0.03    0.05
 -11  -5  -3    0.12    0.05
 -11  -5  -3    0.13    0.04
  11  -5   3    0.13    0.06
  11  -5   3    0.15    0.04
  11   5   3    0.13    0.04
  11   5   3    0.05    0.05
 -11   5  -3    0.14    0.04
  12  -5   3   -0.03    0.03
 -12  -5  -3    0.05    0.04
  12   5   3    0.04    0.03
 -12   5  -3    0.03    0.03
 -11  -6   3    1.86    0.12
  11  -6  -3    1.93    0.11
  11  -6  -3    2.01    0.12
 -11  -6   3    1.86    0.11
 -11   6   3    1.87    0.11
  11   6  -3    1.87    0.11
 -10  -6   3    1.17    0.09
  10  -6  -3    1.49    0.11
 -10  -6   3    1.23    0.09
  10  -6  -3    1.04    0.10
 -10  -6   3    1.36    0.11
 -10  -6   3    1.31    0.10
 -10  -6   3    1.50    0.10
  10   6  -3    1.48    0.11
 -10   6   3    1.14    0.09
  -9  -6   3   17.93    0.68
  -9  -6   3   17.42    0.69
  -9  -6   3   17.75    0.69
  -9  -6   3   17.73    0.69
  -9  -6   3   17.23    0.69
   9  -6  -3   17.85    0.70
  -9  -6   3   16.43    0.69
  -9   6   3   16.70    0.68
   8  -6  -3    0.33    0.07
   8  -6  -3    0.34    0.08
  -8  -6   3    0.35    0.06
  -8  -6   3    0.43    0.06
  -8  -6   3    0.26    0.06
  -8  -6   3    0.46    0.07
  -8  -6   3    0.35    0.06
  -8  -6   3    0.36    0.06
  -8   6   3    0.36    0.05
  -7  -6   3    1.05    0.09
   7  -6  -3    1.26    0.11
  -7  -6   3    1.24    0.10
  -7  -6   3    1.19    0.10
  -7  -6   3    1.12    0.10
   7  -6  -3    1.12    0.11
  -7  -6   3    1.23    0.10
  -7  -6   3    1.13    0.10
  -7   6   3    1.24    0.09
   6  -6  -3    6.62    0.35
  -6  -6   3    6.29    0.37
   6  -6  -3    6.42    0.36
  -6  -6   3    5.95    0.36
  -6   6   3    6.12    0.34
   6   6  -3    6.94    0.36
  -5  -6   3    0.09    0.07
   5  -6  -3    0.13    0.06
  -5  -6   3    0.14    0.07
   5  -6  -3    0.06    0.06
  -5   6   3    0.02    0.05
   5   6  -3    0.13    0.06
  -5   6   3    0.11    0.05
   4  -6  -3    9.64    0.48
   4  -6  -3   11.07    0.47
  -4  -6   3   11.18    0.49
   4  -6  -3    9.83    0.45
  -4  -6   3   10.48    0.50
  -4   6   3   11.24    0.47
   4   6  -3   10.30    0.45
  -4   6   3   10.43    0.46
   4   6  -3   10.31    0.47
   3  -6  -3   29.26    1.22
  -3  -6   3   31.43    1.25
   3  -6  -3   29.96    1.22
   3  -6  -3   32.33    1.26
  -3  -6   3   32.81    1.22
  -3  -6   3   31.24    1.24
  -3   6   3   34.09    1.23
   3   6  -3   33.09    1.24
  -3   6   3   31.10    1.22
   3   6  -3   29.64    1.20
   2  -6  -3    6.02    0.30
   2  -6  -3    5.51    0.27
  -2  -6   3    5.60    0.26
  -2  -6   3    4.95    0.24
  -2  -6   3    5.77    0.28
   2  -6  -3    5.42    0.24
  -2  -6   3    5.61    0.28
  -2   6   3    5.74    0.26
  -2   6   3    5.53    0.27
   2   6  -3    6.00    0.28
   2   6  -3    5.52    0.24
   1  -6  -3    0.56    0.08
  -1  -6   3    0.59    0.08
  -1  -6   3    0.64    0.08
   1  -6  -3    0.58    0.08
  -1  -6   3    0.51    0.07
  -1   6   3    0.58    0.05
  -1   6   3    0.46    0.07
   1   6  -3    0.61    0.08
  -1   6   3    0.57    0.07
   1   6  -3    0.63    0.07
   0  -6  -3    4.34    0.24
   0  -6   3    5.24    0.24
   0  -6   3    5.08    0.24
   0  -6   3    5.20    0.24
   0  -6   3    4.82    0.22
   0  -6  -3    4.50    0.23
   0  -6  -3    4.38    0.23
   0   6  -3    5.12    0.24
   0   6   3    4.36    0.24
   0   6  -3    4.91    0.22
   0   6   3    5.34    0.22
   1  -6   3    0.59    0.09
  -1  -6  -3    0.71    0.08
   1  -6   3    0.81    0.09
  -1  -6  -3    0.77    0.09
  -1  -6  -3    0.72    0.09
   1  -6   3    0.66    0.07
   1   6   3    0.76    0.08
  -1   6  -3    0.65    0.07
  -1   6  -3    0.63    0.08
   1   6   3    0.82    0.09
  -2  -6  -3    9.10    0.37
   2  -6   3    7.83    0.42
   2  -6   3    8.26    0.39
   2  -6   3    8.85    0.39
  -2  -6  -3   10.27    0.41
  -2  -6  -3    9.10    0.40
   2   6   3    9.71    0.41
  -2   6  -3    8.46    0.37
  -2   6  -3    8.96    0.39
   2   6   3    8.81    0.39
  -3  -6  -3   43.20    1.75
  -3  -6  -3   48.93    1.76
   3  -6   3   44.14    1.78
   3  -6   3   43.83    1.75
   3   6   3   47.32    1.77
  -3   6  -3   45.43    1.74
   3   6   3   44.82    1.76
   4  -6   3    5.26    0.29
   4  -6   3    5.52    0.31
  -4  -6  -3    5.39    0.29
  -4  -6  -3    5.26    0.28
   4   6   3    5.68    0.30
  -4   6  -3    4.88    0.27
  -4   6  -3    5.50    0.29
   4   6   3    4.89    0.29
  -5  -6  -3    0.63    0.10
  -5  -6  -3    0.61    0.10
   5  -6   3    0.58    0.12
   5  -6   3    0.72    0.12
  -5   6  -3    0.73    0.11
  -5   6  -3    0.58    0.11
   5   6   3    0.66    0.12
   5   6   3    0.70    0.12
   6  -6   3    0.09    0.09
  -6  -6  -3    0.01    0.06
   6  -6   3    0.05    0.07
  -6   6  -3   -0.01    0.06
   6   6   3    0.00    0.06
  -6   6  -3    0.04    0.06
   6   6   3    0.09    0.07
   7  -6   3    7.20    0.32
  -7  -6  -3    7.27    0.31
   7  -6   3    7.15    0.33
  -7  -6  -3    7.35    0.31
  -7  -6  -3    7.52    0.31
  -7  -6  -3    7.51    0.31
  -7  -6  -3    7.23    0.31
  -7   6  -3    7.02    0.30
  -8  -6  -3    3.89    0.19
   8  -6   3    3.91    0.20
  -8  -6  -3    4.10    0.19
   8  -6   3    3.95    0.21
  -8  -6  -3    4.09    0.19
  -8  -6  -3    4.10    0.20
  -8  -6  -3    4.10    0.20
   8   6   3    3.99    0.19
  -8   6  -3    4.07    0.19
   9  -6   3    0.28    0.07
   9  -6   3    0.29    0.06
  -9  -6  -3    0.28    0.06
  -9  -6  -3    0.29    0.05
  -9  -6  -3    0.26    0.06
   9   6   3    0.41    0.07
  -9   6  -3    0.39    0.05
  10  -6   3    0.41    0.07
 -10  -6  -3    0.25    0.05
 -10  -6  -3    0.26    0.05
  10  -6   3    0.30    0.06
 -10   6  -3    0.23    0.05
  10   6   3    0.18    0.05
  10   6   3    0.25    0.06
  11  -6   3    0.04    0.04
 -11  -6  -3    0.01    0.04
  11  -6   3    0.00    0.04
 -11  -6  -3    0.01    0.04
  11   6   3    0.09    0.05
  11   6   3    0.05    0.04
 -11   6  -3    0.02    0.03
 -11  -7   3    0.01    0.04
  11  -7  -3    0.05    0.04
 -11  -7   3   -0.03    0.03
  11  -7  -3    0.02    0.04
 -11  -7   3   -0.02    0.04
  11   7  -3    0.00    0.04
 -11   7   3    0.04    0.03
 -10  -7   3    0.51    0.06
 -10  -7   3    0.46    0.06
  10  -7  -3    0.72    0.08
 -10  -7   3    0.49    0.06
  10  -7  -3    0.47    0.07
 -10  -7   3    0.47    0.06
 -10  -7   3    0.63    0.07
 -10   7   3    0.57    0.06
  10   7  -3    0.55    0.07
  -9  -7   3   -0.04    0.04
  -9  -7   3    0.00    0.04
  -9  -7   3    0.07    0.05
  -9  -7   3    0.07    0.04
  -9  -7   3    0.03    0.05
   9  -7  -3    0.08    0.06
   9  -7  -3    0.03    0.05
  -9  -7   3    0.04    0.04
  -9   7   3    0.04    0.04
  -8  -7   3   10.54    0.44
  -8  -7   3   10.48    0.44
  -8  -7   3   10.46    0.44
  -8  -7   3   11.05    0.45
   8  -7  -3   10.91    0.45
  -8  -7   3   10.60    0.44
   8  -7  -3   11.07    0.46
  -8  -7   3   10.41    0.44
  -8   7   3   10.79    0.43
  -7  -7   3    2.31    0.14
  -7  -7   3    2.36    0.14
  -7  -7   3    2.17    0.13
   7  -7  -3    2.28    0.15
  -7  -7   3    2.39    0.14
  -7  -7   3    2.11    0.14
   7  -7  -3    2.35    0.15
  -7  -7   3    2.30    0.14
  -7   7   3    2.31    0.12
  -6  -7   3    5.30    0.24
  -6  -7   3    5.12    0.34
   6  -7  -3    5.58    0.26
  -6  -7   3    5.80    0.35
   6  -7  -3    5.20    0.33
  -6  -7   3    5.26    0.24
  -6  -7   3    5.70    0.25
  -6  -7   3    5.60    0.24
  -6  -7   3    5.52    0.24
  -6  -7   3    4.87    0.30
   6   7  -3    5.66    0.32
  -6   7   3    4.87    0.31
  -5  -7   3    0.83    0.13
   5  -7  -3    0.84    0.13
  -5  -7   3    0.59    0.12
  -5   7   3    0.89    0.11
  -5   7   3    0.76    0.11
   5   7  -3    0.86    0.12
   4  -7  -3    2.36    0.19
  -4  -7   3    2.40    0.20
  -4  -7   3    2.46    0.18
   4  -7  -3    2.24    0.16
  -4   7   3    2.25    0.16
   4   7  -3    2.63    0.19
  -4   7   3    2.06    0.16
  -3  -7   3    0.40    0.08
   3  -7  -3    0.41    0.07
  -3  -7   3    0.57    0.08
   3  -7  -3    0.60    0.11
  -3  -7   3    0.46    0.09
  -3   7   3    0.42    0.07
   3   7  -3    0.54    0.08
  -3   7   3    0.41    0.07
   2  -7  -3    5.99    0.31
   2  -7  -3    6.21    0.29
  -2  -7   3    5.56    0.28
  -2  -7   3    5.35    0.29
   2   7  -3    5.37    0.30
   2   7  -3    5.71    0.28
  -2   7   3    6.21    0.29
  -2   7   3    5.19    0.27
  -1  -7   3   33.57    1.38
  -1  -7   3   35.95    1.39
   1  -7  -3   38.17    1.42
  -1  -7   3   37.39    1.40
   1  -7  -3   37.08    1.40
   1   7  -3   34.71    1.38
  -1   7   3   34.08    1.40
  -1   7   3   35.78    1.39
   1   7  -3   36.46    1.40
   0  -7   3   36.09    1.37
   0  -7  -3   35.19    1.36
   0  -7  -3   32.68    1.38
   0  -7   3   36.87    1.37
   0  -7  -3   34.09    1.36
   0  -7   3   36.96    1.38
   0   7  -3   35.29    1.33
   0   7  -3   34.67    1.36
   0   7   3   34.88    1.37
   0   7   3   34.58    1.34
  -1  -7  -3   10.48    0.45
   1  -7   3   11.15    0.48
  -1  -7  -3    9.99    0.45
   1  -7   3   10.14    0.45
  -1  -7  -3   10.63    0.45
   1  -7   3    9.59    0.43
   1   7   3    9.68    0.43
  -1   7  -3   10.14    0.45
  -1   7  -3   10.46    0.44
   1   7   3   10.34    0.46
  -2  -7  -3    5.50    0.27
   2  -7   3    5.12    0.25
  -2  -7  -3    5.44    0.27
   2  -7   3    4.92    0.29
   2  -7   3    4.69    0.27
  -2   7  -3    5.00    0.24
  -2   7  -3    5.25    0.26
   2   7   3    5.01    0.26
   2   7   3    5.47    0.28
   3  -7   3   61.94    2.42
  -3  -7  -3   63.58    2.42
  -3  -7  -3   65.10    2.41
   3  -7   3   61.07    2.40
   3  -7   3   63.99    2.45
  -3   7  -3   55.92    2.39
   3   7   3   69.19    2.44
   3   7   3   63.60    2.42
  -4  -7  -3    3.75    0.24
  -4  -7  -3    4.15    0.26
   4  -7   3    4.74    0.27
   4  -7   3    4.61    0.28
   4   7   3    4.02    0.26
  -4   7  -3    4.21    0.26
   4   7   3    4.19    0.27
  -4   7  -3    4.69    0.25
  -5  -7  -3    6.62    0.37
   5  -7   3    6.68    0.38
   5  -7   3    6.81    0.38
  -5  -7  -3    6.50    0.35
   5   7   3    7.32    0.39
  -5   7  -3    6.30    0.36
   5   7   3    6.91    0.38
  -5   7  -3    6.66    0.35
   6  -7   3    1.55    0.12
   6  -7   3    1.62    0.20
   6  -7   3    1.69    0.13
   6  -7   3    1.49    0.19
  -6  -7  -3    1.76    0.11
  -6  -7  -3    1.76    0.20
  -6  -7  -3    1.73    0.11
  -6  -7  -3    1.57    0.10
  -6  -7  -3    1.68    0.11
  -6   7  -3    1.77    0.19
   6   7   3    1.74    0.19
  -6   7  -3    1.56    0.12
  -6   7  -3    1.96    0.20
   6   7   3    1.87    0.20
  -7  -7  -3    0.07    0.05
  -7  -7  -3    0.05    0.05
  -7  -7  -3    0.05    0.04
  -7  -7  -3    0.04    0.04
  -7  -7  -3    0.06    0.04
  -7  -7  -3    0.02    0.04
  -7  -7  -3    0.06    0.05
   7  -7   3    0.13    0.06
   7  -7   3    0.07    0.06
  -7   7  -3    0.10    0.04
  -8  -7  -3    6.00    0.27
  -8  -7  -3    5.90    0.27
  -8  -7  -3    5.71    0.27
  -8  -7  -3    5.93    0.27
   8  -7   3    6.36    0.29
  -8  -7  -3    6.22    0.27
   8  -7   3    6.03    0.28
   8   7   3    5.97    0.27
  -8   7  -3    6.06    0.26
  -9  -7  -3    1.07    0.09
  -9  -7  -3    1.16    0.09
   9  -7   3    1.15    0.10
   9  -7   3    1.20    0.11
  -9  -7  -3    0.98    0.09
  -9  -7  -3    1.02    0.09
  -9   7  -3    1.01    0.08
   9   7   3    1.09    0.09
 -10  -7  -3    0.08    0.05
 -10  -7  -3    0.14    0.05
  10  -7   3    0.10    0.05
  10  -7   3    0.09    0.06
  10   7   3    0.16    0.05
  10   7   3    0.13    0.05
 -10   7  -3    0.12    0.04
 -11  -7  -3    0.82    0.07
 -11  -7  -3    0.90    0.07
  11  -7   3    0.71    0.07
  11   7   3    0.78    0.06
  11   7   3    0.60    0.06
 -11   7  -3    0.76    0.06
  11  -8  -3    0.19    0.04
  11  -8  -3    0.21    0.04
 -11  -8   3    0.27    0.04
 -11  -8   3    0.20    0.04
 -11  -8   3    0.25    0.04
  11   8  -3    0.34    0.05
 -11   8   3    0.23    0.04
 -10  -8   3    1.58    0.11
 -10  -8   3    1.56    0.10
 -10  -8   3    1.66    0.11
 -10  -8   3    1.74    0.11
  10  -8  -3    1.76    0.12
  10  -8  -3    1.68    0.11
 -10  -8   3    1.48    0.10
  10   8  -3    1.66    0.11
 -10   8   3    1.63    0.10
  -9  -8   3    0.02    0.04
  -9  -8   3    0.05    0.04
  -9  -8   3   -0.01    0.04
  -9  -8   3   -0.03    0.04
   9  -8  -3    0.14    0.06
   9  -8  -3    0.09    0.06
  -9  -8   3   -0.02    0.04
  -9  -8   3    0.03    0.05
  -9   8   3    0.01    0.03
  -8  -8   3    4.43    0.22
   8  -8  -3    4.78    0.23
  -8  -8   3    4.44    0.22
  -8  -8   3    4.79    0.22
  -8  -8   3    4.74    0.23
   8  -8  -3    4.93    0.24
  -8  -8   3    4.25    0.22
  -8  -8   3    4.40    0.22
  -8   8   3    4.68    0.21
  -7  -8   3    0.74    0.08
  -7  -8   3    0.78    0.09
   7  -8  -3    0.58    0.09
   7  -8  -3    0.55    0.08
  -7  -8   3    0.79    0.09
  -7  -8   3    0.84    0.09
  -7  -8   3    0.79    0.09
  -7  -8   3    0.92    0.09
  -6  -8   3    0.37    0.06
  -6  -8   3    0.40    0.06
  -6  -8   3    0.35    0.06
  -6  -8   3    0.36    0.07
  -6  -8   3    0.44    0.06
  -6  -8   3    0.27    0.06
   6  -8  -3    0.27    0.07
  -6  -8   3    0.46    0.06
   6  -8  -3    0.30    0.07
   5  -8  -3    3.51    0.25
  -5  -8   3    3.07    0.24
  -5   8   3    3.25    0.22
   5   8  -3    3.05    0.26
   5   8  -3    3.45    0.24
   4  -8  -3    1.89    0.16
  -4  -8   3    1.92    0.17
   4  -8  -3    1.75    0.18
   4   8  -3    1.90    0.17
   4   8  -3    2.14    0.20
  -4   8   3    1.85    0.15
  -4   8   3    1.83    0.16
   3  -8  -3    0.32    0.08
  -3  -8   3    0.32    0.08
   3  -8  -3    0.35    0.10
  -3  -8   3    0.29    0.07
   3   8  -3    0.27    0.09
  -3   8   3    0.31    0.07
  -3   8   3    0.35    0.07
   3   8  -3    0.53    0.09
  -2  -8   3    4.92    0.25
   2  -8  -3    4.82    0.28
   2  -8  -3    4.18    0.25
  -2  -8   3    4.55    0.26
   2   8  -3    4.20    0.24
  -2   8   3    4.62    0.25
  -2   8   3    4.24    0.24
   2   8  -3    5.01    0.27
  -1  -8   3   49.16    1.75
   1  -8  -3   43.67    1.76
   1  -8  -3   44.63    1.73
  -1  -8   3   43.70    1.72
  -1  -8   3   46.46    1.74
  -1   8   3   46.23    1.74
  -1   8   3   44.42    1.73
   1   8  -3   42.48    1.71
   1   8  -3   42.23    1.73
   0  -8   3    6.02    0.30
   0  -8  -3    5.59    0.29
   0  -8   3    5.93    0.30
   0  -8  -3    5.29    0.30
   0   8   3    5.98    0.31
   0   8   3    5.72    0.30
   0   8  -3    6.45    0.31
   0   8  -3    6.28    0.30
   1  -8   3    0.05    0.05
  -1  -8  -3    0.05    0.05
   1  -8   3    0.10    0.06
  -1  -8  -3    0.11    0.05
  -1  -8  -3    0.02    0.05
   1   8   3    0.05    0.04
  -1   8  -3    0.07    0.05
  -1   8  -3    0.08    0.05
   1   8   3    0.01    0.05
  -2  -8  -3    0.82    0.11
   2  -8   3    1.05    0.12
  -2  -8  -3    0.96    0.12
   2   8   3    0.77    0.10
  -2   8  -3    1.04    0.11
   2   8   3    1.04    0.13
  -2   8  -3    1.13    0.10
   3  -8   3    7.45    0.41
   3  -8   3    7.47    0.38
  -3  -8  -3    7.79    0.38
  -3  -8  -3    7.86    0.38
   3   8   3    7.21    0.37
  -3   8  -3    7.43    0.36
   3   8   3    7.32    0.39
  -4  -8  -3    1.70    0.16
  -4  -8  -3    1.81    0.18
   4  -8   3    1.68    0.20
   4   8   3    1.68    0.18
  -4   8  -3    1.59    0.14
  -4   8  -3    1.46    0.16
   4   8   3    1.74    0.19
  -5  -8  -3    2.24    0.22
  -5  -8  -3    2.34    0.19
   5  -8   3    1.58    0.25
   5  -8   3    2.05    0.21
   5   8   3    2.12    0.20
   5   8   3    2.23    0.21
  -5   8  -3    1.72    0.17
  -5   8  -3    2.28    0.20
  -6  -8  -3    3.15    0.16
  -6  -8  -3    3.41    0.17
  -6  -8  -3    3.07    0.16
   6  -8   3    2.72    0.16
  -6  -8  -3    3.13    0.15
   6  -8   3    3.24    0.16
   6  -8   3    2.88    0.15
   6  -8   3    2.82    0.18
  -6  -8  -3    3.07    0.16
  -6  -8  -3    3.19    0.16
  -6   8  -3    2.94    0.14
  -7  -8  -3    6.86    0.31
   7  -8   3    7.08    0.33
  -7  -8  -3    7.46    0.32
  -7  -8  -3    7.28    0.32
  -7  -8  -3    7.00    0.31
  -7  -8  -3    7.54    0.31
  -7  -8  -3    7.26    0.32
   7  -8   3    7.40    0.32
  -7   8  -3    7.19    0.30
   8  -8   3    0.13    0.06
  -8  -8  -3    0.13    0.05
  -8  -8  -3    0.10    0.05
  -8  -8  -3    0.12    0.05
   8  -8   3    0.12    0.07
  -8  -8  -3    0.10    0.05
  -8  -8  -3    0.13    0.05
   8   8   3    0.06    0.05
  -8   8  -3    0.05    0.04
  -9  -8  -3    0.31    0.06
  -9  -8  -3    0.25    0.05
  -9  -8  -3    0.35    0.06
   9  -8   3    0.19    0.07
   9  -8   3    0.22    0.06
  -9  -8  -3    0.28    0.05
  -9  -8  -3    0.27    0.05
  -9   8  -3    0.18    0.04
   9   8   3    0.19    0.05
  10  -8   3   -0.05    0.05
  10  -8   3   -0.03    0.04
 -10  -8  -3   -0.04    0.04
 -10  -8  -3    0.01    0.04
  10   8   3    0.01    0.04
  10   8   3   -0.03    0.04
 -10   8  -3   -0.01    0.03
  11  -8   3    0.04    0.04
 -11  -8  -3    0.08    0.03
 -11  -8  -3    0.05    0.04
 -11   8  -3    0.13    0.03
  11   8   3    0.15    0.04
  11   8   3    0.03    0.03
 -10  -9   3    0.03    0.04
  10  -9  -3   -0.03    0.04
 -10  -9   3    0.02    0.03
 -10  -9   3    0.03    0.04
 -10  -9   3    0.02    0.04
 -10  -9   3   -0.05    0.03
  10  -9  -3   -0.03    0.04
  10   9  -3   -0.06    0.04
  -9  -9   3    1.07    0.09
   9  -9  -3    0.88    0.09
  -9  -9   3    0.98    0.09
  -9  -9   3    0.92    0.09
  -9  -9   3    0.82    0.08
  -9  -9   3    0.96    0.09
   9  -9  -3    0.98    0.10
  -9  -9   3    0.88    0.08
  -8  -9   3    0.10    0.05
  -8  -9   3    0.10    0.05
   8  -9  -3    0.12    0.06
  -8  -9   3    0.12    0.05
  -8  -9   3    0.19    0.06
  -8  -9   3    0.03    0.05
  -8  -9   3    0.11    0.05
   8  -9  -3    0.19    0.07
   7  -9  -3    6.84    0.32
  -7  -9   3    6.62    0.31
  -7  -9   3    6.71    0.30
  -7  -9   3    6.85    0.31
  -7  -9   3    7.34    0.31
   7  -9  -3    6.70    0.31
  -6  -9   3    2.59    0.15
   6  -9  -3    2.54    0.17
  -6  -9   3    2.48    0.13
  -6  -9   3    2.41    0.15
  -6  -9   3    2.69    0.15
  -6  -9   3    2.41    0.14
  -6  -9   3    2.79    0.15
  -5  -9   3    0.04    0.05
   5  -9  -3    0.06    0.08
  -5  -9   3    0.09    0.04
  -5  -9   3   -0.05    0.03
   5  -9  -3    0.07    0.05
  -5  -9   3    0.01    0.04
  -5  -9   3    0.00    0.07
  -5  -9   3    0.05    0.04
   5  -9  -3    0.04    0.03
   5  -9  -3    0.04    0.05
  -5  -9   3   -0.02    0.03
  -5   9   3    0.05    0.06
   5   9  -3   -0.02    0.07
   4  -9  -3    2.57    0.20
   4  -9  -3    2.45    0.22
  -4  -9   3    2.41    0.21
   4   9  -3    2.73    0.24
  -4   9   3    2.49    0.19
  -4   9   3    2.53    0.19
   4   9  -3    2.80    0.21
  -3  -9   3    0.28    0.08
   3  -9  -3    0.40    0.09
   3  -9  -3    0.44    0.11
  -3  -9   3    0.27    0.08
  -3   9   3    0.26    0.07
  -3   9   3    0.40    0.08
   3   9  -3    0.30    0.08
   3   9  -3    0.35    0.10
  -2  -9   3    1.55    0.16
   2  -9  -3    1.57    0.18
  -2  -9   3    1.48    0.16
   2  -9  -3    1.36    0.15
   2   9  -3    1.55    0.13
  -2   9   3    1.36    0.13
  -2   9   3    1.52    0.15
   2   9  -3    1.30    0.15
   1  -9  -3   11.13    0.50
  -1  -9   3   11.29    0.50
   1  -9  -3   10.29    0.52
  -1  -9   3   10.72    0.50
   1   9  -3   10.64    0.50
  -1   9   3   10.43    0.49
  -1   9   3   12.40    0.52
   0  -9   3    0.31    0.08
   0  -9   3    0.17    0.06
   0  -9  -3    0.21    0.07
   0  -9  -3    0.25    0.08
   0   9   3    0.32    0.08
   0   9  -3    0.24    0.07
   0   9   3    0.18    0.07
   1  -9   3   47.68    1.86
  -1  -9  -3   48.32    1.86
  -1  -9  -3   47.67    1.86
   1  -9   3   46.97    1.89
  -1   9  -3   46.99    1.86
  -1   9  -3   50.68    1.85
   1   9   3   45.72    1.87
  -2  -9  -3    0.56    0.10
  -2  -9  -3    0.48    0.10
   2  -9   3    0.55    0.10
   2  -9   3    0.36    0.10
  -2   9  -3    0.53    0.09
   2   9   3    0.49    0.08
   2   9   3    0.51    0.11
  -3  -9  -3   18.20    0.78
   3  -9   3   17.58    0.82
   3  -9   3   17.39    0.78
  -3  -9  -3   17.56    0.78
   3   9   3   18.76    0.80
   3   9   3   17.96    0.77
  -3   9  -3   18.24    0.76
  -4  -9  -3   43.49    1.84
   4  -9   3   47.80    1.89
  -4  -9  -3   44.08    1.83
   4   9   3   45.39    1.86
  -4   9  -3   49.04    1.82
  -4   9  -3   49.76    1.86
   4   9   3   44.86    1.84
  -5  -9  -3    0.01    0.04
   5  -9   3    0.03    0.03
  -5  -9  -3    0.03    0.03
  -5  -9  -3   -0.01    0.04
   5  -9   3    0.08    0.05
  -5  -9  -3   -0.01    0.03
   5  -9   3    0.01    0.04
  -5  -9  -3    0.02    0.04
   5  -9   3    0.06    0.05
   5  -9   3   -0.09    0.11
  -5  -9  -3    0.05    0.07
  -5  -9  -3    0.07    0.04
  -5  -9  -3    0.07    0.07
  -5  -9  -3    0.03    0.04
  -5   9  -3    0.04    0.08
   5   9   3   -0.05    0.08
   5   9   3   -0.04    0.07
  -5   9  -3   -0.03    0.07
   6  -9   3    0.08    0.04
  -6  -9  -3    0.02    0.04
   6  -9   3    0.02    0.06
  -6  -9  -3    0.06    0.04
  -6  -9  -3    0.05    0.04
  -6  -9  -3    0.02    0.04
   6  -9   3    0.02    0.05
  -6  -9  -3    0.05    0.05
   6  -9   3    0.04    0.05
  -6  -9  -3    0.11    0.04
  -7  -9  -3    4.85    0.23
  -7  -9  -3    5.05    0.23
  -7  -9  -3    4.64    0.23
   7  -9   3    4.84    0.25
   7  -9   3    4.95    0.24
  -7  -9  -3    4.92    0.23
  -7  -9  -3    4.91    0.23
  -7  -9  -3    4.62    0.23
  -7   9  -3    4.74    0.21
  -8  -9  -3   11.32    0.49
   8  -9   3   12.28    0.50
  -8  -9  -3   12.95    0.50
  -8  -9  -3   11.84    0.49
  -8  -9  -3   11.93    0.49
   8  -9   3   12.75    0.51
  -8  -9  -3   12.06    0.50
  -8   9  -3   12.46    0.48
   8   9   3   11.99    0.49
   9  -9   3    0.40    0.07
  -9  -9  -3    0.30    0.06
  -9  -9  -3    0.41    0.05
  -9  -9  -3    0.38    0.06
   9  -9   3    0.29    0.06
  -9  -9  -3    0.46    0.06
  -9   9  -3    0.32    0.05
   9   9   3    0.37    0.06
  10  -9   3    0.17    0.05
 -10  -9  -3    0.13    0.04
  10  -9   3    0.15    0.04
 -10  -9  -3    0.20    0.04
  10   9   3    0.09    0.05
 -10   9  -3    0.18    0.04
  10   9   3    0.14    0.04
 -10 -10   3    0.30    0.04
 -10 -10   3    0.33    0.04
  10 -10  -3    0.29    0.05
  10 -10  -3    0.26    0.05
 -10 -10   3    0.24    0.05
 -10 -10   3    0.31    0.05
  10  10  -3    0.31    0.05
   9 -10  -3    0.04    0.05
  -9 -10   3   -0.02    0.03
  -9 -10   3    0.01    0.04
   9 -10  -3    0.05    0.05
  -9 -10   3    0.02    0.04
  -9 -10   3   -0.01    0.03
  -9 -10   3    0.03    0.04
  -8 -10   3    0.39    0.06
  -8 -10   3    0.32    0.06
   8 -10  -3    0.28    0.07
  -8 -10   3    0.38    0.07
   8 -10  -3    0.18    0.07
  -8 -10   3    0.44    0.07
  -8 -10   3    0.33    0.06
  -7 -10   3    0.16    0.05
  -7 -10   3    0.10    0.05
   7 -10  -3    0.14    0.06
  -7 -10   3    0.03    0.05
  -7 -10   3    0.08    0.05
  -7 -10   3    0.02    0.05
   7 -10  -3    0.02    0.06
  -7 -10   3    0.13    0.04
  -6 -10   3    0.04    0.04
  -6 -10   3   -0.03    0.05
  -6 -10   3   -0.01    0.04
  -6 -10   3    0.11    0.05
   6 -10  -3   -0.04    0.06
  -6 -10   3    0.02    0.05
  -6 -10   3    0.04    0.04
   6 -10  -3   -0.02    0.06
  -5 -10   3   10.94    0.45
  -5 -10   3   11.03    0.44
  -5 -10   3   11.22    0.45
   5 -10  -3   11.56    0.45
  -5 -10   3   11.02    0.46
   5 -10  -3   11.32    0.47
  -5 -10   3   10.19    0.45
  -5 -10   3   11.45    0.46
   5 -10  -3   10.21    0.46
   4 -10  -3    3.36    0.17
  -4 -10   3    2.87    0.15
  -4 -10   3    2.87    0.16
   4 -10  -3    2.96    0.17
  -4 -10   3    2.65    0.23
  -4 -10   3    2.98    0.16
   4 -10  -3    4.20    0.22
   4 -10  -3    3.19    0.28
  -4 -10   3    2.91    0.15
   4 -10  -3    3.24    0.16
  -4 -10   3    3.14    0.16
   4 -10  -3    3.11    0.23
   4 -10  -3    2.97    0.16
   4  10  -3    2.91    0.26
  -4  10   3    3.15    0.22
   4  10  -3    2.84    0.23
  -3 -10   3   -0.01    0.06
  -3 -10   3    0.03    0.06
   3 -10  -3    0.12    0.08
   3 -10  -3    0.01    0.06
  -3  10   3    0.05    0.05
  -3  10   3    0.01    0.05
   3  10  -3    0.07    0.07
   2 -10  -3   13.13    0.58
  -2 -10   3   13.08    0.59
   2 -10  -3   12.22    0.61
  -2 -10   3   12.03    0.58
  -2  10   3   12.84    0.57
   2  10  -3   12.96    0.59
  -2  10   3   11.55    0.57
   1 -10  -3    1.98    0.19
   1 -10  -3    2.31    0.18
  -1 -10   3    2.25    0.18
  -1  10   3    2.21    0.18
   1  10  -3    2.07    0.18
  -1  10   3    2.30    0.18
   0 -10  -3    0.41    0.10
   0 -10   3    0.40    0.09
   0 -10   3    0.49    0.10
   0 -10  -3    0.24    0.08
   0  10  -3    0.48    0.09
   0  10   3    0.29    0.08
   0  10   3    0.32    0.09
   0  10  -3    0.47    0.10
   1 -10   3   -0.02    0.06
   1 -10   3    0.01    0.06
  -1 -10  -3   -0.04    0.05
  -1  10  -3   -0.01    0.05
   1  10   3    0.03    0.06
  -1  10  -3    0.01    0.05
  -2 -10  -3    5.55    0.33
   2 -10   3    5.69    0.37
   2 -10   3    6.57    0.35
  -2 -10  -3    6.26    0.34
  -2  10  -3    6.16    0.33
   2  10   3    6.01    0.35
  -3 -10  -3   27.22    1.18
   3 -10   3   28.93    1.19
  -3 -10  -3   30.57    1.19
   3 -10   3   28.27    1.24
  -3  10  -3   28.11    1.16
   3  10   3   27.85    1.20
  -4 -10  -3    0.12    0.04
   4 -10   3    0.00    0.05
  -4 -10  -3    0.08    0.04
  -4 -10  -3    0.11    0.04
  -4 -10  -3    0.00    0.04
  -4 -10  -3    0.10    0.08
   4 -10   3    0.00    0.04
  -4 -10  -3    0.01    0.04
   4 -10   3    0.04    0.04
   4 -10   3    0.07    0.09
   4 -10   3    0.03    0.05
  -4 -10  -3    0.08    0.04
  -4 -10  -3    0.05    0.07
  -4 -10  -3    0.06    0.03
  -4  10  -3    0.04    0.07
   4  10   3   -0.01    0.07
   4  10   3    0.05    0.07
  -4  10  -3    0.03    0.07
  -5 -10  -3    0.10    0.04
  -5 -10  -3    0.10    0.05
  -5 -10  -3    0.19    0.05
   5 -10   3    0.14    0.06
  -5 -10  -3    0.06    0.04
  -5 -10  -3    0.14    0.05
   5 -10   3    0.15    0.04
  -5 -10  -3    0.06    0.04
  -5 -10  -3    0.11    0.04
   5 -10   3    0.14    0.06
   5 -10   3    0.10    0.05
  -6 -10  -3    7.76    0.33
   6 -10   3    7.87    0.35
  -6 -10  -3    7.61    0.33
   6 -10   3    7.72    0.33
  -6 -10  -3    8.15    0.33
  -6 -10  -3    7.56    0.33
   6 -10   3    8.02    0.33
   6 -10   3    7.38    0.34
  -6 -10  -3    7.56    0.34
  -6 -10  -3    7.50    0.34
   7 -10   3    0.12    0.05
  -7 -10  -3    0.14    0.05
  -7 -10  -3    0.14    0.05
  -7 -10  -3    0.12    0.05
  -7 -10  -3    0.16    0.05
  -7 -10  -3    0.11    0.05
   7 -10   3    0.11    0.07
   7 -10   3    0.07    0.06
  -7 -10  -3    0.05    0.05
   7 -10   3    0.04    0.04
  -8 -10  -3    0.20    0.05
  -8 -10  -3    0.27    0.06
   8 -10   3    0.26    0.07
  -8 -10  -3    0.27    0.05
  -8 -10  -3    0.26    0.06
   8 -10   3    0.18    0.06
  -8 -10  -3    0.28    0.05
   8  10   3    0.24    0.06
  -9 -10  -3    0.81    0.07
  -9 -10  -3    0.67    0.07
  -9 -10  -3    0.75    0.07
   9 -10   3    0.57    0.07
   9 -10   3    0.57    0.08
  -9 -10  -3    0.76    0.07
   9  10   3    0.73    0.07
 -10 -10  -3    1.26    0.09
  10 -10   3    1.16    0.09
 -10 -10  -3    1.19    0.08
  10  10   3    1.32    0.08
  10  10   3    1.16    0.08
 -10 -11   3    0.01    0.03
 -10 -11   3   -0.01    0.02
  10 -11  -3   -0.02    0.03
 -10 -11   3   -0.02    0.03
 -10 -11   3   -0.03    0.02
  10  11  -3    0.00    0.03
  -9 -11   3    1.04    0.08
  -9 -11   3    0.85    0.07
  -9 -11   3    0.83    0.07
   9 -11  -3    0.82    0.08
  -9 -11   3    0.96    0.08
   9 -11  -3    0.81    0.08
  -9 -11   3    0.87    0.08
  -8 -11   3    2.16    0.14
  -8 -11   3    2.37    0.13
  -8 -11   3    2.43    0.14
   8 -11  -3    2.57    0.15
  -8 -11   3    2.46    0.14
  -8 -11   3    2.35    0.14
   8 -11  -3    2.40    0.15
  -7 -11   3   13.86    0.58
   7 -11  -3   14.78    0.59
   7 -11  -3   13.72    0.59
  -7 -11   3   15.39    0.58
  -7 -11   3   14.94    0.58
  -7 -11   3   14.15    0.58
  -7 -11   3   13.60    0.56
  -7 -11   3   14.41    0.58
   6 -11  -3    8.27    0.34
  -6 -11   3    7.83    0.35
  -6 -11   3    7.94    0.34
  -6 -11   3    8.11    0.36
   6 -11  -3    8.36    0.37
  -6 -11   3    8.37    0.35
  -6 -11   3    8.09    0.35
   6 -11  -3    7.52    0.36
  -6 -11   3    8.46    0.36
  -5 -11   3    4.95    0.24
  -5 -11   3    5.19    0.25
   5 -11  -3    5.34    0.24
  -5 -11   3    5.33    0.24
   5 -11  -3    5.25    0.26
  -5 -11   3    5.04    0.23
   5 -11  -3    5.43    0.26
  -5 -11   3    5.52    0.25
  -5 -11   3    4.55    0.24
  -4 -11   3    0.15    0.05
   4 -11  -3    0.15    0.06
   4 -11  -3    0.19    0.05
   4 -11  -3    0.07    0.05
  -4 -11   3    0.15    0.04
  -4 -11   3    0.18    0.06
   4 -11  -3    0.22    0.05
   4 -11  -3    0.18    0.06
  -4 -11   3    0.15    0.05
  -4 -11   3    0.18    0.05
   3 -11  -3    0.63    0.08
   3 -11  -3    0.69    0.07
   3 -11  -3    0.65    0.13
  -3 -11   3    0.57    0.07
   3 -11  -3    0.81    0.09
  -3 -11   3    0.58    0.07
   3 -11  -3    0.50    0.06
  -3 -11   3    0.72    0.07
  -3 -11   3    0.66    0.07
  -3 -11   3    0.62    0.07
   3 -11  -3    0.77    0.08
   3 -11  -3    0.69    0.08
  -3  11   3    0.54    0.10
   2 -11  -3    7.26    0.30
  -2 -11   3    7.24    0.30
   2 -11  -3    7.14    0.31
  -2 -11   3    7.18    0.39
   2 -11  -3    7.33    0.32
   2 -11  -3    7.70    0.31
   2 -11  -3    7.41    0.39
  -2 -11   3    6.95    0.31
  -2 -11   3    6.95    0.31
  -2 -11   3    7.36    0.40
  -2 -11   3    7.39    0.31
  -2 -11   3    7.13    0.31
   2 -11  -3    7.15    0.42
   2 -11  -3    6.89    0.31
  -2  11   3    7.36    0.38
  -2  11   3    7.31    0.39
   2  11  -3    6.69    0.39
  -1 -11   3   26.56    0.99
  -1 -11   3   22.83    0.97
   1 -11  -3   27.05    0.96
   1 -11  -3   24.43    0.96
   1 -11  -3   23.69    0.97
   1 -11  -3   23.56    1.06
  -1 -11   3   24.79    1.04
   1 -11  -3   24.88    1.04
   1  11  -3   24.06    1.04
  -1  11   3   25.67    1.03
  -1  11   3   23.99    1.03
   1  11  -3   23.74    1.04
   0 -11   3   20.08    0.91
   0 -11  -3   21.47    0.91
   0  11   3   23.07    0.93
   0  11  -3   21.08    0.90
   0  11   3   20.35    0.90
   0  11  -3   21.10    0.91
  -1 -11  -3    8.62    0.34
   1 -11   3    8.05    0.34
  -1 -11  -3    8.37    0.35
   1 -11   3    8.37    0.43
  -1 -11  -3    8.74    0.36
  -1 -11  -3    8.24    0.43
   1 -11   3    8.30    0.45
  -1 -11  -3    8.25    0.38
   1 -11   3    7.91    0.34
   1 -11   3    7.63    0.37
   1  11   3    7.87    0.42
   1  11   3    7.82    0.43
  -1  11  -3    8.01    0.42
  -2 -11  -3   26.20    1.04
   2 -11   3   24.24    0.94
   2 -11   3   22.22    1.06
   2 -11   3   24.49    0.93
  -2 -11  -3   24.80    0.94
   2 -11   3   24.03    0.94
   2 -11   3   23.17    0.93
  -2 -11  -3   25.25    1.03
  -2 -11  -3   23.88    0.93
  -2 -11  -3   24.73    0.93
  -2 -11  -3   25.09    0.93
   2 -11   3   23.63    1.03
  -2 -11  -3   22.89    0.93
  -2 -11  -3   24.46    0.94
   2  11   3   24.14    1.04
  -2  11  -3   24.26    1.02
   3 -11   3    1.82    0.12
   3 -11   3    1.99    0.12
  -3 -11  -3    2.03    0.12
   3 -11   3    1.76    0.13
   3 -11   3    1.80    0.12
  -3 -11  -3    1.93    0.12
  -3 -11  -3    1.85    0.12
  -3 -11  -3    1.99    0.11
  -3 -11  -3    1.81    0.12
  -3 -11  -3    2.00    0.11
   3 -11   3    1.88    0.12
  -4 -11  -3    1.61    0.10
  -4 -11  -3    1.50    0.11
   4 -11   3    1.46    0.11
   4 -11   3    1.64    0.12
   4 -11   3    1.41    0.10
  -4 -11  -3    1.42    0.10
  -4 -11  -3    1.59    0.11
   4 -11   3    1.42    0.12
   4 -11   3    1.50    0.12
  -4 -11  -3    1.50    0.11
  -4 -11  -3    1.55    0.11
   5 -11   3    0.32    0.07
   5 -11   3    0.58    0.09
  -5 -11  -3    0.33    0.07
  -5 -11  -3    0.40    0.06
  -5 -11  -3    0.45    0.06
  -5 -11  -3    0.42    0.07
   5 -11   3    0.52    0.06
  -5 -11  -3    0.37    0.07
  -5 -11  -3    0.43    0.07
   5 -11   3    0.49    0.07
  -5 -11  -3    0.48    0.06
   6 -11   3    1.78    0.11
   6 -11   3    1.68    0.12
  -6 -11  -3    1.57    0.11
  -6 -11  -3    1.81    0.12
   6 -11   3    1.82    0.14
  -6 -11  -3    1.79    0.12
   6 -11   3    1.66    0.13
  -6 -11  -3    1.72    0.11
  -6 -11  -3    1.82    0.12
  -6 -11  -3    1.53    0.12
   6  11   3    1.58    0.13
  -7 -11  -3    0.04    0.04
   7 -11   3    0.09    0.06
  -7 -11  -3    0.04    0.05
   7 -11   3    0.03    0.04
  -7 -11  -3    0.07    0.05
   7 -11   3    0.07    0.04
  -7 -11  -3   -0.01    0.05
  -7 -11  -3    0.06    0.05
  -7 -11  -3    0.01    0.04
   7 -11   3    0.05    0.07
  -8 -11  -3    0.78    0.08
   8 -11   3    0.70    0.08
  -8 -11  -3    0.57    0.07
  -8 -11  -3    0.67    0.07
  -8 -11  -3    0.74    0.08
  -8 -11  -3    0.66    0.07
   8 -11   3    0.74    0.09
   8  11   3    0.73    0.07
  -9 -11  -3    0.45    0.05
  -9 -11  -3    0.43    0.05
  -9 -11  -3    0.50    0.06
  -9 -11  -3    0.55    0.06
   9 -11   3    0.37    0.06
   9 -11   3    0.41    0.05
   9  11   3    0.61    0.06
 -10 -11  -3   -0.03    0.03
  10 -11   3    0.06    0.03
  10  11   3   -0.09    0.03
  10  11   3    0.06    0.03
  -9 -12   3    0.46    0.05
  -9 -12   3    0.39    0.05
   9 -12  -3    0.35    0.05
  -9 -12   3    0.44    0.05
  -9 -12   3    0.55    0.05
   9 -12  -3    0.42    0.05
  -9 -12   3    0.51    0.05
  -8 -12   3    0.14    0.05
  -8 -12   3    0.10    0.04
   8 -12  -3    0.22    0.06
  -8 -12   3    0.11    0.04
   8 -12  -3    0.19    0.05
  -8 -12   3    0.09    0.04
  -8 -12   3    0.06    0.04
   7 -12  -3    0.87    0.10
  -7 -12   3    0.90    0.09
  -7 -12   3    0.79    0.08
  -7 -12   3    1.05    0.09
  -7 -12   3    0.85    0.08
  -7 -12   3    1.07    0.09
   7 -12  -3    0.88    0.10
  -7 -12   3    0.84    0.07
  -6 -12   3    0.20    0.05
  -6 -12   3    0.22    0.06
   6 -12  -3    0.24    0.05
  -6 -12   3    0.21    0.06
  -6 -12   3    0.17    0.06
   6 -12  -3    0.10    0.06
  -6 -12   3    0.25    0.06
   6 -12  -3    0.29    0.08
  -6 -12   3    0.17    0.06
   5 -12  -3    0.14    0.05
  -5 -12   3    0.14    0.05
   5 -12  -3    0.10    0.06
  -5 -12   3    0.09    0.05
   5 -12  -3    0.09    0.06
   5 -12  -3    0.09    0.04
  -5 -12   3    0.06    0.05
  -5 -12   3    0.13    0.04
  -5 -12   3    0.06    0.04
  -4 -12   3    4.47    0.22
   4 -12  -3    4.55    0.22
   4 -12  -3    4.62    0.21
  -4 -12   3    4.70    0.22
   4 -12  -3    4.52    0.22
  -4 -12   3    4.38    0.22
  -4 -12   3    4.45    0.22
   4 -12  -3    4.13    0.22
  -4 -12   3    4.46    0.21
   4 -12  -3    4.71    0.23
  -3 -12   3    0.92    0.09
  -3 -12   3    0.95    0.08
  -3 -12   3    1.06    0.08
   3 -12  -3    0.84    0.08
  -3 -12   3    1.05    0.10
   3 -12  -3    0.78    0.08
   3 -12  -3    1.13    0.11
  -3 -12   3    0.84    0.08
   3 -12  -3    0.87    0.09
   3 -12  -3    0.96    0.08
  -3 -12   3    0.94    0.09
   2 -12  -3   16.26    0.62
  -2 -12   3   15.80    0.63
   2 -12  -3   15.90    0.63
  -2 -12   3   15.44    0.63
   2 -12  -3   15.76    0.63
  -2 -12   3   15.36    0.63
   2 -12  -3   15.58    0.64
  -2 -12   3   16.00    0.62
  -2 -12   3   15.95    0.62
   2 -12  -3   15.62    0.63
   2 -12  -3   16.11    0.63
   1 -12  -3    1.12    0.10
  -1 -12   3    1.04    0.09
   1 -12  -3    1.13    0.09
  -1 -12   3    1.07    0.09
  -1 -12   3    0.95    0.08
   1 -12  -3    1.10    0.09
  -1 -12   3    1.09    0.10
   1 -12  -3    1.11    0.10
   1 -12  -3    0.98    0.09
  -1 -12   3    1.14    0.09
   1 -12  -3    1.12    0.09
   0 -12   3    0.74    0.08
   0 -12  -3    0.97    0.09
   0 -12   3    0.83    0.08
   0 -12  -3    0.71    0.07
   0 -12  -3    0.90    0.08
   0 -12   3    0.97    0.08
   0 -12   3    0.90    0.09
   0 -12  -3    0.91    0.08
   0 -12  -3    1.00    0.09
   0 -12   3    0.81    0.08
   0 -12  -3    0.77    0.08
   1 -12   3    4.34    0.22
  -1 -12  -3    4.73    0.22
   1 -12   3    4.73    0.21
   1 -12   3    4.55    0.21
  -1 -12  -3    4.40    0.21
   1 -12   3    4.47    0.22
  -1 -12  -3    4.62    0.22
  -1 -12  -3    4.65    0.21
  -1 -12  -3    4.78    0.21
   1 -12   3    4.71    0.21
  -1 -12  -3    4.77    0.22
  -2 -12  -3    1.66    0.11
   2 -12   3    1.61    0.11
   2 -12   3    1.53    0.11
  -2 -12  -3    1.55    0.11
  -2 -12  -3    1.70    0.11
   2 -12   3    1.67    0.11
  -2 -12  -3    1.57    0.11
   2 -12   3    1.45    0.11
  -2 -12  -3    1.53    0.12
  -2 -12  -3    1.38    0.10
   2 -12   3    1.44    0.11
  -2 -12  -3    1.45    0.10
   3 -12   3    5.99    0.28
  -3 -12  -3    6.34    0.29
  -3 -12  -3    6.59    0.27
   3 -12   3    6.21    0.28
   3 -12   3    6.33    0.28
  -3 -12  -3    6.21    0.28
   3 -12   3    5.95    0.29
  -3 -12  -3    6.50    0.28
   3 -12   3    6.27    0.28
  -3 -12  -3    6.19    0.28
  -3 -12  -3    6.24    0.28
  -4 -12  -3    0.52    0.07
   4 -12   3    0.57    0.09
   4 -12   3    0.49    0.07
  -4 -12  -3    0.65    0.08
   4 -12   3    0.70    0.08
   4 -12   3    0.53    0.07
  -4 -12  -3    0.64    0.08
   4 -12   3    0.54    0.08
  -4 -12  -3    0.46    0.06
  -4 -12  -3    0.68    0.08
  -4 -12  -3    0.66    0.08
  -5 -12  -3    0.13    0.05
  -5 -12  -3    0.20    0.06
   5 -12   3    0.26    0.07
  -5 -12  -3    0.21    0.05
   5 -12   3    0.18    0.05
   5 -12   3    0.22    0.06
  -5 -12  -3    0.25    0.06
  -5 -12  -3    0.11    0.05
   5 -12   3    0.16    0.05
  -5 -12  -3    0.35    0.06
  -5 -12  -3    0.22    0.05
  -6 -12  -3    3.36    0.18
   6 -12   3    3.24    0.18
  -6 -12  -3    3.71    0.18
   6 -12   3    3.59    0.17
  -6 -12  -3    3.38    0.18
  -6 -12  -3    3.38    0.18
  -6 -12  -3    3.18    0.18
   6 -12   3    3.34    0.20
  -6 -12  -3    3.37    0.17
   6  12   3    3.43    0.18
   7 -12   3    0.06    0.06
  -7 -12  -3    0.05    0.04
   7 -12   3    0.11    0.05
  -7 -12  -3    0.16    0.05
   7 -12   3    0.11    0.04
  -7 -12  -3    0.09    0.05
  -7 -12  -3    0.08    0.04
  -7 -12  -3    0.09    0.05
  -7 -12  -3    0.01    0.05
   7 -12   3    0.11    0.04
  -8 -12  -3    0.05    0.04
  -8 -12  -3    0.11    0.04
  -8 -12  -3    0.08    0.04
   8 -12   3    0.05    0.04
   8 -12   3    0.10    0.05
  -8 -12  -3    0.08    0.04
  -8 -12  -3    0.03    0.04
   8  12   3    0.10    0.05
   9 -12   3    0.19    0.05
  -9 -12  -3    0.21    0.04
  -9 -12  -3    0.19    0.04
   9 -12   3    0.19    0.04
  -9 -12  -3    0.25    0.04
   9  12   3    0.20    0.04
  -9 -13   3    1.83    0.09
   9 -13  -3    1.82    0.10
  -9 -13   3    1.72    0.09
  -9 -13   3    1.68    0.09
   8 -13  -3    0.57    0.07
   8 -13  -3    0.57    0.06
  -8 -13   3    0.46    0.06
  -8 -13   3    0.54    0.06
  -8 -13   3    0.63    0.06
  -8 -13   3    0.58    0.06
  -8 -13   3    0.53    0.06
  -7 -13   3   -0.04    0.04
  -7 -13   3    0.08    0.05
  -7 -13   3   -0.01    0.04
  -7 -13   3    0.03    0.04
  -7 -13   3    0.01    0.03
  -7 -13   3    0.06    0.04
   7 -13  -3    0.02    0.05
   7 -13  -3    0.00    0.05
  -6 -13   3    1.01    0.09
   6 -13  -3    1.10    0.11
   6 -13  -3    1.25    0.09
  -6 -13   3    1.06    0.08
  -6 -13   3    1.09    0.10
   6 -13  -3    1.11    0.11
  -6 -13   3    1.12    0.10
  -6 -13   3    1.05    0.10
  -5 -13   3    1.53    0.11
   5 -13  -3    1.39    0.13
  -5 -13   3    1.39    0.11
  -5 -13   3    1.32    0.11
  -5 -13   3    1.16    0.09
   5 -13  -3    1.12    0.11
   5 -13  -3    1.33    0.10
   5 -13  -3    1.41    0.10
  -5 -13   3    1.46    0.11
  -4 -13   3    3.80    0.19
  -4 -13   3    3.50    0.19
   4 -13  -3    3.79    0.21
  -4 -13   3    3.87    0.19
   4 -13  -3    3.80    0.19
  -4 -13   3    3.53    0.19
  -4 -13   3    3.67    0.18
   4 -13  -3    3.88    0.21
   4 -13  -3    3.72    0.19
   4 -13  -3    3.79    0.19
  -3 -13   3   16.92    0.68
  -3 -13   3   17.31    0.67
   3 -13  -3   17.09    0.67
   3 -13  -3   17.34    0.68
   3 -13  -3   16.87    0.67
  -3 -13   3   17.09    0.67
   3 -13  -3   16.50    0.68
  -3 -13   3   17.43    0.68
  -3 -13   3   16.77    0.68
  -3 -13   3   16.03    0.68
   3 -13  -3   17.65    0.69
  -2 -13   3    2.73    0.15
  -2 -13   3    2.95    0.16
  -2 -13   3    2.57    0.15
  -2 -13   3    2.75    0.15
   2 -13  -3    2.84    0.16
   2 -13  -3    2.78    0.15
   2 -13  -3    2.62    0.16
   2 -13  -3    2.70    0.16
  -2 -13   3    2.62    0.15
   2 -13  -3    2.68    0.16
   2 -13  -3    2.56    0.15
  -1 -13   3    0.71    0.08
  -1 -13   3    0.81    0.08
   1 -13  -3    0.79    0.09
  -1 -13   3    0.78    0.08
  -1 -13   3    0.95    0.08
  -1 -13   3    0.88    0.09
   1 -13  -3    0.75    0.08
   1 -13  -3    0.93    0.09
   1 -13  -3    0.91    0.08
   1 -13  -3    0.76    0.08
  -1 -13   3    1.00    0.09
   1 -13  -3    0.93    0.10
   0 -13   3   23.43    0.90
   0 -13  -3   23.20    0.91
   0 -13  -3   22.92    0.89
   0 -13   3   23.25    0.90
   0 -13   3   23.29    0.91
   0 -13  -3   23.19    0.90
   0 -13  -3   23.56    0.91
   0 -13   3   22.80    0.90
   0 -13   3   22.91    0.90
   0 -13  -3   23.40    0.90
   0 -13  -3   23.12    0.90
   1 -13   3    5.79    0.26
  -1 -13  -3    6.12    0.27
   1 -13   3    5.72    0.27
  -1 -13  -3    5.89    0.27
  -1 -13  -3    5.97    0.26
   1 -13   3    5.92    0.26
  -1 -13  -3    5.81    0.26
  -1 -13  -3    6.04    0.27
   1 -13   3    5.72    0.26
  -1 -13  -3    6.09    0.26
   1 -13   3    5.42    0.26
  -2 -13  -3   12.46    0.51
   2 -13   3   12.23    0.50
  -2 -13  -3   11.08    0.49
   2 -13   3   12.49    0.51
  -2 -13  -3   13.07    0.51
  -2 -13  -3   12.23    0.50
   2 -13   3   12.59    0.50
  -2 -13  -3   12.36    0.50
   2 -13   3   12.11    0.51
  -2 -13  -3   12.49    0.50
  -2 -13  -3   12.25    0.51
   2 -13   3   12.81    0.50
   3 -13   3    0.53    0.07
  -3 -13  -3    0.54    0.07
  -3 -13  -3    0.53    0.06
   3 -13   3    0.44    0.07
  -3 -13  -3    0.63    0.07
   3 -13   3    0.41    0.07
   3 -13   3    0.55    0.07
  -3 -13  -3    0.61    0.08
  -3 -13  -3    0.52    0.07
   3 -13   3    0.49    0.07
  -3 -13  -3    0.55    0.08
   4 -13   3    1.56    0.12
  -4 -13  -3    1.73    0.13
   4 -13   3    1.65    0.12
  -4 -13  -3    1.70    0.12
  -4 -13  -3    1.66    0.11
  -4 -13  -3    1.67    0.12
   4 -13   3    1.61    0.13
  -4 -13  -3    1.69    0.12
   4 -13   3    1.86    0.13
  -4 -13  -3    1.71    0.11
   4 -13   3    1.87    0.14
   5 -13   3    0.12    0.05
  -5 -13  -3    0.02    0.05
   5 -13   3    0.01    0.05
   5 -13   3    0.17    0.07
   5 -13   3    0.10    0.05
  -5 -13  -3    0.03    0.04
  -5 -13  -3    0.08    0.05
  -5 -13  -3    0.05    0.04
  -5 -13  -3    0.06    0.04
  -6 -13  -3    0.13    0.04
  -6 -13  -3    0.19    0.05
  -6 -13  -3    0.11    0.05
  -6 -13  -3    0.07    0.05
  -6 -13  -3    0.09    0.05
   6 -13   3    0.14    0.04
   6 -13   3    0.16    0.07
  -6 -13  -3    0.09    0.05
   6 -13   3    0.12    0.05
   6  13   3    0.11    0.06
  -7 -13  -3    0.69    0.07
   7 -13   3    0.54    0.06
   7 -13   3    0.52    0.07
  -7 -13  -3    0.48    0.06
  -7 -13  -3    0.56    0.07
   7 -13   3    0.54    0.05
  -7 -13  -3    0.63    0.07
  -7 -13  -3    0.50    0.06
   7 -13   3    0.47    0.08
  -7 -13  -3    0.59    0.07
  -8 -13  -3   -0.02    0.03
  -8 -13  -3   -0.02    0.03
   8 -13   3   -0.04    0.03
  -8 -13  -3   -0.03    0.03
  -8 -13  -3    0.03    0.03
  -8 -13  -3    0.05    0.03
   8 -13   3    0.02    0.04
   8  13   3   -0.04    0.04
  -8 -14   3    0.02    0.03
   8 -14  -3    0.03    0.03
  -8 -14   3    0.03    0.03
  -8 -14   3    0.00    0.03
   8 -14  -3    0.03    0.03
  -8 -14   3    0.01    0.03
  -7 -14   3    0.30    0.05
   7 -14  -3    0.29    0.05
  -7 -14   3    0.36    0.05
  -7 -14   3    0.27    0.05
   7 -14  -3    0.23    0.05
  -7 -14   3    0.32    0.05
   6 -14  -3    1.12    0.10
   6 -14  -3    1.30    0.09
  -6 -14   3    1.37    0.10
   6 -14  -3    1.19    0.11
  -6 -14   3    1.19    0.08
  -6 -14   3    1.29    0.10
  -6 -14   3    1.06    0.10
  -6 -14   3    1.36    0.10
  -5 -14   3    3.08    0.17
   5 -14  -3    3.36    0.17
  -5 -14   3    3.26    0.17
  -5 -14   3    3.44    0.18
   5 -14  -3    3.18    0.18
   5 -14  -3    3.27    0.16
   5 -14  -3    3.07    0.18
  -5 -14   3    3.24    0.17
  -5 -14   3    3.44    0.16
   4 -14  -3   22.71    0.89
   4 -14  -3   24.17    0.91
   4 -14  -3   23.73    0.91
  -4 -14   3   23.78    0.89
  -4 -14   3   22.83    0.90
   4 -14  -3   23.00    0.90
  -4 -14   3   22.74    0.90
  -4 -14   3   23.05    0.90
   4 -14  -3   22.09    0.89
  -4 -14   3   23.07    0.90
   3 -14  -3    3.82    0.19
  -3 -14   3    3.57    0.20
   3 -14  -3    3.64    0.19
  -3 -14   3    3.63    0.18
  -3 -14   3    3.82    0.19
   3 -14  -3    3.72    0.20
  -3 -14   3    3.80    0.20
   3 -14  -3    4.15    0.21
   3 -14  -3    3.86    0.19
  -3 -14   3    3.88    0.18
   2 -14  -3    4.49    0.22
  -2 -14   3    4.73    0.22
  -2 -14   3    4.51    0.22
  -2 -14   3    4.41    0.21
   2 -14  -3    4.33    0.21
  -2 -14   3    4.66    0.21
   2 -14  -3    4.31    0.23
   2 -14  -3    4.32    0.22
  -2 -14   3    4.66    0.22
   2 -14  -3    4.81    0.22
   2 -14  -3    4.48    0.22
   1 -14  -3   24.71    0.96
  -1 -14   3   24.61    0.95
   1 -14  -3   24.40    0.94
   1 -14  -3   24.40    0.95
  -1 -14   3   24.20    0.94
   1 -14  -3   25.19    0.95
  -1 -14   3   24.35    0.95
   1 -14  -3   24.92    0.95
  -1 -14   3   24.87    0.96
   1 -14  -3   24.33    0.96
  -1 -14   3   23.51    0.94
   0 -14  -3    0.19    0.06
   0 -14  -3    0.19    0.06
   0 -14   3    0.08    0.05
   0 -14   3    0.12    0.05
   0 -14   3    0.15    0.05
   0 -14  -3    0.12    0.05
   0 -14   3    0.12    0.04
   0 -14  -3    0.18    0.05
   0 -14  -3    0.11    0.05
   0 -14  -3    0.19    0.05
   0 -14   3    0.06    0.05
  -1 -14  -3    4.92    0.22
  -1 -14  -3    4.83    0.23
   1 -14   3    4.97    0.22
  -1 -14  -3    4.57    0.22
   1 -14   3    4.39    0.23
  -1 -14  -3    4.77    0.23
   1 -14   3    4.47    0.22
  -1 -14  -3    4.90    0.23
   1 -14   3    4.75    0.22
  -1 -14  -3    4.81    0.22
   1 -14   3    4.65    0.23
  -2 -14  -3    0.76    0.08
  -2 -14  -3    0.85    0.08
   2 -14   3    0.78    0.09
   2 -14   3    0.67    0.08
   2 -14   3    0.54    0.07
  -2 -14  -3    0.81    0.09
   2 -14   3    0.63    0.08
  -2 -14  -3    0.71    0.07
  -2 -14  -3    0.68    0.08
  -2 -14  -3    0.66    0.09
   2 -14   3    0.74    0.09
  -3 -14  -3    0.78    0.08
   3 -14   3    0.72    0.08
  -3 -14  -3    0.92    0.09
   3 -14   3    0.72    0.08
  -3 -14  -3    1.04    0.10
  -3 -14  -3    0.82    0.08
  -3 -14  -3    1.01    0.09
  -3 -14  -3    1.04    0.09
   3 -14   3    0.85    0.09
   3 -14   3    0.86    0.08
   3 -14   3    0.76    0.09
   4 -14   3    0.48    0.07
  -4 -14  -3    0.51    0.06
   4 -14   3    0.49    0.07
  -4 -14  -3    0.52    0.07
  -4 -14  -3    0.47    0.07
  -4 -14  -3    0.62    0.07
  -4 -14  -3    0.49    0.07
   4 -14   3    0.49    0.07
   4 -14   3    0.55    0.08
  -4 -14  -3    0.63    0.07
   4 -14   3    0.49    0.07
  -5 -14  -3    0.02    0.05
  -5 -14  -3    0.02    0.04
  -5 -14  -3    0.05    0.05
   5 -14   3    0.00    0.04
   5 -14   3    0.06    0.04
  -5 -14  -3   -0.04    0.04
  -5 -14  -3   -0.02    0.04
   5 -14   3   -0.02    0.05
   5 -14   3    0.06    0.05
   5  14   3    0.09    0.05
   6 -14   3    0.24    0.05
   6 -14   3    0.29    0.07
  -6 -14  -3    0.48    0.06
  -6 -14  -3    0.35    0.06
  -6 -14  -3    0.36    0.06
  -6 -14  -3    0.38    0.06
   6 -14   3    0.29    0.06
  -6 -14  -3    0.32    0.06
   6 -14   3    0.31    0.05
   7 -14   3    0.25    0.05
   7 -14   3    0.21    0.05
   7 -14   3    0.18    0.04
  -7 -14  -3    0.22    0.04
  -7 -14  -3    0.17    0.04
   7 -14   3    0.20    0.04
  -7 -14  -3    0.25    0.05
  -7 -14  -3    0.18    0.04
  -8 -14  -3    0.19    0.03
   8 -14   3    0.19    0.04
  -8 -14  -3    0.24    0.04
  -8 -14  -3    0.18    0.03
   8 -14   3    0.17    0.03
  -8 -14  -3    0.23    0.05
   8  14   3    0.29    0.04
   7 -15  -3   -0.05    0.03
  -7 -15   3   -0.04    0.03
  -7 -15   3    0.02    0.03
  -7 -15   3    0.00    0.03
   7 -15  -3   -0.04    0.03
  -7 -15   3    0.00    0.03
   6 -15  -3    0.50    0.06
   6 -15  -3    0.54    0.06
  -6 -15   3    0.68    0.07
  -6 -15   3    0.63    0.06
  -6 -15   3    0.58    0.06
  -6 -15   3    0.51    0.06
  -6 -15   3    0.73    0.06
   6 -15  -3    0.67    0.07
  -5 -15   3    1.31    0.09
  -5 -15   3    1.36    0.10
   5 -15  -3    1.13    0.10
   5 -15  -3    1.28    0.09
  -5 -15   3    1.22    0.10
  -5 -15   3    1.24    0.10
   5 -15  -3    1.34    0.11
   5 -15  -3    1.10    0.10
  -5 -15   3    1.22    0.08
  -4 -15   3    0.07    0.04
   4 -15  -3    0.01    0.05
  -4 -15   3    0.07    0.04
  -4 -15   3    0.16    0.04
  -4 -15   3    0.12    0.05
  -4 -15   3    0.12    0.05
   4 -15  -3    0.15    0.06
   4 -15  -3    0.17    0.04
   4 -15  -3    0.06    0.04
   4 -15  -3    0.13    0.04
  -3 -15   3    0.07    0.05
   3 -15  -3    0.10    0.05
  -3 -15   3    0.14    0.04
   3 -15  -3    0.08    0.05
   3 -15  -3    0.09    0.06
  -3 -15   3    0.12    0.05
  -3 -15   3    0.15    0.04
   3 -15  -3    0.03    0.04
  -3 -15   3    0.11    0.05
   3 -15  -3    0.15    0.06
   2 -15  -3    0.19    0.06
  -2 -15   3    0.20    0.05
   2 -15  -3    0.12    0.05
  -2 -15   3    0.14    0.05
  -2 -15   3    0.13    0.04
   2 -15  -3    0.16    0.05
  -2 -15   3    0.14    0.04
  -2 -15   3    0.18    0.05
   2 -15  -3    0.18    0.05
   2 -15  -3    0.08    0.05
   2 -15  -3    0.20    0.06
  -1 -15   3    0.22    0.05
   1 -15  -3    0.17    0.05
   1 -15  -3    0.24    0.06
   1 -15  -3    0.16    0.05
   1 -15  -3    0.20    0.06
   1 -15  -3    0.22    0.06
   1 -15  -3    0.19    0.06
  -1 -15   3    0.25    0.05
  -1 -15   3    0.25    0.06
  -1 -15   3    0.22    0.06
  -1 -15   3    0.26    0.06
   0 -15  -3    0.08    0.05
   0 -15  -3    0.06    0.05
   0 -15   3    0.02    0.04
   0 -15   3   -0.02    0.05
   0 -15  -3    0.05    0.04
   0 -15   3    0.03    0.04
   0 -15   3    0.18    0.05
   0 -15  -3    0.06    0.05
   0 -15  -3    0.07    0.05
   0 -15   3    0.08    0.05
   0 -15  -3    0.05    0.04
  -1 -15  -3   12.18    0.52
   1 -15   3   12.70    0.51
   1 -15   3   12.75    0.51
  -1 -15  -3   12.27    0.50
  -1 -15  -3   12.48    0.51
   1 -15   3   13.23    0.51
   1 -15   3   12.63    0.52
  -1 -15  -3   13.01    0.51
  -1 -15  -3   11.98    0.50
  -1 -15  -3   12.94    0.52
   1 -15   3   12.52    0.52
  -2 -15  -3    2.07    0.13
  -2 -15  -3    2.01    0.14
   2 -15   3    2.19    0.13
   2 -15   3    1.95    0.13
   2 -15   3    2.05    0.13
  -2 -15  -3    2.10    0.13
   2 -15   3    2.10    0.14
  -2 -15  -3    2.25    0.14
   2 -15   3    2.28    0.14
  -2 -15  -3    2.10    0.13
  -3 -15  -3   10.82    0.46
   3 -15   3   11.49    0.46
   3 -15   3   11.06    0.45
   3 -15   3   10.95    0.46
  -3 -15  -3   11.06    0.45
  -3 -15  -3   10.93    0.45
  -3 -15  -3   10.76    0.45
   3 -15   3   11.01    0.45
  -3 -15  -3   10.77    0.45
   3 -15   3   10.82    0.46
  -3 -15  -3   10.98    0.45
  -4 -15  -3    0.40    0.06
   4 -15   3    0.30    0.06
  -4 -15  -3    0.38    0.06
  -4 -15  -3    0.38    0.06
   4 -15   3    0.38    0.06
   4 -15   3    0.35    0.07
   4 -15   3    0.36    0.06
   4 -15   3    0.27    0.06
  -4 -15  -3    0.40    0.06
  -4 -15  -3    0.31    0.06
  -4 -15  -3    0.33    0.06
   5 -15   3    2.27    0.14
   5 -15   3    2.22    0.13
   5 -15   3    2.32    0.13
  -5 -15  -3    2.27    0.13
  -5 -15  -3    2.24    0.13
  -5 -15  -3    2.17    0.13
  -5 -15  -3    2.39    0.13
   5 -15   3    2.32    0.13
  -5 -15  -3    2.42    0.14
   5  15   3    2.31    0.13
  -6 -15  -3    0.00    0.04
   6 -15   3    0.02    0.03
  -6 -15  -3    0.05    0.04
  -6 -15  -3    0.02    0.04
   6 -15   3   -0.01    0.04
  -6 -15  -3   -0.06    0.03
  -6 -15  -3    0.01    0.04
   6 -15   3   -0.01    0.04
   6 -15   3    0.00    0.03
   7 -15   3    0.28    0.04
   7 -15   3    0.29    0.04
  -7 -15  -3    0.22    0.04
  -7 -15  -3    0.20    0.04
  -7 -15  -3    0.27    0.04
   7 -15   3    0.24    0.05
  -7 -15  -3    0.18    0.04
   7  15   3    0.33    0.05
  -6 -16   3    0.16    0.04
  -6 -16   3    0.23    0.04
  -6 -16   3    0.17    0.03
   6 -16  -3    0.14    0.04
  -6 -16   3    0.24    0.04
   6 -16  -3    0.24    0.04
  -6 -16   3    0.23    0.04
  -5 -16   3    0.27    0.05
   5 -16  -3    0.28    0.05
  -5 -16   3    0.21    0.04
   5 -16  -3    0.27    0.05
  -5 -16   3    0.31    0.05
   5 -16  -3    0.31    0.05
  -5 -16   3    0.25    0.05
  -5 -16   3    0.30    0.04
   4 -16  -3    0.40    0.05
   4 -16  -3    0.48    0.06
  -4 -16   3    0.47    0.06
   4 -16  -3    0.53    0.06
   4 -16  -3    0.51    0.07
  -4 -16   3    0.69    0.07
  -4 -16   3    0.51    0.06
  -4 -16   3    0.45    0.05
   4 -16  -3    0.52    0.07
   3 -16  -3   -0.05    0.04
   3 -16  -3    0.01    0.04
   3 -16  -3    0.00    0.04
   3 -16  -3    0.00    0.04
  -3 -16   3   -0.03    0.04
  -3 -16   3    0.05    0.03
  -3 -16   3    0.07    0.04
   3 -16  -3    0.05    0.05
  -3 -16   3    0.01    0.03
  -3 -16   3    0.00    0.03
  -2 -16   3    0.44    0.07
  -2 -16   3    0.52    0.06
   2 -16  -3    0.53    0.07
  -2 -16   3    0.49    0.06
   2 -16  -3    0.53    0.07
   2 -16  -3    0.48    0.06
  -2 -16   3    0.54    0.07
  -2 -16   3    0.51    0.06
   2 -16  -3    0.53    0.07
   2 -16  -3    0.54    0.06
   1 -16  -3    1.05    0.10
   1 -16  -3    1.11    0.09
  -1 -16   3    1.20    0.10
   1 -16  -3    1.09    0.09
  -1 -16   3    1.13    0.09
   1 -16  -3    1.15    0.09
   1 -16  -3    1.18    0.10
  -1 -16   3    1.08    0.09
   1 -16  -3    1.29    0.10
  -1 -16   3    1.28    0.10
   0 -16  -3    1.70    0.11
   0 -16   3    1.59    0.11
   0 -16  -3    1.62    0.10
   0 -16  -3    1.73    0.11
   0 -16   3    1.74    0.12
   0 -16   3    1.64    0.11
   0 -16  -3    1.65    0.11
   0 -16   3    1.59    0.11
   0 -16  -3    1.61    0.12
   0 -16   3    1.59    0.10
   0 -16  -3    1.47    0.11
   1 -16   3    0.76    0.08
   1 -16   3    0.84    0.08
  -1 -16  -3    1.00    0.08
   1 -16   3    0.75    0.08
  -1 -16  -3    0.87    0.08
  -1 -16  -3    1.03    0.09
   1 -16   3    0.84    0.08
  -1 -16  -3    0.87    0.08
   1 -16   3    0.96    0.09
  -1 -16  -3    0.87    0.09
   2 -16   3    1.23    0.10
   2 -16   3    1.49    0.10
  -2 -16  -3    1.29    0.10
  -2 -16  -3    1.24    0.09
  -2 -16  -3    1.32    0.11
  -2 -16  -3    1.16    0.09
   2 -16   3    1.19    0.10
  -2 -16  -3    1.27    0.09
   2 -16   3    0.91    0.09
   2 -16   3    1.14    0.10
   3 -16   3    0.23    0.05
  -3 -16  -3    0.14    0.04
  -3 -16  -3    0.14    0.04
   3 -16   3    0.16    0.05
  -3 -16  -3    0.21    0.05
  -3 -16  -3    0.12    0.04
  -3 -16  -3    0.16    0.05
   3 -16   3    0.08    0.04
   3 -16   3    0.10    0.04
   3 -16   3    0.25    0.05
  -4 -16  -3    0.15    0.04
   4 -16   3    0.15    0.04
   4 -16   3    0.16    0.05
   4 -16   3    0.16    0.05
   4 -16   3    0.11    0.04
  -4 -16  -3    0.21    0.05
  -4 -16  -3    0.14    0.05
  -4 -16  -3    0.11    0.04
  -4 -16  -3    0.23    0.04
  -5 -16  -3    0.46    0.05
   5 -16   3    0.54    0.06
   5 -16   3    0.53    0.06
  -5 -16  -3    0.49    0.06
  -5 -16  -3    0.51    0.06
  -5 -16  -3    0.41    0.06
   5 -16   3    0.46    0.06
   5 -16   3    0.46    0.05
  -5 -16  -3    0.53    0.06
   5  16   3    0.61    0.06
   6 -16   3    0.28    0.04
  -6 -16  -3    0.19    0.04
   6 -16   3    0.23    0.05
  -6 -16  -3    0.28    0.04
  -6 -16  -3    0.26    0.04
   6 -16   3    0.21    0.03
  -6 -16  -3    0.26    0.04
   6 -16   3    0.24    0.04
  -6 -16  -3    0.25    0.04
  -5 -17   3    0.49    0.05
  -5 -17   3    0.40    0.04
  -5 -17   3    0.46    0.05
  -5 -17   3    0.48    0.06
   5 -17  -3    0.41    0.05
   5 -17  -3    0.39    0.05
  -5  17   3    0.47    0.05
  -4 -17   3    0.05    0.03
   4 -17  -3    0.05    0.04
   4 -17  -3    0.07    0.03
   4 -17  -3    0.03    0.03
  -4 -17   3    0.00    0.03
   4 -17  -3    0.02    0.03
  -4 -17   3    0.03    0.03
  -4 -17   3    0.04    0.03
   4 -17  -3    0.03    0.03
   3 -17  -3    1.01    0.08
  -3 -17   3    1.06    0.08
  -3 -17   3    1.09    0.07
  -3 -17   3    1.06    0.08
  -3 -17   3    0.99    0.08
   3 -17  -3    1.07    0.09
   3 -17  -3    0.94    0.08
   3 -17  -3    1.05    0.08
   3 -17  -3    0.98    0.08
   2 -17  -3    0.64    0.06
  -2 -17   3    0.82    0.07
   2 -17  -3    0.70    0.07
   2 -17  -3    0.57    0.06
  -2 -17   3    0.66    0.07
  -2 -17   3    0.71    0.07
  -2 -17   3    0.70    0.06
  -2 -17   3    0.73    0.06
   2 -17  -3    0.66    0.07
   2 -17  -3    0.66    0.07
   1 -17  -3    2.26    0.12
   1 -17  -3    2.14    0.13
  -1 -17   3    1.91    0.12
   1 -17  -3    2.27    0.12
   1 -17  -3    1.88    0.12
  -1 -17   3    2.00    0.11
   1 -17  -3    2.01    0.12
  -1 -17   3    2.04    0.12
   1 -17  -3    2.12    0.11
  -1 -17   3    2.04    0.11
   0 -17   3    0.22    0.05
   0 -17   3    0.20    0.05
   0 -17  -3    0.28    0.05
   0 -17  -3    0.26    0.05
   0 -17  -3    0.29    0.05
   0 -17   3    0.26    0.05
   0 -17   3    0.25    0.04
   0 -17   3    0.24    0.05
   0 -17  -3    0.25    0.05
   0 -17  -3    0.24    0.04
   0  17   3    0.28    0.05
  -1 -17  -3    0.90    0.08
  -1 -17  -3    0.90    0.08
   1 -17   3    0.98    0.08
   1 -17   3    0.90    0.08
   1 -17   3    0.97    0.08
  -1 -17  -3    1.01    0.09
  -1 -17  -3    0.94    0.08
  -1 -17  -3    1.03    0.08
   1 -17   3    0.94    0.08
   1 -17   3    0.90    0.08
   1  17   3    0.98    0.07
   2 -17   3    2.58    0.14
  -2 -17  -3    2.64    0.14
  -2 -17  -3    2.59    0.14
   2 -17   3    2.83    0.14
  -2 -17  -3    2.74    0.14
  -2 -17  -3    2.75    0.14
   2 -17   3    2.67    0.14
   2 -17   3    2.83    0.14
  -2 -17  -3    2.74    0.15
   2 -17   3    2.71    0.15
  -3 -17  -3    0.30    0.05
  -3 -17  -3    0.31    0.05
   3 -17   3    0.18    0.04
   3 -17   3    0.31    0.05
   3 -17   3    0.26    0.05
   3 -17   3    0.29    0.05
  -3 -17  -3    0.34    0.05
   3 -17   3    0.26    0.05
  -3 -17  -3    0.29    0.05
  -3 -17  -3    0.32    0.05
   4 -17   3    0.22    0.05
   4 -17   3    0.25    0.04
  -4 -17  -3    0.24    0.05
  -4 -17  -3    0.22    0.04
  -4 -17  -3    0.29    0.04
   4 -17   3    0.30    0.05
   4 -17   3    0.20    0.04
  -4 -17  -3    0.25    0.04
   4  17   3    0.29    0.05
  -5 -17  -3    0.36    0.04
  -5 -17  -3    0.33    0.04
   5 -17   3    0.33    0.04
   5 -17   3    0.30    0.04
   5 -17   3    0.31    0.04
  -5 -17  -3    0.33    0.04
  -5 -17  -3    0.42    0.05
   5 -17   3    0.36    0.04
  -3 -18   3    0.88    0.06
   3 -18  -3    0.88    0.07
  -3 -18   3    0.97    0.06
   3 -18  -3    0.94    0.07
  -3 -18   3    0.81    0.07
   3 -18  -3    0.86    0.06
  -3  18   3    1.02    0.07
  -2 -18   3    0.35    0.04
   2 -18  -3    0.34    0.05
   2 -18  -3    0.39    0.05
  -2 -18   3    0.41    0.05
  -2 -18   3    0.37    0.04
  -2 -18   3    0.41    0.04
   2 -18  -3    0.36    0.05
   2 -18  -3    0.33    0.04
  -2  18   3    0.41    0.05
  -1 -18   3    0.09    0.03
   1 -18  -3    0.10    0.03
   1 -18  -3    0.05    0.04
   1 -18  -3    0.16    0.04
  -1 -18   3    0.12    0.03
   1 -18  -3    0.09    0.04
  -1 -18   3    0.15    0.04
  -1 -18   3    0.09    0.03
  -1  18   3    0.14    0.04
   0 -18   3    0.22    0.04
   0 -18  -3    0.30    0.04
   0 -18  -3    0.27    0.04
   0 -18  -3    0.20    0.04
   0 -18  -3    0.29    0.04
   0 -18  -3    0.24    0.04
   0 -18   3    0.22    0.04
   0 -18   3    0.30    0.04
   0 -18   3    0.28    0.04
   0  18   3    0.29    0.05
   1 -18   3    0.15    0.03
  -1 -18  -3    0.09    0.03
   1 -18   3    0.06    0.03
   1 -18   3    0.11    0.04
  -1 -18  -3    0.04    0.03
   1 -18   3    0.04    0.03
  -1 -18  -3    0.10    0.04
  -1 -18  -3    0.08    0.04
  -1 -18  -3    0.00    0.03
   1 -18   3    0.05    0.03
  -2 -18  -3    0.15    0.03
  -2 -18  -3    0.16    0.04
  -2 -18  -3    0.13    0.03
   2 -18   3    0.11    0.03
   2 -18   3    0.12    0.04
   2 -18   3    0.14    0.03
  -2 -18  -3    0.16    0.04
   2 -18   3    0.14    0.03
   2 -18   3    0.11    0.03
  -2 -18  -3    0.12    0.03
  -3 -18  -3    0.86    0.06
   3 -18   3    0.86    0.07
  -3 -18  -3    0.93    0.07
  -3 -18  -3    0.92    0.06
   3 -18   3    1.00    0.07
   3 -18   3    0.89    0.07
   3 -18   3    0.91    0.06
  -3 -18  -3    0.88    0.06
   3  18   3    0.90    0.07
  12   0  -4    2.42    0.13
 -12   0   4    2.41    0.12
  12   0  -4    2.47    0.13
 -12   0   4    2.40    0.12
  11   0  -4    0.05    0.05
  11   0  -4    0.07    0.05
 -11   0   4    0.15    0.05
 -11   0   4    0.10    0.04
  10   0  -4    1.87    0.13
 -10   0   4    2.00    0.12
  10   0  -4    1.96    0.13
 -10   0   4    1.98    0.13
  -9   0   4    4.68    0.22
  -9   0   4    4.78    0.22
   9   0  -4    4.56    0.22
  -8   0   4    1.40    0.10
   8   0  -4    1.44    0.10
  -8   0   4    1.27    0.10
  -8   0   4    1.35    0.10
   7   0  -4    2.18    0.19
   7   0  -4    2.27    0.18
  -7   0   4    2.22    0.18
  -7   0   4    2.23    0.18
   6   0  -4   90.96    3.39
   6   0  -4   87.08    3.37
  -6   0   4   92.86    3.39
  -6   0   4   86.63    3.39
   5   0  -4    0.45    0.08
  -5   0   4    0.55    0.08
  -5   0   4    0.56    0.08
   5   0  -4    0.61    0.09
  -4   0   4    3.01    0.17
   4   0  -4    2.69    0.15
   4   0  -4    3.04    0.17
   4   0  -4    2.89    0.16
  -4   0   4    3.03    0.16
  -3   0   4   39.64    1.53
   3   0  -4   39.39    1.52
   3   0  -4   39.02    1.53
  -3   0   4   43.87    1.55
  -3   0   4   40.34    1.53
  -2   0   4   18.85    0.75
  -2   0   4   20.03    0.76
   2   0  -4   19.71    0.76
   2   0  -4   19.34    0.75
  -2   0   4   20.19    0.77
   1   0  -4   98.18    3.87
  -1   0   4  106.94    3.88
  -1   0   4  106.21    3.87
  -1   0   4  104.89    3.88
   1   0  -4  105.47    3.87
   0   0  -4  849.78   31.35
   0   0   4  858.48   31.33
   0   0   4  827.62   31.32
   1   0   4   92.38    3.47
  -1   0  -4   84.28    3.46
  -1   0  -4   95.42    3.45
   1   0   4   96.60    3.47
   1   0   4   97.46    3.47
   2   0   4  249.09    9.00
   2   0   4  251.58    9.03
  -2   0  -4  238.21    8.97
   2   0   4  237.08    8.94
   2   0   4  244.12    9.01
  -2   0  -4  229.41    9.00
   3   0   4  208.16    7.68
   3   0   4  209.36    7.71
  -3   0  -4  217.39    7.71
   3   0   4  199.03    7.67
   3   0   4  202.23    7.64
  -3   0  -4  204.74    7.73
   4   0   4    3.19    0.20
   4   0   4    3.99    0.20
  -4   0  -4    4.03    0.20
  -4   0  -4    3.95    0.18
   4   0   4    3.72    0.21
  -4   0  -4    4.12    0.20
  -5   0  -4    0.97    0.10
   5   0   4    1.05    0.13
  -5   0  -4    0.78    0.10
   5   0   4    1.42    0.12
   6   0   4   23.51    0.94
  -6   0  -4   21.59    0.91
  -6   0  -4   21.90    0.90
   6   0   4   22.58    0.92
   7   0   4   20.14    0.87
  -7   0  -4   19.47    0.84
   8   0   4    8.98    0.37
   8   0   4    8.64    0.37
  -8   0  -4    8.87    0.36
  -8   0  -4    8.97    0.36
  -9   0  -4    1.04    0.09
   9   0   4    1.09    0.10
  -9   0  -4    1.14    0.09
   9   0   4    0.89    0.09
 -10   0  -4    2.69    0.15
  10   0   4    2.89    0.16
 -10   0  -4    2.93    0.16
  10   0   4    2.81    0.17
 -11   0  -4    0.55    0.06
  11   0   4    0.43    0.07
 -11   0  -4    0.43    0.05
  11   0   4    0.38    0.06
  12   0   4    0.05    0.04
 -12   0  -4    0.01    0.03
 -12   0  -4    0.04    0.03
  12   0   4    0.04    0.04
  12  -1  -4    0.09    0.04
  12  -1  -4    0.02    0.04
 -12  -1   4    0.05    0.04
 -12  -1   4    0.05    0.03
 -12   1   4    0.01    0.04
 -12   1   4    0.02    0.04
  12   1  -4    0.08    0.04
  12   1  -4    0.09    0.04
 -11  -1   4    1.50    0.10
 -11  -1   4    1.52    0.11
  11  -1  -4    1.49    0.11
  11  -1  -4    1.61    0.12
  11   1  -4    1.76    0.12
  11   1  -4    1.46    0.11
 -11   1   4    1.64    0.11
 -11   1   4    1.51    0.10
  10  -1  -4    0.88    0.09
 -10  -1   4    0.93    0.09
 -10  -1   4    1.00    0.08
  10  -1  -4    1.04    0.09
 -10   1   4    1.00    0.08
  10   1  -4    1.10    0.10
 -10   1   4    0.97    0.09
  10   1  -4    1.03    0.10
   9  -1  -4    0.02    0.05
   9  -1  -4    0.03    0.05
  -9  -1   4   -0.01    0.04
  -9  -1   4   -0.03    0.04
  -9  -1   4    0.06    0.04
   9   1  -4   -0.06    0.05
  -9   1   4    0.04    0.04
  -9   1   4   -0.04    0.04
   8  -1  -4    1.14    0.10
  -8  -1   4    0.84    0.08
  -8  -1   4    1.14    0.09
  -8  -1   4    0.98    0.08
  -8  -1   4    1.02    0.09
  -8   1   4    1.12    0.09
   8   1  -4    0.96    0.09
  -8   1   4    1.16    0.09
  -7  -1   4    8.83    0.43
  -7  -1   4    8.75    0.43
   7  -1  -4    8.66    0.43
  -7   1   4    7.96    0.41
   7   1  -4    8.42    0.41
  -7   1   4    7.82    0.41
   7   1  -4    8.47    0.42
   6  -1  -4    1.34    0.12
  -6  -1   4    1.53    0.15
  -6  -1   4    1.38    0.13
   6  -1  -4    1.23    0.13
   6   1  -4    1.36    0.13
   6   1  -4    1.22    0.13
  -6   1   4    1.58    0.14
  -6   1   4    1.50    0.13
   5  -1  -4    0.40    0.07
   5  -1  -4    0.30    0.07
  -5  -1   4    0.41    0.08
  -5  -1   4    0.47    0.08
   5  -1  -4    0.50    0.07
  -5   1   4    0.40    0.07
  -5   1   4    0.48    0.07
   5   1  -4    0.38    0.08
   5   1  -4    0.38    0.08
   4  -1  -4   31.10    1.20
   4  -1  -4   32.23    1.22
  -4  -1   4   33.82    1.23
  -4  -1   4   29.20    1.21
  -4   1   4   31.07    1.22
  -4   1   4   30.96    1.20
   4   1  -4   29.97    1.18
   4   1  -4   31.76    1.21
   4   1  -4   31.37    1.21
  -3  -1   4   62.29    2.36
   3  -1  -4   61.91    2.36
  -3  -1   4   64.69    2.36
  -3  -1   4   63.22    2.38
   3  -1  -4   60.40    2.36
   3   1  -4   60.30    2.35
  -3   1   4   62.88    2.35
   3   1  -4   63.45    2.36
  -3   1   4   65.46    2.36
  -3   1   4   65.05    2.38
   2  -1  -4   37.99    1.50
   2  -1  -4   38.12    1.48
  -2  -1   4   39.95    1.51
  -2  -1   4   41.35    1.49
   2  -1  -4   39.31    1.50
  -2  -1   4   39.77    1.50
   2   1  -4   40.70    1.50
   2   1  -4   41.69    1.49
  -2   1   4   40.47    1.50
  -2   1   4   38.52    1.49
  -2   1   4   40.05    1.51
   1  -1  -4   10.36    0.42
  -1  -1   4   11.00    0.42
  -1  -1   4   11.27    0.42
   1  -1  -4    9.61    0.41
   1  -1  -4   10.51    0.40
  -1  -1   4   10.82    0.40
  -1  -1   4   11.51    0.43
   1   1  -4   10.56    0.42
  -1   1   4   10.55    0.40
  -1   1   4    9.63    0.41
   1   1  -4    9.83    0.40
  -1   1   4   10.81    0.42
   0  -1   4   36.20    1.37
   0  -1  -4   34.12    1.37
   0  -1  -4   37.28    1.36
   0  -1   4   36.76    1.37
   0  -1   4   37.83    1.38
   0   1   4   35.51    1.37
   0   1   4   38.35    1.37
   0   1  -4   33.61    1.37
   0   1   4   37.22    1.37
   0   1  -4   37.83    1.35
   1  -1   4   38.70    1.45
  -1  -1  -4   38.52    1.46
  -1  -1  -4   40.36    1.48
   1  -1   4   40.42    1.49
   1  -1   4   38.66    1.48
   1  -1   4   39.50    1.49
  -1  -1  -4   39.19    1.48
   1   1   4   38.63    1.47
   1   1   4   39.72    1.48
  -1   1  -4   40.88    1.46
  -1   1  -4   36.66    1.48
   1   1   4   40.71    1.48
  -2  -1  -4  527.28   19.34
   2  -1   4  533.50   19.41
  -2  -1  -4  477.55   19.39
  -2  -1  -4  538.33   19.36
   2  -1   4  539.42   19.37
   2  -1   4  537.02   19.41
  -2   1  -4  494.67   19.32
   2   1   4  540.03   19.42
  -2   1  -4  474.90   19.36
   2   1   4  529.41   19.29
   2   1   4  533.72   19.35
  -3  -1  -4   69.51    2.67
  -3  -1  -4   72.92    2.66
  -3  -1  -4   70.58    2.66
   3  -1   4   72.53    2.68
   3  -1   4   73.22    2.67
   3  -1   4   70.99    2.68
  -3   1  -4   63.90    2.66
  -3   1  -4   69.28    2.67
   3   1   4   73.50    2.66
   3   1   4   72.29    2.67
   3   1   4   73.71    2.68
  -4  -1  -4    5.08    0.25
   4  -1   4    4.93    0.26
  -4  -1  -4    4.70    0.23
   4  -1   4    4.98    0.25
  -4  -1  -4    5.19    0.25
   4  -1   4    5.24    0.26
  -4   1  -4    5.47    0.25
   4   1   4    5.06    0.26
  -4   1  -4    5.62    0.24
   4   1   4    4.90    0.26
   5  -1   4   93.50    3.74
   5  -1   4   97.44    3.72
   5  -1   4   95.54    3.72
  -5  -1  -4  102.88    3.72
  -5  -1  -4  107.34    3.72
   5   1   4   93.52    3.73
  -5   1  -4   99.46    3.71
  -5   1  -4   96.02    3.71
   5   1   4  103.56    3.73
  -6  -1  -4    0.19    0.06
   6  -1   4    0.12    0.07
  -6  -1  -4    0.23    0.07
  -6   1  -4    0.18    0.06
  -6   1  -4    0.24    0.07
   6   1   4    0.09    0.07
   6   1   4    0.18    0.07
   7  -1   4    3.14    0.24
  -7  -1  -4    2.89    0.21
  -7   1  -4    3.02    0.21
   7   1   4    2.97    0.23
   7   1   4    2.84    0.21
  -8  -1  -4   26.69    1.03
   8  -1   4   27.39    1.04
   8  -1   4   26.91    1.04
  -8  -1  -4   27.38    1.04
   8   1   4   26.59    1.04
  -8   1  -4   27.48    1.03
   8   1   4   26.85    1.04
  -8   1  -4   27.33    1.03
   9  -1   4   10.35    0.45
   9  -1   4   11.03    0.46
  -9  -1  -4   10.80    0.44
  -9  -1  -4   11.84    0.46
   9   1   4   11.01    0.46
  -9   1  -4   11.61    0.45
  -9   1  -4   11.27    0.45
   9   1   4   11.19    0.46
 -10  -1  -4    2.28    0.13
  10  -1   4    2.07    0.14
  10  -1   4    1.95    0.13
 -10  -1  -4    1.99    0.12
 -10   1  -4    2.06    0.12
  10   1   4    2.28    0.14
  10   1   4    1.97    0.13
 -10   1  -4    1.95    0.13
  11  -1   4    0.07    0.05
  11  -1   4   -0.03    0.05
 -11  -1  -4    0.01    0.04
 -11  -1  -4    0.05    0.04
 -11   1  -4    0.01    0.04
 -11   1  -4    0.00    0.03
  11   1   4   -0.03    0.05
  11   1   4    0.00    0.05
 -12  -1  -4    0.67    0.06
  12  -1   4    0.73    0.06
 -12  -1  -4    0.66    0.05
 -12   1  -4    0.76    0.06
 -12   1  -4    0.78    0.06
  12   1   4    0.61    0.06
  12   1   4    0.62    0.06
 -12  -2   4    0.21    0.04
  12  -2  -4    0.12    0.04
  12  -2  -4    0.12    0.04
 -12  -2   4    0.20    0.05
 -12   2   4    0.14    0.04
  12   2  -4    0.11    0.04
  12   2  -4    0.08    0.04
  11  -2  -4   -0.03    0.05
 -11  -2   4    0.08    0.05
  11  -2  -4   -0.04    0.05
 -11  -2   4    0.08    0.04
  11   2  -4    0.07    0.05
 -11   2   4    0.06    0.04
  11   2  -4    0.00    0.05
  10  -2  -4    0.14    0.06
  10  -2  -4    0.16    0.06
 -10  -2   4    0.06    0.05
 -10  -2   4    0.03    0.04
 -10  -2   4    0.03    0.05
 -10   2   4    0.03    0.04
  10   2  -4    0.07    0.06
 -10   2   4    0.05    0.04
  -9  -2   4    0.78    0.08
  -9  -2   4    0.83    0.08
  -9  -2   4    0.73    0.08
   9  -2  -4    0.82    0.09
  -9  -2   4    0.69    0.07
  -9  -2   4    0.74    0.08
   9  -2  -4    0.70    0.08
  -9   2   4    0.70    0.07
   9   2  -4    0.81    0.09
  -9   2   4    0.73    0.08
  -8  -2   4    1.68    0.11
  -8  -2   4    1.67    0.10
   8  -2  -4    1.58    0.11
  -8  -2   4    1.36    0.10
  -8  -2   4    1.48    0.10
  -8  -2   4    1.47    0.10
   8  -2  -4    1.44    0.11
   8   2  -4    1.79    0.11
  -8   2   4    1.43    0.11
  -8   2   4    1.72    0.10
   7  -2  -4    0.27    0.09
  -7  -2   4    0.14    0.07
  -7  -2   4    0.16    0.07
  -7   2   4    0.23    0.07
   7   2  -4    0.20    0.08
   7   2  -4    0.21    0.08
  -7   2   4    0.19    0.07
  -6  -2   4    0.39    0.09
  -6  -2   4    0.27    0.08
   6  -2  -4    0.36    0.08
  -6   2   4    0.37    0.07
   6   2  -4    0.34    0.08
  -6   2   4    0.30    0.08
   6   2  -4    0.37    0.08
   5  -2  -4    8.25    0.38
  -5  -2   4    8.93    0.41
  -5  -2   4    7.87    0.39
   5  -2  -4    8.42    0.39
   5  -2  -4    8.35    0.37
   5   2  -4    8.69    0.40
   5   2  -4    8.66    0.39
  -5   2   4    8.88    0.40
  -5   2   4    8.29    0.38
   4  -2  -4    1.74    0.14
  -4  -2   4    1.60    0.13
  -4  -2   4    1.75    0.14
   4  -2  -4    1.85    0.12
   4   2  -4    1.85    0.14
   4   2  -4    1.99    0.13
  -4   2   4    1.79    0.13
  -4   2   4    1.76    0.12
  -3  -2   4    7.68    0.33
   3  -2  -4    7.03    0.31
  -3  -2   4    6.70    0.28
  -3  -2   4    6.88    0.31
  -3  -2   4    7.25    0.31
   3  -2  -4    6.83    0.31
   3   2  -4    7.38    0.31
  -3   2   4    7.52    0.32
  -3   2   4    7.42    0.31
  -3   2   4    7.16    0.30
   3   2  -4    7.12    0.29
  -2  -2   4  240.29    8.68
   2  -2  -4  231.37    8.71
  -2  -2   4  217.64    8.75
  -2  -2   4  223.62    8.67
  -2  -2   4  234.43    8.67
   2  -2  -4  245.03    8.68
   2  -2  -4  242.46    8.70
   2   2  -4  235.95    8.66
  -2   2   4  230.72    8.73
  -2   2   4  237.59    8.71
  -2   2   4  232.18    8.71
   2   2  -4  235.79    8.70
  -1  -2   4  153.63    5.74
  -1  -2   4  154.98    5.74
  -1  -2   4  155.43    5.70
   1  -2  -4  151.83    5.70
  -1  -2   4  149.28    5.76
   1  -2  -4  148.64    5.73
  -1  -2   4  154.16    5.70
   1  -2  -4  149.48    5.75
  -1   2   4  165.20    5.70
  -1   2   4  161.16    5.73
   1   2  -4  150.18    5.74
  -1   2   4  152.60    5.70
   0  -2  -4  259.25   11.26
   0  -2  -4  312.56   11.33
   0  -2   4  302.22   11.29
   0  -2   4  307.81   11.39
   0  -2   4  301.42   11.31
   0  -2   4  312.34   11.31
   0  -2   4  311.73   11.30
   0  -2  -4  283.84   11.32
   0   2   4  301.25   11.33
   0   2   4  307.16   11.35
   0   2   4  344.85   11.31
   1  -2   4   61.03    2.20
  -1  -2  -4   58.81    2.17
   1  -2   4   58.20    2.19
  -1  -2  -4   57.12    2.18
   1  -2   4   56.63    2.18
  -1  -2  -4   56.34    2.18
   1   2   4   57.85    2.17
   1   2   4   57.60    2.18
  -1   2  -4   58.46    2.17
   1   2   4   60.18    2.19
  -1   2  -4   59.97    2.19
  -2  -2  -4   85.55    3.10
   2  -2   4   83.64    3.12
  -2  -2  -4   82.58    3.09
  -2  -2  -4   81.56    3.09
   2  -2   4   80.75    3.09
   2  -2   4   81.67    3.10
   2   2   4   88.98    3.11
  -2   2  -4   87.88    3.11
  -2   2  -4   78.09    3.09
   2   2   4   81.63    3.09
   2   2   4   81.05    3.09
   3  -2   4   58.63    2.34
   3  -2   4   61.98    2.32
  -3  -2  -4   60.88    2.32
  -3  -2  -4   57.20    2.31
  -3  -2  -4   59.94    2.33
   3  -2   4   65.07    2.34
   3   2   4   66.03    2.33
   3   2   4   62.90    2.32
  -3   2  -4   60.72    2.32
   3   2   4   64.39    2.34
  -3   2  -4   62.25    2.34
   4  -2   4    2.68    0.17
  -4  -2  -4    3.08    0.17
   4  -2   4    2.73    0.15
  -4  -2  -4    2.88    0.17
   4  -2   4    2.78    0.18
   4   2   4    2.58    0.17
  -4   2  -4    2.64    0.16
  -4   2  -4    2.43    0.16
   4   2   4    2.78    0.16
   4   2   4    2.30    0.17
  -5  -2  -4    7.00    0.33
   5  -2   4    7.45    0.34
   5  -2   4    6.41    0.35
   5  -2   4    6.15    0.32
  -5  -2  -4    6.66    0.33
   5   2   4    7.06    0.34
  -5   2  -4    6.99    0.32
   5   2   4    7.05    0.35
  -5   2  -4    6.70    0.33
   6  -2   4    5.39    0.32
  -6  -2  -4    5.38    0.28
  -6  -2  -4    6.06    0.31
  -6   2  -4    5.30    0.28
  -6   2  -4    5.17    0.28
   6   2   4    5.67    0.31
   6   2   4    5.54    0.31
   7  -2   4    0.07    0.07
  -7  -2  -4    0.02    0.06
   7   2   4    0.01    0.06
   7   2   4    0.05    0.07
  -7   2  -4    0.06    0.06
  -8  -2  -4    1.35    0.10
  -8  -2  -4    1.12    0.08
  -8  -2  -4    1.15    0.09
   8  -2   4    1.07    0.10
   8  -2   4    1.33    0.10
   8   2   4    1.27    0.10
   8   2   4    1.22    0.10
  -8   2  -4    1.31    0.09
  -8   2  -4    1.21    0.09
   9  -2   4    8.47    0.36
  -9  -2  -4    8.72    0.36
   9  -2   4    8.42    0.37
  -9  -2  -4    8.46    0.35
   9   2   4    8.47    0.36
  -9   2  -4    8.38    0.35
  -9   2  -4    8.65    0.36
   9   2   4    8.44    0.36
  10  -2   4    2.53    0.15
  10  -2   4    2.45    0.15
 -10  -2  -4    2.54    0.14
 -10  -2  -4    2.44    0.13
  10   2   4    2.32    0.15
 -10   2  -4    2.57    0.14
  10   2   4    2.26    0.14
 -10   2  -4    2.44    0.14
 -11  -2  -4    1.92    0.11
  11  -2   4    1.82    0.13
  11  -2   4    1.85    0.12
 -11  -2  -4    2.24    0.12
 -11   2  -4    1.93    0.11
  11   2   4    2.04    0.13
[truncated: 1,149,837 more chars]
