# Supplementary material for: Tri­fluoro­methane­sulfonate salt of 5,10,15,20-tetra­kis­(1-benzyl­pyridin-1-ium-4-yl)-21H,23H-porphyrin and its CaII complex
Source: Acta Crystallogr E Crystallogr Commun. 2024 May 21;80(Pt 6):625–9. doi: 10.1107/S205698902400447X (PMC11151314; doi:10.1107/S205698902400447X)
Supplement: Supplementary file 2 [file e-80-00625-Isup2.hkl]

data_I                                                                          
_shelx_title ' cu_135DGA15_0m in P2(1)/c'                                       
_shelx_refln_list_code          4                                               
_shelx_F_calc_maximum      276.52                                               
_exptl_crystal_F_000      1703.46                                               
_reflns_d_resolution_high  0.8302                                               
                                                                                
loop_                                                                           
 _space_group_symop_operation_xyz                                               
 'x, y, z'                                                                      
 '-x, y+1/2, -z+1/2'                                                            
 '-x, -y, -z'                                                                   
 'x, -y-1/2, z-1/2'                                                             
                                                                                
_cell_length_a    10.4506                                                       
_cell_length_b    15.6166                                                       
_cell_length_c    22.3537                                                       
_cell_angle_alpha  90.000                                                       
_cell_angle_beta   90.417                                                       
_cell_angle_gamma  90.000                                                       
                                                                                
_shelx_F_squared_multiplier     1.000                                           
                                                                                
loop_                                                                           
 _refln_index_h                                                                 
 _refln_index_k                                                                 
 _refln_index_l                                                                 
 _refln_F_squared_calc                                                          
 _refln_F_squared_meas                                                          
 _refln_F_squared_sigma                                                         
 _refln_observed_status                                                         
   1   0   0       9487.31      10052.91       152.41 o                         
   2   0   0      76460.73      71134.65      2634.83 o                         
   3   0   0      31546.67      34551.60       666.79 o                         
   4   0   0         15.39          7.05         1.12 o                         
   5   0   0        103.44        132.01         4.52 o                         
   6   0   0        367.74        343.56         9.14 o                         
   7   0   0        343.68        402.62        15.84 o                         
   8   0   0        743.72        725.86        13.10 o                         
   9   0   0         20.98         28.84         2.16 o                         
  10   0   0         67.10         49.18         2.71 o                         
  11   0   0          5.56          1.42         1.84 o                         
  12   0   0          3.58         -1.33         1.33 o                         
   1   1   0       2186.15       2174.77        29.15 o                         
   2   1   0      21952.28      21754.25       233.22 o                         
   3   1   0       1858.17       1974.68        26.50 o                         
   4   1   0       4822.95       4943.14        53.53 o                         
   5   1   0        864.74        957.79        11.93 o                         
   6   1   0         10.13         21.74         1.73 o                         
   7   1   0         86.79         99.52         4.88 o                         
   8   1   0       1011.10        903.05        11.60 o                         
   9   1   0         52.30         47.69         1.63 o                         
  10   1   0         77.63         73.12         2.24 o                         
  11   1   0          8.31          7.35         1.34 o                         
  12   1   0          0.12          0.50         1.68 o                         
   0   2   0       4012.06       4224.32        76.46 o                         
   1   2   0        420.07        482.06         6.05 o                         
   2   2   0      26834.79      25429.64       284.90 o                         
   3   2   0       3537.49       3394.71        38.53 o                         
   4   2   0        957.32       1073.82        14.26 o                         
   5   2   0        109.21         79.05         2.42 o                         
   6   2   0        527.04        517.89        10.35 o                         
   7   2   0         68.55         77.28         4.32 o                         
   8   2   0         88.20         75.98         1.79 o                         
   9   2   0        118.76        120.03         2.48 o                         
  10   2   0          9.69          8.08         1.47 o                         
  11   2   0        175.78        177.01         3.91 o                         
  12   2   0          0.40          0.54         1.30 o                         
   1   3   0       1493.57       1498.98        17.21 o                         
   2   3   0         82.12         76.35         2.25 o                         
   3   3   0        318.20        455.08         7.75 o                         
   4   3   0        300.52        299.78         4.60 o                         
   5   3   0        727.56        829.51        11.33 o                         
   6   3   0       1428.15       1530.42        23.84 o                         
   7   3   0         12.59         10.33         2.01 o                         
   8   3   0         19.50         13.04         1.03 o                         
   9   3   0        605.45        659.87         8.74 o                         
  10   3   0         42.46         46.56         2.12 o                         
  11   3   0         59.49         70.13         2.77 o                         
  12   3   0         12.01         19.49         2.24 o                         
   0   4   0        995.90       1266.31        25.48 o                         
   1   4   0      40425.92      38473.61       431.02 o                         
   2   4   0         57.10         71.03         1.60 o                         
   3   4   0          4.84          7.71         0.88 o                         
   4   4   0         11.47         18.35         2.20 o                         
   5   4   0        109.00        109.93         3.17 o                         
   6   4   0       1932.91       1931.88        29.72 o                         
   7   4   0         86.56         77.88         3.85 o                         
   8   4   0       1136.78       1173.31        15.38 o                         
   9   4   0         22.70         13.82         1.37 o                         
  10   4   0        221.58        228.76         5.88 o                         
  11   4   0        194.90        177.43         4.98 o                         
  12   4   0         16.55         18.40         1.57 o                         
   1   5   0        213.80        190.04         2.98 o                         
   2   5   0       1184.02       1044.04        13.89 o                         
   3   5   0        234.17        231.83         4.01 o                         
   4   5   0        706.14        800.32        11.82 o                         
   5   5   0        165.41        188.44         4.33 o                         
   6   5   0        205.85        199.77         6.08 o                         
   7   5   0        286.52        316.64         4.37 o                         
   8   5   0          9.23         13.67         1.59 o                         
   9   5   0        548.72        514.60         8.48 o                         
  10   5   0        107.31        124.75         3.16 o                         
  11   5   0         10.78         16.20         1.64 o                         
  12   5   0         27.01         21.72         1.67 o                         
   0   6   0       1221.76       1146.31        21.30 o                         
   1   6   0         13.96         13.92         1.03 o                         
   2   6   0       2844.26       2905.79        47.42 o                         
   3   6   0       1141.64       1239.71        17.00 o                         
   4   6   0        611.63        552.09        10.73 o                         
   5   6   0        186.20        217.62         6.00 o                         
   6   6   0       1006.05       1028.20        20.99 o                         
   7   6   0        387.47        349.56         5.00 o                         
   8   6   0         60.09         50.71         1.71 o                         
   9   6   0         89.26         73.24         2.60 o                         
  10   6   0         26.39         27.94         1.64 o                         
  11   6   0          2.50          3.65         1.32 o                         
   1   7   0       1243.20       1166.08        18.95 o                         
   2   7   0         49.14         63.58         3.13 o                         
   3   7   0        778.27        902.99        13.07 o                         
   4   7   0          9.81         20.37         2.08 o                         
   5   7   0        204.33        222.70         6.43 o                         
   6   7   0          2.20          7.99         1.56 o                         
   7   7   0        138.81        127.08         2.53 o                         
   8   7   0         10.78         17.87         1.19 o                         
   9   7   0        110.88        108.52         2.49 o                         
  10   7   0        259.17        233.89         4.25 o                         
  11   7   0         56.48         64.21         3.29 o                         
   0   8   0       3105.83       3181.12        71.05 o                         
   1   8   0        137.22        146.13         3.70 o                         
   2   8   0       2909.59       2969.74        40.89 o                         
   3   8   0        199.86        190.58         4.68 o                         
   4   8   0        693.99        734.74        13.23 o                         
   5   8   0        679.49        719.52        15.38 o                         
   6   8   0         89.93        104.27         2.53 o                         
   7   8   0        251.61        247.52         3.99 o                         
   8   8   0          1.71          3.31         1.02 o                         
   9   8   0         15.14         16.02         1.16 o                         
  10   8   0          1.07          0.05         0.96 o                         
  11   8   0          1.99          1.86         0.99 o                         
   1   9   0        325.78        415.64         8.36 o                         
   2   9   0       1322.77       1311.35        19.64 o                         
   3   9   0         20.35         29.91         2.27 o                         
   4   9   0       1332.60       1355.61        24.59 o                         
   5   9   0         17.54          9.70         0.91 o                         
   6   9   0         33.34         29.51         1.44 o                         
   7   9   0        220.16        252.62         4.47 o                         
   8   9   0         94.85         92.86         2.38 o                         
   9   9   0        303.34        312.62         4.68 o                         
  10   9   0          1.14          1.33         0.93 o                         
  11   9   0          0.80         -0.24         1.23 o                         
   0  10   0        893.98        927.38        21.07 o                         
   1  10   0        401.90        282.14         6.79 o                         
   2  10   0       1075.58       1123.56        18.81 o                         
   3  10   0       1061.52       1083.38        20.11 o                         
   4  10   0        435.61        476.30         5.51 o                         
   5  10   0        303.23        315.16         4.55 o                         
   6  10   0        207.33        209.74         3.65 o                         
   7  10   0         16.68         18.32         1.57 o                         
   8  10   0         30.58         31.73         1.60 o                         
   9  10   0          4.51          7.94         1.19 o                         
  10  10   0         80.35         75.12         3.17 o                         
   1  11   0       1160.52       1164.23        19.86 o                         
   2  11   0        486.07        517.30         6.13 o                         
   3  11   0         43.08         60.10         1.90 o                         
   4  11   0         45.12         45.65         1.59 o                         
   5  11   0         49.28         63.76         2.47 o                         
   6  11   0        115.51        111.00         2.62 o                         
   7  11   0        552.22        542.81         7.92 o                         
   8  11   0         90.09        106.05         2.65 o                         
   9  11   0          7.40          9.80         1.10 o                         
  10  11   0          9.34          9.57         1.18 o                         
   0  12   0        295.61        295.29         5.49 o                         
   1  12   0       1320.13       1272.83        13.99 o                         
   2  12   0        253.07        286.08         4.23 o                         
   3  12   0         15.26         20.96         1.24 o                         
   4  12   0         11.60          7.84         1.09 o                         
   5  12   0         24.63         30.43         1.50 o                         
   6  12   0       1453.25       1513.67        18.76 o                         
   7  12   0         40.95         31.09         1.51 o                         
   8  12   0         56.40         60.95         1.92 o                         
   9  12   0         40.77         43.17         1.56 o                         
   1  13   0          1.02          1.40         0.81 o                         
   2  13   0         84.70         83.10         2.28 o                         
   3  13   0        244.50        228.15         3.68 o                         
   4  13   0          8.99          9.92         1.25 o                         
   5  13   0         48.86         46.11         1.74 o                         
   6  13   0        194.24        196.36         3.51 o                         
   7  13   0         12.48         12.55         1.08 o                         
   8  13   0         19.36         16.33         1.37 o                         
   9  13   0          3.60          4.08         0.90 o                         
   0  14   0        185.05        189.90         4.45 o                         
   1  14   0       1549.16       1679.82        18.92 o                         
   2  14   0         72.55         80.07         2.65 o                         
   3  14   0        616.78        707.87         8.99 o                         
   4  14   0        609.23        651.99         8.34 o                         
   5  14   0        399.58        433.29         6.16 o                         
   6  14   0         66.68         77.60         2.56 o                         
   7  14   0         31.09         33.34         1.32 o                         
   8  14   0          4.35          3.49         0.90 o                         
   1  15   0          2.73          2.13         0.96 o                         
   2  15   0          7.60          9.44         1.11 o                         
   3  15   0          9.35         15.11         1.24 o                         
   4  15   0        172.06        201.88         3.34 o                         
   5  15   0          8.55          6.72         0.98 o                         
   6  15   0         24.33         20.98         1.21 o                         
   7  15   0         35.06         31.81         1.49 o                         
   0  16   0        186.23        190.40         4.29 o                         
   1  16   0        710.95        710.02         8.89 o                         
   2  16   0        458.52        469.57         6.48 o                         
   3  16   0          5.78          7.01         0.97 o                         
   4  16   0        196.55        193.02         3.05 o                         
   5  16   0        148.30        159.54         2.78 o                         
   6  16   0        104.31        102.54         2.07 o                         
   1  17   0         15.27         12.58         1.02 o                         
   2  17   0         45.07         47.04         1.50 o                         
   3  17   0         31.28         35.77         1.32 o                         
   4  17   0        208.47        194.03         3.05 o                         
   5  17   0         87.45         74.93         1.98 o                         
   0  18   0        403.90        402.74         7.57 o                         
   1  18   0         20.60         18.88         0.92 o                         
   2  18   0          8.57          7.56         0.72 o                         
   3  18   0         53.20         53.60         1.44 o                         
 -12   1   1          1.81          4.50         1.09 o                         
 -11   1   1         15.22         17.78         1.37 o                         
 -10   1   1        417.43        456.63         7.13 o                         
  -9   1   1          8.35          6.71         1.11 o                         
  -8   1   1         20.70         18.94         1.35 o                         
  -7   1   1        171.98        178.96         5.82 o                         
  -6   1   1       1857.79       1904.89        26.85 o                         
  -5   1   1        804.05        804.99        13.72 o                         
  -4   1   1       1502.89       1406.42        16.59 o                         
  -3   1   1        561.77        714.97         8.33 o                         
  -2   1   1      20121.18      19878.14       294.39 o                         
  -1   1   1        277.92        265.23         3.08 o                         
   0   1   1       2328.53       2174.05        28.19 o                         
   1   1   1       3949.62       3710.35        45.01 o                         
   2   1   1       1034.21        926.22        12.36 o                         
   3   1   1      13184.00      11713.21       131.12 o                         
   4   1   1       1585.06       1428.31        16.19 o                         
   5   1   1        632.01        668.13         9.17 o                         
   6   1   1         24.89         29.69         2.14 o                         
   7   1   1          5.97          5.04         1.88 o                         
   8   1   1        402.58        386.09         5.55 o                         
   9   1   1        176.45        164.14         3.15 o                         
  10   1   1         44.82         40.73         1.73 o                         
  11   1   1          0.58         -0.15         1.33 o                         
  12   1   1         21.87         23.36         1.59 o                         
 -12   2   1          1.76          2.22         1.48 o                         
 -11   2   1         26.50         32.47         1.59 o                         
 -10   2   1          0.34         -0.36         1.21 o                         
  -9   2   1          0.23          1.18         1.02 o                         
  -8   2   1        718.82        696.40         9.20 o                         
  -7   2   1          7.20          9.08         1.90 o                         
  -6   2   1        360.23        404.52         7.90 o                         
  -5   2   1        778.46        727.38        10.50 o                         
  -4   2   1        405.41        520.84         6.87 o                         
  -3   2   1        262.70        164.77         3.21 o                         
  -2   2   1      13867.60      13533.62       151.48 o                         
  -1   2   1      11188.09      11650.92       134.40 o                         
   0   2   1       2632.41       2910.89        32.64 o                         
   1   2   1       6218.04       5649.43        84.46 o                         
   2   2   1       7259.87       7748.62        90.90 o                         
   3   2   1      13483.91      13432.48       159.63 o                         
   4   2   1        111.86         86.54         2.14 o                         
   5   2   1        254.10        209.62         3.70 o                         
   6   2   1        439.10        448.20         9.28 o                         
   7   2   1        103.04        126.10         5.37 o                         
   8   2   1         51.76         49.61         1.52 o                         
   9   2   1        260.26        243.61         3.86 o                         
  10   2   1         59.77         53.96         1.99 o                         
  11   2   1         68.44         67.80         2.39 o                         
  12   2   1         25.27         24.27         1.78 o                         
 -12   3   1          0.05         -0.49         1.30 o                         
 -11   3   1        126.79        114.13         3.66 o                         
 -10   3   1          2.76         -0.44         1.28 o                         
  -9   3   1        342.10        314.50         5.24 o                         
  -8   3   1        439.24        448.60         7.60 o                         
  -7   3   1          3.63          2.31         1.72 o                         
  -6   3   1        399.72        452.01         8.74 o                         
  -5   3   1       1737.28       1683.10        27.27 o                         
  -4   3   1        810.95        741.32         9.38 o                         
  -3   3   1       4086.75       3836.00        45.64 o                         
  -2   3   1       5130.58       5251.80        66.15 o                         
  -1   3   1      22216.48      22168.55       327.85 o                         
   0   3   1      50600.53      47077.98       581.27 o                         
   1   3   1        785.46        745.21         8.84 o                         
   2   3   1       2052.40       1850.61        36.17 o                         
   3   3   1         70.82         68.60         1.99 o                         
   4   3   1       2242.79       2105.38        25.87 o                         
   5   3   1        799.38       1006.01        14.17 o                         
   6   3   1        109.92        131.18         4.21 o                         
   7   3   1        167.09        196.52         6.60 o                         
   8   3   1         69.19         60.89         2.48 o                         
   9   3   1        319.98        295.33         4.47 o                         
  10   3   1        240.14        243.68         3.90 o                         
  11   3   1        142.96        139.50         4.51 o                         
  12   3   1         49.21         58.18         4.49 o                         
 -12   4   1         39.23         36.86         2.05 o                         
 -11   4   1        153.01        139.43         4.35 o                         
 -10   4   1        518.96        491.85         8.14 o                         
  -9   4   1          1.55          0.04         1.17 o                         
  -8   4   1       1227.48       1135.07        14.98 o                         
  -7   4   1        244.09        238.33         7.10 o                         
  -6   4   1          7.85          3.36         1.59 o                         
  -5   4   1        756.26        892.08        12.90 o                         
  -4   4   1         46.10         47.94         2.10 o                         
  -3   4   1        308.07        331.80         5.74 o                         
  -2   4   1        287.75        283.12         4.00 o                         
  -1   4   1       2342.26       2217.46        25.27 o                         
   0   4   1        210.94        166.49         3.71 o                         
   1   4   1        136.46        106.46         2.95 o                         
   2   4   1        828.60        783.68        12.09 o                         
   3   4   1         31.27         42.75         2.11 o                         
   4   4   1       3155.31       3103.97        37.65 o                         
   5   4   1         65.92         77.47         2.83 o                         
   6   4   1          9.09         12.62         1.85 o                         
   7   4   1        860.99        885.87        20.36 o                         
   8   4   1         24.11         23.08         1.49 o                         
   9   4   1         87.56         92.47         2.59 o                         
  10   4   1         60.69         69.54         2.28 o                         
  11   4   1          0.38          0.46         1.38 o                         
  12   4   1         22.92         22.86         1.78 o                         
 -12   5   1          3.51          4.43         1.30 o                         
 -11   5   1         82.04         94.25         3.16 o                         
 -10   5   1        158.95        163.01         3.71 o                         
  -9   5   1        683.91        697.98        11.02 o                         
  -8   5   1         59.27         43.45         1.60 o                         
  -7   5   1        290.96        281.85         4.02 o                         
  -6   5   1         37.76         37.49         2.93 o                         
  -5   5   1       1504.71       1611.86        21.94 o                         
  -4   5   1         71.25         36.64         1.74 o                         
  -3   5   1        752.23        645.01         8.87 o                         
  -2   5   1       2006.03       2050.42        23.76 o                         
  -1   5   1        644.30        566.44         7.67 o                         
   0   5   1       1355.66       1210.67        15.00 o                         
   1   5   1         85.18         93.19         2.16 o                         
   2   5   1       1188.30        974.82        13.05 o                         
   3   5   1        525.83        508.14         8.99 o                         
   4   5   1        876.97        872.43        11.82 o                         
   5   5   1       1789.10       1892.66        27.13 o                         
   6   5   1         48.70         64.66         4.83 o                         
   7   5   1          7.39          8.56         0.94 o                         
   8   5   1        101.31        104.19         2.54 o                         
   9   5   1        157.51        186.29         4.19 o                         
  10   5   1          6.82          0.41         1.07 o                         
  11   5   1          0.02         -1.27         1.27 o                         
  12   5   1          1.89          0.05         1.23 o                         
 -11   6   1         16.53         14.39         1.70 o                         
 -10   6   1        116.46        122.13         3.17 o                         
  -9   6   1        105.67        109.22         2.50 o                         
  -8   6   1         46.83         44.81         1.65 o                         
  -7   6   1        371.83        352.66         5.45 o                         
  -6   6   1       1007.63        980.79        18.44 o                         
  -5   6   1        137.46        141.33         4.50 o                         
  -4   6   1         59.61         63.30         2.53 o                         
  -3   6   1        931.15       1066.83        16.87 o                         
  -2   6   1        892.49        958.66        13.91 o                         
  -1   6   1          2.80          9.77         1.09 o                         
   0   6   1        186.64        215.73         3.41 o                         
   1   6   1          1.09         12.04         1.39 o                         
   2   6   1       1910.21       1983.22        25.82 o                         
   3   6   1       4880.04       4983.08        87.96 o                         
   4   6   1         40.70         53.03         2.67 o                         
   5   6   1        622.49        564.69        10.01 o                         
   6   6   1        258.96        297.80         8.06 o                         
   7   6   1        101.37         88.57         2.10 o                         
   8   6   1        181.93        209.77         3.75 o                         
   9   6   1         66.14         71.12         2.21 o                         
  10   6   1         56.30         45.63         1.87 o                         
  11   6   1        110.49         97.52         3.09 o                         
 -11   7   1         83.55         69.89         2.21 o                         
 -10   7   1         11.61         11.74         1.18 o                         
  -9   7   1         38.00         34.51         1.52 o                         
  -8   7   1        142.10        137.71         2.83 o                         
  -7   7   1         21.89         20.14         1.21 o                         
  -6   7   1        185.23        170.39         3.33 o                         
  -5   7   1        213.95        221.32         6.32 o                         
  -4   7   1        191.84        149.92         3.89 o                         
  -3   7   1        131.93        174.64         3.97 o                         
  -2   7   1        973.28       1083.11        16.02 o                         
  -1   7   1       2978.14       3559.13        48.03 o                         
   0   7   1        368.51        427.45        10.03 o                         
   1   7   1        209.43        309.50         6.15 o                         
   2   7   1         33.78         49.24         2.09 o                         
   3   7   1       3291.89       3320.26        42.75 o                         
   4   7   1          9.96          4.86         1.44 o                         
   5   7   1        347.75        341.06        10.22 o                         
   6   7   1          3.51          5.13         1.13 o                         
   7   7   1        204.34        209.12         3.36 o                         
   8   7   1        291.10        320.83         4.82 o                         
   9   7   1         20.73         13.10         1.22 o                         
  10   7   1         33.60         38.23         1.74 o                         
  11   7   1         10.17         14.40         1.51 o                         
 -11   8   1          0.75          1.86         0.99 o                         
 -10   8   1         16.47         22.67         1.40 o                         
  -9   8   1         17.29         14.96         1.14 o                         
  -8   8   1         57.09         63.76         2.00 o                         
  -7   8   1         17.52         19.96         1.29 o                         
  -6   8   1        446.13        405.86         6.13 o                         
  -5   8   1         38.48         36.11         5.11 o                         
  -4   8   1         15.26         17.85         1.99 o                         
  -3   8   1        831.83        919.12        16.70 o                         
  -2   8   1         44.50         56.49         2.63 o                         
  -1   8   1        326.18        317.26         6.48 o                         
   0   8   1         46.90         47.10         2.70 o                         
   1   8   1         57.31         89.77         2.81 o                         
   2   8   1         86.86        127.37         3.64 o                         
   3   8   1        417.85        408.57         7.94 o                         
   4   8   1         99.65         87.81         5.04 o                         
   5   8   1          5.63          7.14         2.12 o                         
   6   8   1        421.53        421.13         6.29 o                         
   7   8   1          0.05         -0.10         0.89 o                         
   8   8   1        118.71        109.03         2.52 o                         
   9   8   1        174.86        176.29         3.33 o                         
  10   8   1        100.84         92.22         2.37 o                         
  11   8   1         76.91         75.49         2.47 o                         
 -11   9   1         14.82         11.99         1.70 o                         
 -10   9   1        365.10        360.23         5.99 o                         
  -9   9   1          4.21          4.56         1.01 o                         
  -8   9   1        133.23        120.38         2.88 o                         
  -7   9   1        219.74        191.15         3.73 o                         
  -6   9   1        448.81        439.68         6.61 o                         
  -5   9   1         29.95         33.97         1.32 o                         
  -4   9   1        284.56        293.45         8.54 o                         
  -3   9   1        629.60        663.36        12.13 o                         
  -2   9   1         21.21         43.81         2.47 o                         
  -1   9   1        132.77        130.18         4.22 o                         
   0   9   1          3.99          1.07         1.26 o                         
   1   9   1       1178.03       1254.32        20.12 o                         
   2   9   1        734.97        750.18        17.18 o                         
   3   9   1        300.92        336.81         7.54 o                         
   4   9   1        172.21        167.09         5.76 o                         
   5   9   1        638.79        704.21         7.49 o                         
   6   9   1       1754.01       1663.07        20.42 o                         
   7   9   1         55.27         47.69         1.94 o                         
   8   9   1         39.46         39.48         1.70 o                         
   9   9   1         36.24         38.45         1.43 o                         
  10   9   1          9.02         10.69         1.08 o                         
  11   9   1          0.21          2.37         1.23 o                         
 -10  10   1         36.50         48.10         1.78 o                         
  -9  10   1          6.32          9.20         1.13 o                         
  -8  10   1         67.40         87.62         2.57 o                         
  -7  10   1          3.57          6.97         1.25 o                         
  -6  10   1         36.54         37.03         2.04 o                         
  -5  10   1          1.72          3.79         0.96 o                         
  -4  10   1        380.72        374.95         4.69 o                         
  -3  10   1       1283.15       1366.96        22.57 o                         
  -2  10   1        255.09        236.75         6.84 o                         
  -1  10   1        133.21        144.75         4.79 o                         
   0  10   1        176.31        170.46         4.65 o                         
   1  10   1        147.65        134.08         4.56 o                         
   2  10   1       1269.29       1261.58        20.65 o                         
   3  10   1        181.39        183.58         6.15 o                         
   4  10   1          0.20          2.44         0.83 o                         
   5  10   1        708.30        641.95         8.15 o                         
   6  10   1         69.31         80.13         2.11 o                         
   7  10   1          9.53          6.28         1.23 o                         
   8  10   1        110.06         99.69         2.78 o                         
   9  10   1        399.28        403.64         6.24 o                         
  10  10   1         55.27         48.05         2.44 o                         
 -10  11   1          3.92          1.83         1.00 o                         
  -9  11   1          2.36          0.60         0.90 o                         
  -8  11   1         72.40         69.21         2.20 o                         
  -7  11   1         10.51          6.20         1.20 o                         
  -6  11   1        100.70         91.18         2.37 o                         
  -5  11   1         99.70        114.34         2.48 o                         
  -4  11   1        278.50        272.07         4.29 o                         
  -3  11   1        318.05        315.75         4.25 o                         
  -2  11   1         55.37         55.77         1.63 o                         
  -1  11   1        262.50        270.16         6.94 o                         
   0  11   1         42.04         50.09         3.41 o                         
   1  11   1        541.13        567.81        11.32 o                         
   2  11   1         42.81         39.37         1.51 o                         
   3  11   1        307.04        348.45         4.55 o                         
   4  11   1        232.66        199.02         3.26 o                         
   5  11   1         66.70         81.35         2.10 o                         
   6  11   1         30.24         32.68         1.47 o                         
   7  11   1          0.51          0.32         1.11 o                         
   8  11   1          2.10          4.41         1.16 o                         
   9  11   1          8.80         12.73         1.11 o                         
  10  11   1         11.07          8.43         1.21 o                         
  -9  12   1         48.12         54.49         1.87 o                         
  -8  12   1         11.14         11.34         1.20 o                         
  -7  12   1         59.88         54.18         1.96 o                         
  -6  12   1        209.87        219.56         3.83 o                         
  -5  12   1         85.47         76.99         2.49 o                         
  -4  12   1         14.03         16.44         1.26 o                         
  -3  12   1       1054.74       1089.00        13.10 o                         
  -2  12   1        356.08        363.66         5.31 o                         
  -1  12   1        492.59        475.76         5.87 o                         
   0  12   1        544.43        525.20         6.18 o                         
   1  12   1        279.67        289.17         4.19 o                         
   2  12   1        104.71        105.18         2.31 o                         
   3  12   1        392.84        330.08         4.75 o                         
   4  12   1        184.91        157.88         2.93 o                         
   5  12   1        583.03        521.91         7.30 o                         
   6  12   1        120.34        116.27         2.55 o                         
   7  12   1         37.66         48.32         1.68 o                         
   8  12   1        101.34         86.30         2.38 o                         
   9  12   1          5.58          2.99         0.89 o                         
  -9  13   1         36.70         40.87         1.49 o                         
  -8  13   1          0.01         -0.32         0.83 o                         
  -7  13   1         82.47         83.57         2.61 o                         
  -6  13   1        265.29        286.31         4.76 o                         
  -5  13   1         71.38         54.11         1.81 o                         
  -4  13   1         65.23         68.34         2.15 o                         
  -3  13   1        658.72        696.63         8.79 o                         
  -2  13   1        303.39        282.19         4.45 o                         
  -1  13   1        290.59        266.24         3.85 o                         
   0  13   1         66.06         73.78         1.87 o                         
   1  13   1          4.03          5.09         0.98 o                         
   2  13   1         91.25         94.48         2.31 o                         
   3  13   1        127.29        142.53         2.78 o                         
   4  13   1        135.78        123.40         2.60 o                         
   5  13   1         11.41         11.31         1.17 o                         
   6  13   1         16.57         23.24         1.30 o                         
   7  13   1         20.61         25.55         1.78 o                         
   8  13   1          1.08          1.05         0.81 o                         
   9  13   1         18.41         18.38         1.75 o                         
  -8  14   1         30.52         36.94         1.79 o                         
  -7  14   1          0.99         -0.89         0.89 o                         
  -6  14   1          9.42         15.15         1.23 o                         
  -5  14   1          6.38          5.41         1.01 o                         
  -4  14   1         14.18         13.20         1.15 o                         
  -3  14   1        256.03        237.78         3.83 o                         
  -2  14   1         91.49        100.68         2.48 o                         
  -1  14   1        476.55        475.30         6.09 o                         
   0  14   1        139.21        130.67         2.54 o                         
   1  14   1         40.31         45.17         1.63 o                         
   2  14   1        221.62        254.52         4.23 o                         
   3  14   1         13.10          6.49         1.10 o                         
   4  14   1        122.12        130.58         2.67 o                         
   5  14   1          0.34          2.54         0.97 o                         
   6  14   1         48.35         46.12         1.60 o                         
   7  14   1          0.81         -0.37         0.89 o                         
   8  14   1         14.57         14.34         1.20 o                         
  -7  15   1         22.82         20.38         1.23 o                         
  -6  15   1        160.04        195.91         3.39 o                         
  -5  15   1         87.50         97.81         2.26 o                         
  -4  15   1          0.15          0.28         0.86 o                         
  -3  15   1         77.14         72.53         2.07 o                         
  -2  15   1          1.30         -0.67         0.93 o                         
  -1  15   1        355.16        343.85         4.68 o                         
   0  15   1          9.13          7.69         0.98 o                         
   1  15   1          3.86          1.49         0.94 o                         
   2  15   1          3.33          8.41         1.16 o                         
   3  15   1          0.63          0.06         0.92 o                         
   4  15   1         23.38         30.94         1.35 o                         
   5  15   1          5.47          4.75         0.92 o                         
   6  15   1          0.02          0.08         0.79 o                         
   7  15   1          0.41          1.45         0.80 o                         
  -6  16   1         65.68         60.99         1.72 o                         
  -5  16   1         81.17         79.25         1.97 o                         
  -4  16   1         63.23         62.85         2.49 o                         
  -3  16   1          0.02          0.96         0.90 o                         
  -2  16   1         34.17         47.98         1.78 o                         
  -1  16   1          0.21          0.46         0.92 o                         
   0  16   1         59.06         58.43         1.69 o                         
   1  16   1         57.15         60.80         1.69 o                         
   2  16   1         98.97         86.60         2.22 o                         
   3  16   1          8.50          7.18         0.99 o                         
   4  16   1         18.02         24.98         1.17 o                         
   5  16   1          1.81          1.44         0.79 o                         
   6  16   1         23.83         26.10         1.14 o                         
  -5  17   1         38.62         36.39         1.37 o                         
  -4  17   1        165.27        170.03         2.94 o                         
  -3  17   1         10.58         12.29         0.95 o                         
  -2  17   1          9.41          9.01         0.95 o                         
  -1  17   1        134.25        125.20         2.44 o                         
   0  17   1          4.66          2.69         0.78 o                         
   1  17   1         75.68         67.98         1.72 o                         
   2  17   1          1.21          1.47         0.84 o                         
   3  17   1         30.35         29.66         1.18 o                         
   4  17   1          1.79          2.15         0.72 o                         
   5  17   1         65.81         64.56         1.65 o                         
  -3  18   1          4.48          4.03         0.71 o                         
  -2  18   1         16.80         13.92         0.90 o                         
  -1  18   1         57.51         56.93         1.65 o                         
   0  18   1          1.15          4.80         0.77 o                         
   1  18   1          0.00          0.50         0.67 o                         
   2  18   1         71.55         75.83         1.72 o                         
   3  18   1          9.01          5.17         0.69 o                         
 -12   0   2          7.99          4.53         1.57 o                         
 -11   0   2         76.04         53.61         3.18 o                         
 -10   0   2         31.35         31.78         2.35 o                         
  -9   0   2         48.39         52.59         3.13 o                         
  -8   0   2        491.85        468.15        10.04 o                         
  -7   0   2        468.35        473.23        12.36 o                         
  -6   0   2        532.88        647.78        26.11 o                         
  -5   0   2          5.72          8.16         1.72 o                         
  -4   0   2       1425.79       1363.47        21.87 o                         
  -3   0   2          4.97         12.49         1.17 o                         
  -2   0   2      21459.86      20523.86       398.12 o                         
  -1   0   2        229.60        179.77         3.50 o                         
   0   0   2         22.84          4.08         0.39 o                         
   1   0   2        225.26        289.37         4.83 o                         
   2   0   2       1968.14       1836.66        28.41 o                         
   3   0   2      15444.83      14901.47       355.48 o                         
   4   0   2       3205.73       3327.20        51.59 o                         
   5   0   2        223.19        317.85         7.24 o                         
   6   0   2        453.84        456.33        11.35 o                         
   7   0   2        308.81        303.88        13.32 o                         
   8   0   2         40.63         42.46         2.35 o                         
   9   0   2        907.71        818.73        16.63 o                         
  10   0   2        285.29        255.47         6.39 o                         
  11   0   2         24.70         28.62         2.09 o                         
  12   0   2        126.91        150.89         5.53 o                         
 -12   1   2          2.35          7.20         1.04 o                         
 -11   1   2          4.93          3.87         1.13 o                         
 -10   1   2        353.03        357.24         5.91 o                         
  -9   1   2          5.06          7.14         1.15 o                         
  -8   1   2         41.00         58.63         1.95 o                         
  -7   1   2        315.52        312.16         7.59 o                         
  -6   1   2        272.32        244.82         5.18 o                         
  -5   1   2         16.56         19.34         1.40 o                         
  -4   1   2        482.34        470.30         5.96 o                         
  -3   1   2         48.51         59.66         1.57 o                         
  -2   1   2       1263.12       1248.09        15.54 o                         
  -1   1   2       1313.56       1322.69        14.36 o                         
   0   1   2        212.67        201.71         3.63 o                         
   1   1   2       1350.61       1274.46        14.50 o                         
   2   1   2      48243.24      48228.72       755.66 o                         
   3   1   2      24912.24      24506.58       356.95 o                         
   4   1   2       2114.79       2257.37        27.06 o                         
   5   1   2        143.48        151.69         3.12 o                         
   6   1   2       1861.57       1998.25        28.29 o                         
   7   1   2         84.59         86.67         4.51 o                         
   8   1   2        899.18        857.06        12.10 o                         
   9   1   2         39.71         30.12         1.54 o                         
  10   1   2        141.45        149.28         3.25 o                         
  11   1   2          0.12          1.87         1.10 o                         
  12   1   2          5.05          4.52         1.04 o                         
 -12   2   2         95.30        104.31         2.92 o                         
 -11   2   2         30.10         22.71         1.44 o                         
 -10   2   2          0.06         -0.39         1.15 o                         
  -9   2   2         96.20         97.32         2.46 o                         
  -8   2   2        132.25        128.71         2.66 o                         
  -7   2   2        265.75        254.11         6.71 o                         
  -6   2   2         56.32         34.69         2.29 o                         
  -5   2   2        972.33       1151.29        15.77 o                         
  -4   2   2        169.06        138.37         2.63 o                         
  -3   2   2        517.46        523.66         6.31 o                         
  -2   2   2      17482.36      16745.88       187.72 o                         
  -1   2   2        988.92       1073.09        11.79 o                         
   0   2   2        561.89        469.90         7.86 o                         
   1   2   2        868.62        823.03         9.19 o                         
   2   2   2      46347.18      46596.40       747.39 o                         
   3   2   2      10250.84      10088.58       141.91 o                         
   4   2   2         29.01         34.40         1.45 o                         
   5   2   2       4789.47       5072.97        86.40 o                         
   6   2   2       1026.40        908.18        18.41 o                         
   7   2   2        221.09        224.02         7.05 o                         
   8   2   2          0.15          0.70         0.91 o                         
   9   2   2        129.59        119.64         2.69 o                         
  10   2   2        322.51        366.04         6.03 o                         
  11   2   2         33.79         40.68         1.70 o                         
  12   2   2          6.84          3.39         1.30 o                         
 -12   3   2         13.22         14.13         1.44 o                         
 -11   3   2        109.60        119.94         2.98 o                         
 -10   3   2         22.20         20.78         1.45 o                         
  -9   3   2        839.64        821.78        11.82 o                         
  -8   3   2        101.16         82.19         2.18 o                         
  -7   3   2         23.29         22.23         2.46 o                         
  -6   3   2       1421.61       1548.50        29.95 o                         
  -5   3   2        217.97        285.40         5.58 o                         
  -4   3   2        943.25        978.67        14.83 o                         
  -3   3   2        890.90        869.49        10.65 o                         
  -2   3   2       8529.69       8365.68        97.51 o                         
  -1   3   2       7213.18       7135.71        79.73 o                         
   0   3   2      18787.17      17962.75       236.35 o                         
   1   3   2      19833.28      19787.97       212.55 o                         
   2   3   2       7743.69       6692.85        74.99 o                         
   3   3   2       1550.23       1589.82        37.20 o                         
   4   3   2        478.02        478.06         8.39 o                         
   5   3   2         40.46         54.60         2.39 o                         
   6   3   2        823.32        882.56        13.91 o                         
   7   3   2       2645.85       2619.09        48.45 o                         
   8   3   2        104.33         94.30         2.27 o                         
   9   3   2         43.67         57.35         1.81 o                         
  10   3   2          1.33          1.35         1.34 o                         
  11   3   2         74.43         71.20         2.53 o                         
  12   3   2         15.00         19.20         1.67 o                         
 -12   4   2          2.77          0.21         1.19 o                         
 -11   4   2          4.92          4.77         1.21 o                         
 -10   4   2         29.98         30.42         1.80 o                         
  -9   4   2        115.95        116.37         3.68 o                         
  -8   4   2         25.68         25.07         1.46 o                         
  -7   4   2        836.29        794.10        14.70 o                         
  -6   4   2         80.27         94.14         5.44 o                         
  -5   4   2       4730.23       5196.35        69.85 o                         
  -4   4   2        195.28        238.81         4.68 o                         
  -3   4   2        233.11        186.64         3.31 o                         
  -2   4   2        209.82        218.41         3.10 o                         
  -1   4   2      17375.87      17808.68       200.03 o                         
   0   4   2          3.29          4.89         0.67 o                         
   1   4   2         53.73         48.82         1.77 o                         
   2   4   2         10.66         16.31         0.93 o                         
   3   4   2        676.40        798.43        14.01 o                         
   4   4   2       4308.40       4362.24        66.89 o                         
   5   4   2        119.51        163.29         4.02 o                         
   6   4   2        430.99        486.91        11.72 o                         
   7   4   2         64.03         65.40         3.15 o                         
   8   4   2         16.85         21.81         1.36 o                         
   9   4   2         70.09         66.50         2.22 o                         
  10   4   2         20.58         25.43         1.62 o                         
  11   4   2          0.06         -1.18         1.18 o                         
  12   4   2         55.83         55.07         3.39 o                         
 -12   5   2          0.39         -0.90         1.90 o                         
 -11   5   2        370.54        355.98         7.06 o                         
 -10   5   2         30.29         41.47         2.08 o                         
  -9   5   2        703.60        699.29        10.28 o                         
  -8   5   2         94.15         84.58         2.29 o                         
  -7   5   2         34.42         39.34         1.75 o                         
  -6   5   2         18.99         20.44         2.28 o                         
  -5   5   2        454.11        493.72         9.88 o                         
  -4   5   2       1766.82       1968.78        25.94 o                         
  -3   5   2        743.57        646.70        14.30 o                         
  -2   5   2        162.38        125.15         2.84 o                         
  -1   5   2        232.71        223.67         4.24 o                         
   0   5   2          2.09          1.41         0.58 o                         
   1   5   2       1645.36       1469.80        19.51 o                         
   2   5   2       1518.54       1755.65        22.75 o                         
   3   5   2       1574.82       1967.65        24.98 o                         
   4   5   2       1249.87       1457.59        23.69 o                         
   5   5   2        555.84        601.92        13.49 o                         
   6   5   2         18.68         16.67         2.12 o                         
   7   5   2        160.56        164.59         2.96 o                         
   8   5   2         22.62         17.79         1.33 o                         
   9   5   2          6.05          5.74         1.24 o                         
  10   5   2          3.14          3.27         1.30 o                         
  11   5   2        130.14        129.74         3.56 o                         
  12   5   2          1.17          1.56         1.13 o                         
 -11   6   2          7.82          5.54         1.10 o                         
 -10   6   2          0.01          1.88         1.23 o                         
  -9   6   2         60.26         57.01         1.97 o                         
  -8   6   2         76.44         72.76         2.22 o                         
  -7   6   2         87.11         93.94         2.43 o                         
  -6   6   2         63.30         53.81         3.60 o                         
  -5   6   2         39.67         32.00         2.36 o                         
  -4   6   2        367.22        377.41         6.92 o                         
  -3   6   2       2528.32       2733.05        33.37 o                         
  -2   6   2          5.02          9.68         0.93 o                         
  -1   6   2        678.05        659.33         8.96 o                         
   0   6   2       1410.11       1345.34        16.02 o                         
   1   6   2       1758.31       2029.76        24.92 o                         
   2   6   2       1072.80       1149.08        15.53 o                         
   3   6   2       2297.72       2471.12        37.35 o                         
   4   6   2        366.98        468.41        10.21 o                         
   5   6   2       1132.92       1203.87        26.52 o                         
   6   6   2        175.24        169.70         5.44 o                         
   7   6   2         11.35          6.74         1.08 o                         
   8   6   2          1.16          0.28         1.25 o                         
   9   6   2          4.19          4.18         1.16 o                         
  10   6   2          7.69         12.12         1.43 o                         
  11   6   2         21.41         31.17         1.63 o                         
 -11   7   2          8.23         10.08         1.19 o                         
 -10   7   2         76.68         73.92         2.35 o                         
  -9   7   2          7.50         14.51         1.27 o                         
  -8   7   2         31.32         31.22         1.54 o                         
  -7   7   2          0.42          2.65         1.02 o                         
  -6   7   2        291.47        269.35         4.32 o                         
  -5   7   2        147.03        141.76         5.21 o                         
  -4   7   2       1257.67       1244.62        29.84 o                         
  -3   7   2         50.97         44.58         2.39 o                         
  -2   7   2        658.67        732.42        11.70 o                         
  -1   7   2        110.58        120.69         3.09 o                         
   0   7   2          4.05          5.45         0.97 o                         
   1   7   2       1381.32       1544.50        19.50 o                         
   2   7   2        616.39        632.13        10.10 o                         
   3   7   2         29.38         24.06         2.18 o                         
   4   7   2        257.05        278.04         6.11 o                         
   5   7   2        376.24        384.26         7.90 o                         
   6   7   2        984.43        935.21        11.77 o                         
   7   7   2        504.12        524.89         7.53 o                         
   8   7   2        430.77        423.95         6.39 o                         
   9   7   2          1.29          2.17         1.03 o                         
  10   7   2         42.86         48.59         1.77 o                         
  11   7   2          3.30          2.51         1.09 o                         
 -11   8   2          6.95          8.65         1.54 o                         
 -10   8   2         12.52         16.59         1.14 o                         
  -9   8   2        144.48        151.87         3.14 o                         
  -8   8   2        111.70        114.61         3.34 o                         
  -7   8   2       1667.74       1722.50        22.34 o                         
  -6   8   2        998.99       1017.16        14.43 o                         
  -5   8   2        464.30        466.12        11.72 o                         
  -4   8   2       1766.48       1947.10        30.13 o                         
  -3   8   2        149.30        146.28         4.09 o                         
  -2   8   2         72.20         54.87         3.70 o                         
  -1   8   2       3910.53       4456.95        84.32 o                         
   0   8   2        601.85        721.11        13.31 o                         
   1   8   2         62.73         55.41         2.29 o                         
   2   8   2         40.90         56.48         2.91 o                         
   3   8   2        909.99        978.04        23.35 o                         
   4   8   2       1412.97       1412.23        24.51 o                         
   5   8   2       1726.29       1765.00        31.85 o                         
   6   8   2         19.15         16.41         1.12 o                         
   7   8   2        125.67        124.03         3.09 o                         
   8   8   2          3.21          4.17         1.03 o                         
   9   8   2         43.13         33.60         1.48 o                         
  10   8   2          0.09         -0.54         0.94 o                         
  11   8   2         99.78         94.24         2.41 o                         
 -11   9   2          0.95          1.90         1.56 o                         
 -10   9   2         10.70         11.68         1.05 o                         
  -9   9   2          4.22          1.57         1.07 o                         
  -8   9   2         57.93         65.89         2.16 o                         
  -7   9   2         29.73         28.77         1.75 o                         
  -6   9   2         43.89         53.62         2.22 o                         
  -5   9   2        234.71        225.11         3.31 o                         
  -4   9   2        351.54        316.10         8.20 o                         
  -3   9   2         20.69         21.68         2.10 o                         
  -2   9   2         75.56         82.39         3.30 o                         
  -1   9   2         15.46         40.17         2.59 o                         
   0   9   2        117.58         97.81         4.84 o                         
   1   9   2        262.14        304.27         9.12 o                         
   2   9   2        921.24        911.37        16.35 o                         
   3   9   2         48.87         67.90         3.54 o                         
   4   9   2         93.72         91.79         4.65 o                         
   5   9   2        186.72        175.32         2.71 o                         
   6   9   2         62.61         56.64         2.68 o                         
   7   9   2        223.93        232.51         4.48 o                         
   8   9   2        162.61        185.92         3.53 o                         
   9   9   2          2.27          3.41         0.96 o                         
  10   9   2         11.60         13.60         1.18 o                         
  11   9   2          0.73          1.42         1.23 o                         
 -10  10   2         25.92         27.15         1.69 o                         
  -9  10   2          1.46          0.88         1.03 o                         
  -8  10   2        179.31        179.35         3.76 o                         
  -7  10   2         35.20         37.10         1.90 o                         
  -6  10   2         53.46         67.97         2.13 o                         
  -5  10   2          7.32          4.73         1.04 o                         
  -4  10   2        105.45        122.13         2.30 o                         
  -3  10   2          0.06          1.40         1.62 o                         
  -2  10   2       1813.06       1891.47        34.89 o                         
  -1  10   2       1534.62       1631.93        28.47 o                         
   0  10   2       1590.17       1613.41        23.86 o                         
   1  10   2       1064.07       1087.08        18.19 o                         
   2  10   2        280.55        283.10         9.12 o                         
   3  10   2          2.06          1.99         1.95 o                         
   4  10   2        789.95        781.76         7.81 o                         
   5  10   2        535.08        476.12         6.05 o                         
   6  10   2         47.30         56.19         1.80 o                         
   7  10   2         67.41         57.77         2.15 o                         
   8  10   2        208.37        192.44         3.86 o                         
   9  10   2         58.27         63.34         2.15 o                         
  10  10   2         10.47         13.78         1.38 o                         
 -10  11   2          0.45          0.13         0.85 o                         
  -9  11   2          0.18         -0.50         0.93 o                         
  -8  11   2         18.10         22.61         1.53 o                         
  -7  11   2         33.18         35.38         1.85 o                         
  -6  11   2        532.23        487.81         6.87 o                         
  -5  11   2        139.02        128.39         2.74 o                         
  -4  11   2        282.14        278.76         4.35 o                         
  -3  11   2        455.25        489.42         6.09 o                         
  -2  11   2          0.17          0.35         0.72 o                         
  -1  11   2        101.21         96.28         4.36 o                         
   0  11   2        859.69        933.11        17.62 o                         
   1  11   2         54.35         52.41         3.38 o                         
   2  11   2        210.18        204.85         3.02 o                         
   3  11   2        608.50        632.61         7.83 o                         
   4  11   2        125.08        121.07         2.50 o                         
   5  11   2        458.49        465.44         6.00 o                         
   6  11   2         26.19         30.76         1.47 o                         
   7  11   2          7.82          8.02         1.16 o                         
   8  11   2        592.70        571.25         8.58 o                         
   9  11   2        197.17        220.92         4.09 o                         
  10  11   2         46.17         33.98         1.69 o                         
  -9  12   2         39.15         45.00         1.61 o                         
  -8  12   2         63.61         52.71         1.84 o                         
  -7  12   2          3.12          4.22         1.24 o                         
  -6  12   2         81.77         85.89         2.31 o                         
  -5  12   2         19.12         16.86         1.29 o                         
  -4  12   2        100.28         83.37         2.29 o                         
  -3  12   2        745.53        783.49         9.73 o                         
  -2  12   2        101.67        133.03         2.56 o                         
  -1  12   2        399.74        369.31         4.84 o                         
   0  12   2        135.82        135.33         2.35 o                         
   1  12   2          6.20          3.04         0.87 o                         
   2  12   2        114.30        117.16         2.41 o                         
   3  12   2        362.00        314.72         4.60 o                         
   4  12   2        638.57        630.74         8.13 o                         
   5  12   2          1.97          1.61         0.97 o                         
   6  12   2         11.01         15.26         1.22 o                         
   7  12   2         95.21         88.14         2.39 o                         
   8  12   2          0.75          0.41         0.98 o                         
   9  12   2          2.10          1.64         0.80 o                         
  -9  13   2        104.54        102.45         2.41 o                         
  -8  13   2          6.93         10.56         1.03 o                         
  -7  13   2          0.93         -0.03         1.00 o                         
  -6  13   2         61.03         53.02         1.87 o                         
  -5  13   2         45.29         34.70         1.56 o                         
  -4  13   2         17.50         17.18         1.29 o                         
  -3  13   2          2.75          0.26         0.94 o                         
  -2  13   2       1394.75       1337.33        15.87 o                         
  -1  13   2          3.92          3.36         0.91 o                         
   0  13   2         13.22         22.09         1.17 o                         
   1  13   2          0.70          0.06         0.92 o                         
   2  13   2          8.87          8.67         1.07 o                         
   3  13   2          7.69          4.79         1.02 o                         
   4  13   2         32.09         34.96         1.53 o                         
   5  13   2          3.11          2.65         1.01 o                         
   6  13   2         69.80         64.54         2.54 o                         
   7  13   2          9.69          9.98         1.10 o                         
   8  13   2         16.52         21.62         1.31 o                         
   9  13   2         28.52         24.36         1.62 o                         
  -8  14   2         35.98         36.07         1.66 o                         
  -7  14   2          7.66          8.15         1.20 o                         
  -6  14   2        178.07        164.43         3.22 o                         
  -5  14   2         37.69         50.60         1.74 o                         
  -4  14   2         22.75         36.69         1.57 o                         
  -3  14   2          7.09         11.27         1.18 o                         
  -2  14   2        300.97        281.55         4.25 o                         
  -1  14   2       2376.38       2372.52        27.35 o                         
   0  14   2        210.69        209.96         3.50 o                         
   1  14   2         46.11         44.26         1.58 o                         
   2  14   2         16.56         22.73         1.37 o                         
   3  14   2          0.26          2.71         0.98 o                         
   4  14   2        207.03        219.73         3.64 o                         
   5  14   2          0.12          2.65         0.98 o                         
   6  14   2         45.32         41.24         1.64 o                         
   7  14   2          0.35          0.60         0.89 o                         
   8  14   2          2.85          2.57         0.86 o                         
  -7  15   2         11.52         15.52         1.08 o                         
  -6  15   2         40.61         33.48         1.45 o                         
  -5  15   2         44.54         39.25         1.91 o                         
  -4  15   2        386.55        386.41         5.59 o                         
  -3  15   2        194.13        223.65         3.77 o                         
  -2  15   2         19.10         22.91         1.33 o                         
  -1  15   2         19.80         31.27         1.39 o                         
   0  15   2        701.13        713.53         8.93 o                         
   1  15   2         31.25         40.25         1.52 o                         
   2  15   2        204.27        205.73         3.62 o                         
   3  15   2        298.80        318.64         4.67 o                         
   4  15   2        110.08        101.48         2.31 o                         
   5  15   2         24.74         25.29         1.22 o                         
   6  15   2        153.18        158.82         2.99 o                         
   7  15   2          2.37          5.29         0.80 o                         
  -6  16   2         30.19         32.69         1.24 o                         
  -5  16   2         40.20         40.09         1.47 o                         
  -4  16   2         36.29         30.65         1.38 o                         
  -3  16   2         59.89         55.31         1.70 o                         
  -2  16   2         17.96         17.04         1.15 o                         
  -1  16   2         61.30         56.27         1.66 o                         
   0  16   2         19.46         23.57         1.22 o                         
   1  16   2         35.73         49.38         1.71 o                         
   2  16   2         38.01         42.11         1.55 o                         
   3  16   2         41.49         37.89         1.47 o                         
   4  16   2         28.64         31.36         1.31 o                         
   5  16   2         61.59         62.77         1.65 o                         
   6  16   2        118.89        118.28         2.29 o                         
  -5  17   2          3.36          4.31         0.81 o                         
  -4  17   2          2.71          3.91         0.80 o                         
  -3  17   2         39.63         39.64         1.33 o                         
  -2  17   2        248.45        236.64         3.68 o                         
  -1  17   2         12.64          8.18         0.95 o                         
   0  17   2          2.07          0.45         0.81 o                         
   1  17   2         82.16         86.89         2.00 o                         
   2  17   2          6.68          4.41         0.90 o                         
   3  17   2        219.87        215.33         3.37 o                         
   4  17   2        100.64        106.75         2.12 o                         
   5  17   2          0.47         -0.21         0.70 o                         
  -3  18   2          5.11          7.29         0.78 o                         
  -2  18   2          0.13          0.00         0.75 o                         
  -1  18   2         33.44         34.11         1.34 o                         
   0  18   2          2.74          2.85         0.69 o                         
   1  18   2         43.13         38.85         1.22 o                         
   2  18   2         14.01         15.93         0.90 o                         
   3  18   2          2.49          3.71         0.71 o                         
 -12   1   3        112.02        116.31         2.47 o                         
 -11   1   3          0.25          0.27         1.05 o                         
 -10   1   3          7.09         10.15         1.27 o                         
  -9   1   3        298.47        288.64         4.96 o                         
  -8   1   3        181.89        190.01         3.58 o                         
  -7   1   3        198.75        201.32         5.41 o                         
  -6   1   3        961.62       1002.87        15.24 o                         
  -5   1   3         66.44         61.11         2.30 o                         
  -4   1   3       5871.27       5106.81        60.73 o                         
  -3   1   3         32.36         27.50         0.96 o                         
  -2   1   3       7998.49       7454.82        79.73 o                         
  -1   1   3       4526.38       4850.24        51.90 o                         
   0   1   3        727.67        811.91         9.38 o                         
   1   1   3       9608.59      10225.87       114.76 o                         
   2   1   3       5507.75       5849.13        68.74 o                         
   3   1   3      10466.11      10921.83       128.48 o                         
   4   1   3       1105.24        984.51        20.84 o                         
   5   1   3       1311.03       1235.20        16.06 o                         
   6   1   3        308.69        321.73         6.38 o                         
   7   1   3        102.86        145.06         5.65 o                         
   8   1   3         48.79         55.40         1.89 o                         
   9   1   3         11.23          5.77         1.20 o                         
  10   1   3         87.95         91.92         2.58 o                         
  11   1   3         80.91         67.26         2.05 o                         
  12   1   3         17.67         18.26         1.28 o                         
 -12   2   3          2.32          1.91         1.02 o                         
 -11   2   3         12.28         14.55         1.34 o                         
 -10   2   3        110.27        115.23         3.13 o                         
  -9   2   3          2.29          4.03         1.05 o                         
  -8   2   3        102.36         91.99         2.13 o                         
  -7   2   3        525.03        504.82         9.90 o                         
  -6   2   3          4.20         13.87         1.75 o                         
  -5   2   3        164.30        183.31         3.94 o                         
  -4   2   3       2993.57       3011.03        43.62 o                         
  -3   2   3        437.84        388.89         5.08 o                         
  -2   2   3       1548.51       1154.21        14.33 o                         
  -1   2   3       1721.18       1572.46        17.20 o                         
   0   2   3       4032.59       3977.12        42.73 o                         
   1   2   3         17.98          3.77         0.55 o                         
   2   2   3      42111.61      42321.82       473.70 o                         
   3   2   3       7433.13       8701.15        93.40 o                         
   4   2   3       2819.65       2715.44        52.05 o                         
   5   2   3       3172.01       3300.55        51.40 o                         
   6   2   3        199.32        251.27         5.87 o                         
   7   2   3        846.10        824.95        17.30 o                         
   8   2   3         16.41         19.70         1.36 o                         
   9   2   3        119.31        106.59         2.53 o                         
  10   2   3        225.54        241.88         4.42 o                         
  11   2   3         34.46         37.41         1.61 o                         
  12   2   3         78.90         82.95         3.08 o                         
 -12   3   3         29.42         26.78         1.45 o                         
 -11   3   3          9.60          5.90         1.27 o                         
 -10   3   3          4.82          6.75         1.24 o                         
  -9   3   3         64.02         63.32         2.12 o                         
  -8   3   3        217.53        209.78         3.95 o                         
  -7   3   3        582.95        601.65        12.39 o                         
  -6   3   3        231.05        210.89         4.99 o                         
  -5   3   3         25.24         19.77         1.75 o                         
  -4   3   3        491.85        551.73         7.74 o                         
  -3   3   3         67.94         64.26         1.48 o                         
  -2   3   3      21772.86      21771.36       234.23 o                         
  -1   3   3        220.51        297.13         3.74 o                         
   0   3   3       3558.93       3638.93        39.19 o                         
   1   3   3       9562.11       9493.28       101.71 o                         
   2   3   3      11685.44      11976.96       137.78 o                         
   3   3   3       1163.92       1391.58        18.16 o                         
   4   3   3       2154.52       2066.09        29.81 o                         
   5   3   3        260.51        271.60         5.26 o                         
   6   3   3         96.34         94.33         3.40 o                         
   7   3   3        500.37        508.41        14.21 o                         
   8   3   3         67.42         79.12         2.39 o                         
   9   3   3          0.29          0.01         1.05 o                         
  10   3   3          1.58         -0.11         1.13 o                         
  11   3   3          1.95          1.86         1.26 o                         
  12   3   3          0.15          1.88         1.51 o                         
 -12   4   3         49.98         37.03         1.86 o                         
 -11   4   3         24.31         26.17         1.56 o                         
 -10   4   3         24.00         16.99         1.39 o                         
  -9   4   3         28.07         31.71         1.55 o                         
  -8   4   3          8.56         15.05         1.11 o                         
  -7   4   3        521.28        552.67         7.08 o                         
  -6   4   3       1385.55       1369.14        20.43 o                         
  -5   4   3        426.53        431.32         7.78 o                         
  -4   4   3       4633.88       4704.32        59.36 o                         
  -3   4   3       1155.08       1230.96        14.71 o                         
  -2   4   3        346.94        224.58         3.51 o                         
  -1   4   3       2025.38       2198.06        29.53 o                         
   0   4   3       4260.10       4364.18        51.60 o                         
   1   4   3      14424.67      14083.78       157.54 o                         
   2   4   3        249.20        172.77         2.57 o                         
   3   4   3        719.67        625.49         8.60 o                         
   4   4   3        272.27        295.01         7.86 o                         
   5   4   3          3.64          4.89         1.92 o                         
   6   4   3         11.96         17.31         1.88 o                         
   7   4   3         50.29         64.05         2.31 o                         
   8   4   3         15.37         10.07         1.27 o                         
   9   4   3        266.69        276.47         5.21 o                         
  10   4   3          2.54          1.69         1.25 o                         
  11   4   3         26.98         23.78         1.44 o                         
  12   4   3         19.55         19.69         1.57 o                         
 -12   5   3          8.29          6.95         1.21 o                         
 -11   5   3        274.34        249.72         5.03 o                         
 -10   5   3         65.28         66.06         2.34 o                         
  -9   5   3        703.77        753.15        11.06 o                         
  -8   5   3       1201.75       1159.93        15.38 o                         
  -7   5   3       3405.22       3532.71        38.52 o                         
  -6   5   3        166.67        178.65         4.82 o                         
  -5   5   3        375.99        388.50         7.31 o                         
  -4   5   3         33.81         34.63         1.87 o                         
  -3   5   3       2039.68       2066.06        26.06 o                         
  -2   5   3        261.02        298.24         4.10 o                         
  -1   5   3       8465.25       8812.31        94.60 o                         
   0   5   3       2046.21       1843.17        21.45 o                         
   1   5   3        780.44        801.11        10.46 o                         
   2   5   3       2532.01       2343.34        28.47 o                         
   3   5   3       3560.41       3646.66        46.39 o                         
   4   5   3       1413.67       1643.94        23.69 o                         
   5   5   3       2013.26       1990.44        38.17 o                         
   6   5   3        181.30        153.26         4.73 o                         
   7   5   3         60.05         62.81         1.76 o                         
   8   5   3         10.34          6.97         1.19 o                         
   9   5   3         70.10         81.53         3.19 o                         
  10   5   3          0.43         -0.76         1.15 o                         
  11   5   3          4.28          8.88         1.19 o                         
  12   5   3          2.50          1.47         1.13 o                         
 -11   6   3        152.31        135.12         3.28 o                         
 -10   6   3         86.76         92.75         3.51 o                         
  -9   6   3       1239.40       1237.28        17.32 o                         
  -8   6   3         24.02         26.07         1.47 o                         
  -7   6   3         74.52         83.77         2.36 o                         
  -6   6   3        404.80        455.56        10.35 o                         
  -5   6   3          4.24          6.73         1.57 o                         
  -4   6   3        716.57        747.92        11.30 o                         
  -3   6   3       2030.12       2244.16        30.32 o                         
  -2   6   3        336.38        397.65         5.65 o                         
  -1   6   3         42.51         40.93         1.59 o                         
   0   6   3        297.98        346.75         7.39 o                         
   1   6   3         36.41         50.66         1.84 o                         
   2   6   3        698.37        638.16        11.74 o                         
   3   6   3       2858.41       3233.50        47.28 o                         
   4   6   3        404.57        376.78         7.28 o                         
   5   6   3         40.93         46.47         2.81 o                         
   6   6   3          4.91          2.45         1.76 o                         
   7   6   3        519.07        518.24         7.85 o                         
   8   6   3        295.04        286.31         4.63 o                         
   9   6   3         29.82         23.08         1.57 o                         
  10   6   3         15.24         19.16         1.46 o                         
  11   6   3          2.89          2.08         1.04 o                         
 -11   7   3          0.48          0.68         0.97 o                         
 -10   7   3         33.51         38.45         1.71 o                         
  -9   7   3          2.24          2.36         1.05 o                         
  -8   7   3        705.83        761.19        10.51 o                         
  -7   7   3        161.78        162.76         3.27 o                         
  -6   7   3        405.70        384.71         5.79 o                         
  -5   7   3         41.20         57.45         3.46 o                         
  -4   7   3        159.43        165.91         4.71 o                         
  -3   7   3         31.39         33.67         1.98 o                         
  -2   7   3        417.87        406.24         8.91 o                         
  -1   7   3       2487.58       2557.35        33.09 o                         
   0   7   3       2373.02       2501.75        30.63 o                         
   1   7   3        862.17        729.58        10.09 o                         
   2   7   3        407.00        367.33         6.27 o                         
   3   7   3       4371.32       4496.22        67.60 o                         
   4   7   3        310.11        306.23         7.83 o                         
   5   7   3        485.60        478.06         9.28 o                         
   6   7   3        122.12        119.43         2.63 o                         
   7   7   3          4.62          4.46         1.02 o                         
   8   7   3        458.56        428.24         6.45 o                         
   9   7   3         87.79         76.88         2.30 o                         
  10   7   3          5.19          8.41         1.32 o                         
  11   7   3         59.58         54.47         2.28 o                         
 -11   8   3         20.39         17.36         1.14 o                         
 -10   8   3        134.08        116.35         2.54 o                         
  -9   8   3          0.48          1.69         1.02 o                         
  -8   8   3        350.28        327.66         5.29 o                         
  -7   8   3         60.96         54.15         2.44 o                         
  -6   8   3         23.06         26.61         1.49 o                         
  -5   8   3        206.31        233.20         7.66 o                         
  -4   8   3        113.59        134.58         4.52 o                         
  -3   8   3         25.43         24.90         1.99 o                         
  -2   8   3        320.38        324.85         7.39 o                         
  -1   8   3       2986.49       3190.54        42.69 o                         
   0   8   3        446.89        421.13         7.57 o                         
   1   8   3          2.00          4.20         1.17 o                         
   2   8   3         45.19         70.05         3.01 o                         
   3   8   3        452.93        534.20        10.23 o                         
   4   8   3        126.77        118.03         4.56 o                         
   5   8   3        134.37        149.71         5.55 o                         
   6   8   3        228.49        217.96         3.49 o                         
   7   8   3        541.57        514.62         7.47 o                         
   8   8   3          6.27          7.25         1.20 o                         
   9   8   3         17.32         18.10         1.25 o                         
  10   8   3          0.73         -1.04         1.04 o                         
  11   8   3          8.17          6.12         1.34 o                         
 -10   9   3          0.89         -0.66         0.92 o                         
  -9   9   3         63.61         66.56         2.22 o                         
  -8   9   3          6.04          8.26         1.35 o                         
  -7   9   3        499.30        487.28         9.00 o                         
  -6   9   3        165.20        182.06         3.96 o                         
  -5   9   3          1.98          1.71         0.84 o                         
  -4   9   3        204.70        182.65         5.56 o                         
  -3   9   3         15.85         23.99         2.11 o                         
  -2   9   3         81.20        103.98         3.75 o                         
  -1   9   3        728.05        783.42        15.57 o                         
   0   9   3         20.52         17.17         1.93 o                         
   1   9   3       3124.46       3398.28        50.12 o                         
   2   9   3         49.98         35.89         2.58 o                         
   3   9   3       1274.92       1278.17        21.07 o                         
   4   9   3       3297.18       3304.07        63.18 o                         
   5   9   3          1.72          1.40         0.75 o                         
   6   9   3          4.85          3.46         0.98 o                         
   7   9   3        370.04        344.02         5.46 o                         
   8   9   3        833.32        866.88        11.72 o                         
   9   9   3         25.41         26.55         1.45 o                         
  10   9   3         14.08         11.22         1.14 o                         
 -10  10   3         22.20         21.16         1.25 o                         
  -9  10   3          0.28          0.90         1.02 o                         
  -8  10   3         16.81         24.76         1.86 o                         
  -7  10   3          2.82          6.25         1.28 o                         
  -6  10   3          0.01          1.16         1.18 o                         
  -5  10   3        726.35        783.30        10.77 o                         
  -4  10   3        228.34        219.94         4.15 o                         
  -3  10   3          0.32          2.56         1.59 o                         
  -2  10   3        830.45        893.93        15.70 o                         
  -1  10   3        149.24        156.27         5.27 o                         
   0  10   3         26.94         28.20         2.27 o                         
   1  10   3          0.41         -0.30         1.58 o                         
   2  10   3        428.55        431.08        10.00 o                         
   3  10   3       2080.17       2029.41        34.63 o                         
   4  10   3          6.35          3.46         0.79 o                         
   5  10   3         11.32          8.32         0.98 o                         
   6  10   3        535.25        549.32         7.53 o                         
   7  10   3          3.15          7.48         1.14 o                         
   8  10   3         20.88         17.80         1.42 o                         
   9  10   3         54.04         50.44         2.20 o                         
  10  10   3         96.62         86.93         2.66 o                         
 -10  11   3          0.14         -0.73         0.73 o                         
  -9  11   3         57.88         63.04         2.06 o                         
  -8  11   3        206.18        170.22         3.79 o                         
  -7  11   3        910.66       1022.58        14.58 o                         
  -6  11   3        626.37        577.17         8.37 o                         
  -5  11   3        325.67        368.68         5.81 o                         
  -4  11   3         11.09         11.70         1.15 o                         
  -3  11   3         42.48         46.33         1.50 o                         
  -2  11   3        578.80        512.80         5.81 o                         
  -1  11   3       1772.53       1756.00        21.49 o                         
   0  11   3       1525.52       1509.30        26.42 o                         
   1  11   3        532.89        582.74         7.56 o                         
   2  11   3       1845.19       1724.95        17.23 o                         
   3  11   3        141.94        135.57         2.55 o                         
   4  11   3        105.49        107.48         2.34 o                         
   5  11   3         22.20         31.67         1.43 o                         
   6  11   3        104.27        121.67         2.57 o                         
   7  11   3          2.18          3.09         1.05 o                         
   8  11   3         40.81         49.64         1.90 o                         
   9  11   3         31.88         34.06         1.99 o                         
  10  11   3          0.45          0.00         2.46 o                         
  -9  12   3         30.06         32.35         1.55 o                         
  -8  12   3          6.66          9.06         1.32 o                         
  -7  12   3         61.85         64.53         2.16 o                         
  -6  12   3         20.30         14.89         1.39 o                         
  -5  12   3          6.88          7.11         1.12 o                         
  -4  12   3        290.72        320.36         4.92 o                         
  -3  12   3         62.78         66.77         1.84 o                         
  -2  12   3       1117.78       1124.33        13.47 o                         
  -1  12   3         72.64         76.56         1.96 o                         
   0  12   3         50.74         61.56         1.89 o                         
   1  12   3        303.56        328.60         4.60 o                         
   2  12   3        116.20        110.06         2.23 o                         
   3  12   3        402.04        445.68         6.02 o                         
   4  12   3         35.10         41.57         1.64 o                         
   5  12   3          6.63         15.29         1.17 o                         
   6  12   3        257.96        242.39         4.04 o                         
   7  12   3          3.35          6.25         1.03 o                         
   8  12   3          3.68          5.24         1.05 o                         
   9  12   3         14.81         14.81         1.20 o                         
  -9  13   3        120.66        125.34         3.28 o                         
  -8  13   3         42.12         39.70         1.64 o                         
  -7  13   3          0.80          1.23         1.03 o                         
  -6  13   3         85.11         78.41         2.41 o                         
  -5  13   3        100.20         95.89         2.52 o                         
  -4  13   3        284.81        265.67         4.33 o                         
  -3  13   3       1257.13       1210.03        14.52 o                         
  -2  13   3        193.51        192.84         3.31 o                         
  -1  13   3         56.91         60.68         1.79 o                         
   0  13   3       1647.46       1649.53        19.34 o                         
   1  13   3        352.06        417.34         5.65 o                         
   2  13   3        843.07        879.13        10.33 o                         
   3  13   3         32.58         37.85         1.51 o                         
   4  13   3        104.50        120.86         2.61 o                         
   5  13   3          8.74          4.71         1.11 o                         
   6  13   3          6.88          8.75         1.11 o                         
   7  13   3         46.47         39.50         1.45 o                         
   8  13   3          0.34         -0.43         0.80 o                         
  -8  14   3          2.92          1.42         0.87 o                         
  -7  14   3         16.58         21.38         1.45 o                         
  -6  14   3         74.52         88.44         2.55 o                         
  -5  14   3        257.14        232.53         4.05 o                         
  -4  14   3       1551.47       1645.08        20.22 o                         
  -3  14   3        265.46        269.62         4.33 o                         
  -2  14   3        315.95        321.91         4.67 o                         
  -1  14   3       1642.23       1743.02        20.37 o                         
   0  14   3         10.62          9.80         1.07 o                         
   1  14   3        341.93        337.02         4.81 o                         
   2  14   3         50.76         50.86         1.73 o                         
   3  14   3         61.11         61.76         2.26 o                         
   4  14   3         54.15         37.43         1.49 o                         
   5  14   3          0.13          1.42         0.99 o                         
   6  14   3         31.90         24.49         1.38 o                         
   7  14   3         20.79         14.71         1.08 o                         
   8  14   3         13.61         14.98         1.00 o                         
  -7  15   3          1.38         -0.87         0.87 o                         
  -6  15   3         41.33         43.45         1.95 o                         
  -5  15   3         92.93         88.84         2.27 o                         
  -4  15   3          7.32          7.87         0.99 o                         
  -3  15   3          9.07          7.52         1.07 o                         
  -2  15   3         15.18         11.12         1.05 o                         
  -1  15   3         12.82         15.59         1.19 o                         
   0  15   3          1.30          4.28         0.98 o                         
   1  15   3        874.05        897.39        10.97 o                         
   2  15   3        137.41        150.20         3.01 o                         
   3  15   3        776.06        780.40         9.73 o                         
   4  15   3         30.46         25.32         1.30 o                         
   5  15   3        172.27        163.16         2.97 o                         
   6  15   3          0.17          0.05         0.85 o                         
   7  15   3         20.43         18.24         1.11 o                         
  -6  16   3         12.88         14.65         1.10 o                         
  -5  16   3         17.75         19.69         1.18 o                         
  -4  16   3         33.44         35.81         1.42 o                         
  -3  16   3          0.67          0.79         0.82 o                         
  -2  16   3         38.68         36.44         1.45 o                         
  -1  16   3         77.79         82.25         2.13 o                         
   0  16   3        111.10        116.01         2.35 o                         
   1  16   3         64.54         62.79         1.86 o                         
   2  16   3        100.20         87.66         2.32 o                         
   3  16   3          6.36         11.62         1.05 o                         
   4  16   3          9.61         11.73         1.03 o                         
   5  16   3         40.89         35.73         1.29 o                         
   6  16   3         19.62         17.48         0.93 o                         
  -5  17   3         29.02         31.40         1.32 o                         
  -4  17   3          2.34          2.50         0.73 o                         
  -3  17   3         81.84         73.35         1.89 o                         
  -2  17   3         54.16         48.91         1.47 o                         
  -1  17   3        156.86        147.42         2.64 o                         
   0  17   3         12.37         18.04         1.02 o                         
   1  17   3         63.03         67.70         1.71 o                         
   2  17   3        160.18        192.79         3.19 o                         
   3  17   3         23.69         20.52         1.09 o                         
   4  17   3         17.29         18.02         1.03 o                         
   5  17   3         17.78         24.32         1.03 o                         
  -3  18   3         62.81         64.90         1.75 o                         
  -2  18   3         23.90         26.67         1.06 o                         
  -1  18   3         11.23          7.95         0.82 o                         
   0  18   3         26.33         18.84         0.92 o                         
   1  18   3          2.64          5.36         0.81 o                         
   2  18   3         16.98          9.55         0.72 o                         
   3  18   3         60.76         64.41         1.54 o                         
 -12   0   4        164.09        172.41         4.44 o                         
 -11   0   4          6.82          6.61         1.67 o                         
 -10   0   4        115.76        139.12         4.53 o                         
  -9   0   4        346.29        332.56         9.04 o                         
  -8   0   4        104.14         97.31         3.56 o                         
  -7   0   4        178.36        158.39         6.49 o                         
  -6   0   4       5919.97       6363.17       120.39 o                         
  -5   0   4         78.53         38.76         2.92 o                         
  -4   0   4        214.79        208.24         5.14 o                         
  -3   0   4       3039.37       2881.47        49.81 o                         
  -2   0   4       1550.36       1396.19        24.11 o                         
  -1   0   4       8282.88       7428.61       123.24 o                         
   0   0   4      59054.33      60143.46      1286.85 o                         
   1   0   4       7446.19       6648.92       137.65 o                         
   2   0   4      18870.33      17199.76       261.12 o                         
   3   0   4      14896.70      14722.05       223.32 o                         
   4   0   4        316.26        274.89         7.69 o                         
   5   0   4         71.60         76.32         7.86 o                         
   6   0   4       1577.42       1593.22        32.62 o                         
   7   0   4       1333.48       1408.39        42.99 o                         
   8   0   4        586.17        630.86        12.98 o                         
   9   0   4         76.63         74.42         3.28 o                         
  10   0   4        168.85        201.24         5.67 o                         
  11   0   4         24.98         32.38         2.26 o                         
  12   0   4          4.63          2.39         1.21 o                         
 -12   1   4          3.46          3.64         0.96 o                         
 -11   1   4        107.53        110.88         2.75 o                         
 -10   1   4         63.44         70.75         2.24 o                         
  -9   1   4          0.12          0.12         1.08 o                         
  -8   1   4         72.85         74.40         2.55 o                         
  -7   1   4        574.40        598.77        11.28 o                         
  -6   1   4         56.01         99.19         3.31 o                         
  -5   1   4         34.09         30.06         1.75 o                         
  -4   1   4       1927.16       2226.89        28.66 o                         
  -3   1   4       4597.48       4481.84        53.13 o                         
  -2   1   4       3100.05       2834.30        32.11 o                         
  -1   1   4        733.42        750.87         9.79 o                         
   0   1   4       2319.59       2599.11        30.77 o                         
   1   1   4       2961.19       2799.87        30.29 o                         
   2   1   4      38550.00      37105.95       456.93 o                         
   3   1   4       4410.33       5066.92        57.25 o                         
   4   1   4        449.17        364.95         5.63 o                         
   5   1   4       6630.49       7044.04       101.28 o                         
   6   1   4         15.09         12.67         1.79 o                         
   7   1   4        218.66        211.06         6.97 o                         
   8   1   4       1973.54       1926.48        26.06 o                         
   9   1   4        793.31        793.12        11.41 o                         
  10   1   4        142.05        147.32         3.25 o                         
  11   1   4          4.79          0.74         1.05 o                         
  12   1   4         54.77         49.34         1.67 o                         
 -12   2   4          9.15         10.46         1.17 o                         
 -11   2   4          2.69          2.42         1.35 o                         
 -10   2   4          1.02          4.62         1.20 o                         
  -9   2   4         54.41         53.37         1.78 o                         
  -8   2   4        135.74        111.83         2.99 o                         
  -7   2   4         19.68         14.08         2.01 o                         
  -6   2   4         13.52         24.69         2.14 o                         
  -5   2   4        551.76        603.35         9.24 o                         
  -4   2   4        135.13        127.94         3.28 o                         
  -3   2   4        523.58        510.27         6.57 o                         
  -2   2   4      16724.99      16657.82       178.60 o                         
  -1   2   4      10096.36      10957.91       117.54 o                         
   0   2   4      21716.77      21717.22       292.78 o                         
   1   2   4       4185.36       4154.91        46.79 o                         
   2   2   4       5641.45       5913.80        66.45 o                         
   3   2   4       4197.45       4404.30        49.93 o                         
   4   2   4        207.42        192.17         3.84 o                         
   5   2   4        497.91        486.79         7.92 o                         
   6   2   4        332.09        390.97         7.99 o                         
   7   2   4          6.88          2.91         2.02 o                         
   8   2   4        100.39         87.24         2.22 o                         
   9   2   4        611.39        604.79         9.02 o                         
  10   2   4        186.06        174.16         3.57 o                         
  11   2   4        147.65        139.72         2.97 o                         
  12   2   4         33.80         37.20         1.52 o                         
 -12   3   4        116.54        119.02         2.85 o                         
 -11   3   4         89.30         92.87         2.68 o                         
 -10   3   4          1.86          3.88         1.15 o                         
  -9   3   4         58.63         64.83         2.04 o                         
  -8   3   4        806.20        837.46        11.33 o                         
  -7   3   4         18.70         27.32         2.44 o                         
  -6   3   4         50.08         50.22         2.66 o                         
  -5   3   4       1361.40       1448.79        21.03 o                         
  -4   3   4        187.29        174.60         3.65 o                         
  -3   3   4       1273.93       1361.40        16.08 o                         
  -2   3   4       3147.80       2982.62        32.44 o                         
  -1   3   4       4301.12       4420.85        47.67 o                         
   0   3   4      13776.29      13216.52       141.62 o                         
   1   3   4        225.46        188.17         2.79 o                         
   2   3   4       3247.48       3290.62        37.43 o                         
   3   3   4        391.38        431.90         7.11 o                         
   4   3   4       1203.21       1139.33        20.34 o                         
   5   3   4        779.70        829.43        19.64 o                         
   6   3   4        398.62        383.14         7.48 o                         
   7   3   4        162.77        162.13         5.82 o                         
   8   3   4        528.81        446.46         7.33 o                         
   9   3   4         62.29         52.35         1.99 o                         
  10   3   4         68.76         76.64         2.28 o                         
  11   3   4         16.80         21.53         1.52 o                         
  12   3   4         51.47         55.11         2.46 o                         
 -12   4   4          3.44          5.39         1.09 o                         
 -11   4   4         59.23         61.05         2.14 o                         
 -10   4   4          2.88          2.53         1.09 o                         
  -9   4   4        260.00        258.38         4.16 o                         
  -8   4   4          2.67          8.99         1.05 o                         
  -7   4   4        414.69        425.62         5.29 o                         
  -6   4   4          2.07          0.64         1.44 o                         
  -5   4   4        570.80        528.86         9.14 o                         
  -4   4   4       4889.98       5201.94        99.95 o                         
  -3   4   4       3636.56       3734.39        42.56 o                         
  -2   4   4        345.11        470.60         6.36 o                         
  -1   4   4       9860.87      10160.40       108.83 o                         
   0   4   4         24.48         23.82         1.09 o                         
   1   4   4       6240.60       5658.70        60.95 o                         
   2   4   4       4117.93       4314.80        46.76 o                         
   3   4   4       1300.57       1043.84        14.35 o                         
   4   4   4       1431.13       1548.52        20.94 o                         
   5   4   4       5450.12       5787.27        92.58 o                         
   6   4   4         30.25         36.77         2.68 o                         
   7   4   4         38.71         45.16         2.42 o                         
   8   4   4        854.11        862.56        13.13 o                         
   9   4   4        229.50        229.05         4.56 o                         
  10   4   4          3.95          5.21         1.23 o                         
  11   4   4          0.01          1.39         1.07 o                         
  12   4   4         10.69          8.20         1.55 o                         
 -12   5   4         14.75         14.80         1.38 o                         
 -11   5   4         25.13         29.29         1.87 o                         
 -10   5   4          0.81          1.40         1.05 o                         
  -9   5   4         23.49         18.43         1.40 o                         
  -8   5   4          4.17          4.76         1.14 o                         
  -7   5   4         15.00         14.80         1.12 o                         
  -6   5   4         57.08         62.05         3.11 o                         
  -5   5   4         22.42         22.95         1.93 o                         
  -4   5   4        150.74        112.79         3.07 o                         
  -3   5   4        752.59        927.07        12.20 o                         
  -2   5   4         41.94         38.00         1.32 o                         
  -1   5   4         59.99         54.75         2.04 o                         
   0   5   4       1432.85       1641.27        19.22 o                         
   1   5   4          4.67          3.82         0.84 o                         
   2   5   4       4394.33       4832.22        60.65 o                         
   3   5   4       7350.92       7311.76        97.14 o                         
   4   5   4         59.04         69.70         2.99 o                         
   5   5   4         99.22         86.45         3.56 o                         
   6   5   4       1966.11       2023.02        31.60 o                         
   7   5   4         20.06         24.37         1.37 o                         
   8   5   4          6.69          5.92         1.23 o                         
   9   5   4        196.96        200.58         4.21 o                         
  10   5   4        194.13        215.59         4.29 o                         
  11   5   4          5.36          4.29         1.10 o                         
 -11   6   4        106.53        115.71         2.78 o                         
 -10   6   4         50.83         56.29         1.84 o                         
  -9   6   4         55.33         66.13         2.46 o                         
  -8   6   4       1264.66       1297.27        17.12 o                         
  -7   6   4         21.78         34.70         1.61 o                         
  -6   6   4          5.76         14.54         2.21 o                         
  -5   6   4          5.13          3.52         1.48 o                         
  -4   6   4         85.19         93.53         2.95 o                         
  -3   6   4         86.65         59.69         2.31 o                         
  -2   6   4        144.57        253.74         4.37 o                         
  -1   6   4        365.95        418.02         6.14 o                         
   0   6   4         87.59         81.45         2.20 o                         
   1   6   4         50.69          8.65         1.05 o                         
   2   6   4       1116.58       1118.47        14.52 o                         
   3   6   4       7503.61       7790.00       103.71 o                         
   4   6   4       1929.37       2115.38        39.22 o                         
   5   6   4       3277.98       3506.72        59.08 o                         
   6   6   4        818.73        818.03        16.22 o                         
   7   6   4         16.18         22.26         1.45 o                         
   8   6   4         25.20         27.01         1.49 o                         
   9   6   4         27.57         37.20         2.01 o                         
  10   6   4         17.75         24.17         1.66 o                         
  11   6   4          0.01          0.19         1.02 o                         
 -11   7   4         41.70         40.45         1.56 o                         
 -10   7   4         48.51         47.50         1.64 o                         
  -9   7   4         94.80         91.74         2.47 o                         
  -8   7   4          0.33          1.51         1.09 o                         
  -7   7   4        116.48         95.22         2.74 o                         
  -6   7   4          9.92         23.04         1.31 o                         
  -5   7   4        865.45        934.06        19.07 o                         
  -4   7   4       1709.93       1867.11        28.72 o                         
  -3   7   4        313.29        334.27         6.46 o                         
  -2   7   4        166.12        138.02         3.98 o                         
  -1   7   4        562.45        599.41         8.55 o                         
   0   7   4       2112.34       2337.90        32.09 o                         
   1   7   4         62.35         63.47         2.22 o                         
   2   7   4        919.80        948.81        14.39 o                         
   3   7   4        175.83        202.16         4.91 o                         
   4   7   4         57.38         45.75         2.73 o                         
   5   7   4        972.86       1038.31        16.81 o                         
   6   7   4        228.14        207.39         3.21 o                         
   7   7   4         13.57         13.77         1.24 o                         
   8   7   4         11.70         16.37         1.38 o                         
   9   7   4          1.17          1.35         1.10 o                         
  10   7   4         10.48          9.72         1.33 o                         
  11   7   4         52.93         72.46         2.64 o                         
 -11   8   4         22.73         20.95         1.43 o                         
 -10   8   4        208.60        208.41         3.59 o                         
  -9   8   4          8.14          9.58         1.19 o                         
  -8   8   4        101.59        108.02         3.02 o                         
  -7   8   4          3.84          5.86         1.31 o                         
  -6   8   4         39.74         47.55         1.97 o                         
  -5   8   4         62.46         80.00         2.90 o                         
  -4   8   4        524.27        448.50         9.80 o                         
  -3   8   4         62.13         84.37         3.44 o                         
  -2   8   4        333.79        355.23         7.43 o                         
  -1   8   4        754.96        754.56        11.26 o                         
   0   8   4        320.48        317.58         6.25 o                         
   1   8   4        370.76        361.03         6.76 o                         
   2   8   4       5969.85       6168.01        94.89 o                         
   3   8   4        312.85        265.08         6.48 o                         
   4   8   4        252.04        252.08         6.72 o                         
   5   8   4         97.91        125.70         4.05 o                         
   6   8   4         20.43         19.20         1.11 o                         
   7   8   4        196.44        186.25         3.43 o                         
   8   8   4        114.75        138.78         3.17 o                         
   9   8   4          0.17          0.39         1.04 o                         
  10   8   4         15.88         14.56         1.32 o                         
  11   8   4         68.59         59.43         2.07 o                         
 -10   9   4         13.57         12.54         1.14 o                         
  -9   9   4         77.65         96.86         2.63 o                         
  -8   9   4        203.52        183.95         3.92 o                         
  -7   9   4         34.44         49.65         2.17 o                         
  -6   9   4         49.68         40.92         2.02 o                         
  -5   9   4        138.38        130.74         2.74 o                         
  -4   9   4        114.13        125.43         5.14 o                         
  -3   9   4         53.98         56.94         2.95 o                         
  -2   9   4          8.43          6.16         1.54 o                         
  -1   9   4        319.83        346.44         7.41 o                         
   0   9   4         90.21         80.89         3.19 o                         
   1   9   4       1735.11       2107.43        37.07 o                         
   2   9   4       1036.34       1050.69        17.57 o                         
   3   9   4       1008.80       1043.32        19.24 o                         
   4   9   4         72.45         80.81         4.13 o                         
   5   9   4        103.14        107.88         2.32 o                         
   6   9   4        203.84        184.56         3.13 o                         
   7   9   4         89.38         90.76         2.44 o                         
   8   9   4         10.38         12.11         1.30 o                         
   9   9   4          0.23         -0.84         0.99 o                         
  10   9   4         78.23         69.52         2.86 o                         
 -10  10   4         44.63         47.43         1.92 o                         
  -9  10   4         47.83         49.53         1.95 o                         
  -8  10   4         37.64         29.47         1.80 o                         
  -7  10   4        116.48        120.26         3.36 o                         
  -6  10   4         31.57         27.42         1.87 o                         
  -5  10   4        451.13        452.09         6.76 o                         
  -4  10   4        340.03        333.63         5.03 o                         
  -3  10   4        900.90        859.13        13.14 o                         
  -2  10   4         85.88         67.39         3.58 o                         
  -1  10   4        145.40        140.60         5.36 o                         
   0  10   4         71.96         59.97         3.24 o                         
   1  10   4        868.77        849.80        17.80 o                         
   2  10   4        447.95        451.84        10.29 o                         
   3  10   4        191.82        171.95         3.34 o                         
   4  10   4         86.02         87.54         2.02 o                         
   5  10   4        128.37        110.44         2.36 o                         
   6  10   4         69.97         73.18         2.19 o                         
   7  10   4        306.57        285.30         4.51 o                         
   8  10   4         40.17         39.98         1.79 o                         
   9  10   4         54.21         49.95         2.07 o                         
  10  10   4         99.21         80.93         3.54 o                         
 -10  11   4          0.59          0.15         0.73 o                         
  -9  11   4          0.11         -0.89         0.89 o                         
  -8  11   4        190.67        203.04         4.21 o                         
  -7  11   4        514.44        505.09         8.52 o                         
  -6  11   4          0.50          0.48         1.12 o                         
  -5  11   4       1637.52       1535.91        20.07 o                         
  -4  11   4          0.34          0.02         0.99 o                         
  -3  11   4        116.35        102.71         2.19 o                         
  -2  11   4        203.99        176.98         2.60 o                         
  -1  11   4        358.47        339.87         4.59 o                         
   0  11   4       1360.88       1281.65        15.21 o                         
   1  11   4         54.17         54.76         1.57 o                         
   2  11   4          5.14          6.23         0.81 o                         
   3  11   4         19.21         28.16         1.33 o                         
   4  11   4        275.07        256.77         4.13 o                         
   5  11   4          0.34         -0.61         0.94 o                         
   6  11   4        534.93        529.98         7.03 o                         
   7  11   4        216.73        212.48         3.86 o                         
   8  11   4         90.83         96.61         2.50 o                         
   9  11   4          1.07          0.67         1.06 o                         
  10  11   4         65.23         63.03         2.21 o                         
  -9  12   4         39.89         44.36         1.72 o                         
  -8  12   4        167.89        146.81         3.33 o                         
  -7  12   4         47.78         61.17         3.40 o                         
  -6  12   4        408.12        442.83         6.68 o                         
  -5  12   4          0.33          1.61         1.18 o                         
  -4  12   4        143.78        180.60         3.29 o                         
  -3  12   4        157.36        145.71         2.78 o                         
  -2  12   4        836.77        845.25        10.39 o                         
  -1  12   4        258.94        244.49         3.72 o                         
   0  12   4        261.15        224.83         3.45 o                         
   1  12   4        426.17        414.36         5.34 o                         
   2  12   4          0.47          0.50         0.81 o                         
   3  12   4        460.82        474.85         6.70 o                         
   4  12   4         11.35         18.92         1.28 o                         
   5  12   4         17.50         18.55         1.28 o                         
   6  12   4         11.55          8.84         1.05 o                         
   7  12   4         94.69         99.06         2.47 o                         
   8  12   4        124.11        126.70         3.33 o                         
   9  12   4         14.87         16.39         1.32 o                         
  -8  13   4         25.30         25.58         1.34 o                         
  -7  13   4          0.40          2.33         1.14 o                         
  -6  13   4         46.64         45.88         2.72 o                         
  -5  13   4         45.02         35.59         1.75 o                         
  -4  13   4       1394.47       1352.44        16.85 o                         
  -3  13   4        468.85        454.01         6.47 o                         
  -2  13   4          1.48          3.08         0.95 o                         
  -1  13   4        339.90        341.98         4.89 o                         
   0  13   4         77.06         84.75         2.09 o                         
   1  13   4        727.78        748.20         9.30 o                         
   2  13   4        277.86        255.40         3.81 o                         
   3  13   4        259.44        262.12         4.03 o                         
   4  13   4         34.88         34.33         1.61 o                         
   5  13   4        111.50        100.65         2.50 o                         
   6  13   4         10.11         14.43         1.10 o                         
   7  13   4          0.96          2.44         0.95 o                         
   8  13   4          8.76          9.09         0.96 o                         
  -8  14   4          0.60          0.12         0.87 o                         
  -7  14   4          7.90          6.50         1.20 o                         
  -6  14   4          3.96          5.44         1.17 o                         
  -5  14   4          3.61          5.04         1.21 o                         
  -4  14   4         81.93         95.74         2.57 o                         
  -3  14   4        208.51        221.55         3.80 o                         
  -2  14   4         98.88        102.40         2.34 o                         
  -1  14   4        928.04        911.59        11.20 o                         
   0  14   4          0.97          1.97         0.96 o                         
   1  14   4         96.69        109.09         2.39 o                         
   2  14   4       1170.14       1186.14        14.23 o                         
   3  14   4          7.29          6.47         1.05 o                         
   4  14   4        392.29        384.56         5.92 o                         
   5  14   4         75.08         81.61         2.70 o                         
   6  14   4          8.45         11.55         1.05 o                         
   7  14   4          0.38         -0.56         0.77 o                         
   8  14   4         19.49         19.96         1.57 o                         
  -7  15   4          0.29          0.83         0.87 o                         
  -6  15   4         36.35         36.51         1.45 o                         
  -5  15   4         21.45         28.35         1.92 o                         
  -4  15   4         30.31         33.15         1.49 o                         
  -3  15   4        177.94        170.34         3.36 o                         
  -2  15   4        466.58        462.57         6.18 o                         
  -1  15   4         35.21         36.84         1.52 o                         
   0  15   4        512.86        476.31         6.35 o                         
   1  15   4        686.52        647.14         8.64 o                         
   2  15   4          9.82          8.95         1.06 o                         
   3  15   4        168.56        202.18         3.37 o                         
   4  15   4         24.66         25.09         1.38 o                         
   5  15   4          9.69          8.68         0.99 o                         
   6  15   4          0.22         -0.75         0.75 o                         
   7  15   4         16.72         17.63         1.03 o                         
  -6  16   4         11.43          6.30         1.04 o                         
  -5  16   4          0.04          0.88         0.86 o                         
  -4  16   4          1.58          0.92         0.89 o                         
  -3  16   4         38.52         29.62         1.36 o                         
  -2  16   4         68.04         76.26         1.91 o                         
  -1  16   4         50.48         38.94         1.47 o                         
   0  16   4          3.37          1.94         0.88 o                         
   1  16   4        134.71        144.47         2.65 o                         
   2  16   4         50.83         59.25         1.74 o                         
   3  16   4         17.53         21.70         1.18 o                         
   4  16   4        111.01        130.27         2.51 o                         
   5  16   4        196.97        182.02         2.97 o                         
   6  16   4         51.41         46.27         1.34 o                         
  -5  17   4         26.11         28.90         1.28 o                         
  -4  17   4         15.62         15.68         0.97 o                         
  -3  17   4          0.64          0.71         0.78 o                         
  -2  17   4          1.13          0.40         0.80 o                         
  -1  17   4          0.07          0.27         0.79 o                         
   0  17   4          4.47          9.05         0.87 o                         
   1  17   4         23.10         19.19         1.06 o                         
   2  17   4        118.34        134.11         2.51 o                         
   3  17   4         58.12         56.06         1.72 o                         
   4  17   4          4.93          4.14         0.76 o                         
   5  17   4         36.86         39.33         1.30 o                         
  -3  18   4         10.91          7.91         0.90 o                         
  -2  18   4         11.93          8.69         0.80 o                         
  -1  18   4         15.35         16.71         0.88 o                         
   0  18   4         28.23         22.28         0.99 o                         
   1  18   4          0.72          2.28         0.67 o                         
   2  18   4          9.57          8.80         0.80 o                         
   3  18   4         38.87         33.34         1.93 o                         
 -12   1   5          8.23         11.65         1.10 o                         
 -11   1   5          0.00         -1.11         1.11 o                         
 -10   1   5        263.48        259.27         4.68 o                         
  -9   1   5        133.15        157.71         3.18 o                         
  -8   1   5        684.62        571.30         7.65 o                         
  -7   1   5          0.34          1.70         1.46 o                         
  -6   1   5          1.64          9.03         1.57 o                         
  -5   1   5        281.91        303.01         5.57 o                         
  -4   1   5         41.24         53.26         2.17 o                         
  -3   1   5       1079.43        948.79        12.05 o                         
  -2   1   5      11859.59      11130.08       124.49 o                         
  -1   1   5       5503.53       4963.58        76.23 o                         
   0   1   5        128.92         97.85         1.79 o                         
   1   1   5       3598.84       3987.35        43.05 o                         
   2   1   5      10334.86      10004.36       111.94 o                         
   3   1   5         71.05         92.72         2.11 o                         
   4   1   5       1097.47       1015.52        13.87 o                         
   5   1   5        293.94        274.00         7.94 o                         
   6   1   5        566.30        605.58        11.12 o                         
   7   1   5          4.98          5.33         3.52 o                         
   8   1   5        416.74        381.17         5.97 o                         
   9   1   5         73.22         71.16         2.22 o                         
  10   1   5         23.44         23.35         1.46 o                         
  11   1   5         27.78         22.75         1.40 o                         
  12   1   5          2.68          2.94         0.97 o                         
 -12   2   5          9.58         13.98         1.10 o                         
 -11   2   5         33.81         27.17         1.62 o                         
 -10   2   5        436.09        434.84         7.37 o                         
  -9   2   5        148.75        147.95         2.94 o                         
  -8   2   5         13.59         14.36         1.16 o                         
  -7   2   5          3.14          3.54         1.64 o                         
  -6   2   5         49.29         41.50         2.67 o                         
  -5   2   5         19.17         30.41         1.90 o                         
  -4   2   5        216.38        304.79         5.25 o                         
  -3   2   5        421.17        377.50         5.09 o                         
  -2   2   5        151.63        141.02         2.24 o                         
  -1   2   5       8560.43       8353.21        89.43 o                         
   0   2   5      32882.02      32198.31       379.19 o                         
   1   2   5        510.92        495.38         5.98 o                         
   2   2   5         30.91         41.93         1.56 o                         
   3   2   5         12.86         15.71         1.04 o                         
   4   2   5        177.94        192.13         3.78 o                         
   5   2   5         88.60         83.95         3.35 o                         
   6   2   5       1850.89       1950.10        30.06 o                         
   7   2   5       1055.55       1067.43        21.67 o                         
   8   2   5        594.28        640.43         8.77 o                         
   9   2   5        214.50        221.48         3.91 o                         
  10   2   5          0.11          0.12         1.08 o                         
  11   2   5         30.62         24.20         1.48 o                         
  12   2   5         30.87         23.88         1.77 o                         
 -12   3   5         12.65         14.09         1.16 o                         
 -11   3   5         20.10         18.75         1.52 o                         
 -10   3   5         38.42         39.44         1.66 o                         
  -9   3   5        716.93        685.67         9.54 o                         
  -8   3   5         12.97         20.77         1.36 o                         
  -7   3   5        315.46        340.18         5.31 o                         
  -6   3   5        280.04        299.20         6.33 o                         
  -5   3   5         31.90         26.02         2.08 o                         
  -4   3   5       2730.07       3044.64        39.01 o                         
  -3   3   5        419.96        324.63         4.84 o                         
  -2   3   5      10305.37       9821.08       105.22 o                         
  -1   3   5          0.40          1.78         0.58 o                         
   0   3   5       5370.67       5345.67        60.17 o                         
   1   3   5      10438.11      10890.98       116.65 o                         
   2   3   5        169.09        154.83         2.72 o                         
   3   3   5       7760.28       8021.00        90.25 o                         
   4   3   5       4276.73       4595.43        58.28 o                         
   5   3   5       4307.84       4750.30        92.89 o                         
   6   3   5       2337.99       2207.77        31.59 o                         
   7   3   5        281.16        235.60         4.07 o                         
   8   3   5        426.78        466.91         7.22 o                         
   9   3   5         43.40         31.86         1.68 o                         
  10   3   5          0.83         -0.81         1.15 o                         
  11   3   5         13.81         12.60         1.36 o                         
  12   3   5          3.80          3.31         1.04 o                         
 -12   4   5         48.54         44.68         2.44 o                         
 -11   4   5         97.35        106.40         3.22 o                         
 -10   4   5          2.38          1.43         1.06 o                         
  -9   4   5        960.12        915.40        11.76 o                         
  -8   4   5         30.33         31.75         1.61 o                         
  -7   4   5         13.33         16.78         0.97 o                         
  -6   4   5        181.28        240.91         5.71 o                         
  -5   4   5        507.86        559.79         9.55 o                         
  -4   4   5          0.59          7.11         1.26 o                         
  -3   4   5        146.50        154.07         2.93 o                         
  -2   4   5          9.30         12.15         0.84 o                         
  -1   4   5       2230.53       2227.02        24.54 o                         
   0   4   5       7385.60       7925.48       123.45 o                         
   1   4   5          7.57          1.69         0.59 o                         
   2   4   5       4388.54       4584.08        49.71 o                         
   3   4   5         32.55         34.92         1.85 o                         
   4   4   5        676.82        731.21        10.97 o                         
   5   4   5         27.19         27.95         2.21 o                         
   6   4   5          5.60          6.74         1.97 o                         
   7   4   5        646.92        641.91         8.58 o                         
   8   4   5         96.77         76.47         2.88 o                         
   9   4   5          0.85          4.35         1.27 o                         
  10   4   5         42.75         49.95         2.02 o                         
  11   4   5         21.19         16.97         1.32 o                         
  12   4   5          0.06          1.24         1.07 o                         
 -11   5   5          3.89          3.48         1.24 o                         
 -10   5   5         13.45         15.82         1.30 o                         
  -9   5   5        393.32        408.20         6.21 o                         
  -8   5   5         49.68         48.98         1.83 o                         
  -7   5   5       1762.29       1713.05        22.08 o                         
  -6   5   5        371.36        355.17         7.40 o                         
  -5   5   5        104.84        112.59         3.84 o                         
  -4   5   5        243.36        241.54         5.43 o                         
  -3   5   5       1779.78       2140.41        26.43 o                         
  -2   5   5        493.77        403.46         6.00 o                         
  -1   5   5        321.06        309.79         4.28 o                         
   0   5   5        322.65        413.32         5.98 o                         
   1   5   5       1571.90       1696.50        19.98 o                         
   2   5   5         45.39         38.32         1.78 o                         
   3   5   5         44.19         39.09         2.10 o                         
   4   5   5       2939.37       2698.21        42.02 o                         
   5   5   5        874.32        917.87        14.79 o                         
   6   5   5        360.64        372.75         9.04 o                         
   7   5   5        368.02        340.90         5.52 o                         
   8   5   5        111.92        123.97         3.04 o                         
   9   5   5         20.07         21.17         1.64 o                         
  10   5   5         68.96         78.07         2.48 o                         
  11   5   5          1.31         -0.90         0.97 o                         
 -11   6   5        243.82        229.33         4.54 o                         
 -10   6   5        190.96        186.60         3.47 o                         
  -9   6   5        723.35        686.90        10.86 o                         
  -8   6   5         43.26         39.41         1.76 o                         
  -7   6   5        192.31        183.09         3.52 o                         
  -6   6   5        371.28        356.96         5.54 o                         
  -5   6   5        976.98       1122.57        17.44 o                         
  -4   6   5        283.78        323.28         6.32 o                         
  -3   6   5        143.89        129.00         3.11 o                         
  -2   6   5         26.94         52.92         2.02 o                         
  -1   6   5       2707.64       2584.86        31.47 o                         
   0   6   5          3.84         16.18         1.25 o                         
   1   6   5       7422.38       7686.62       120.62 o                         
   2   6   5        200.97        182.75         4.14 o                         
   3   6   5        495.94        521.87        10.43 o                         
   4   6   5          9.88         18.81         1.99 o                         
   5   6   5        264.13        242.37         5.91 o                         
   6   6   5        858.63        783.58        13.73 o                         
   7   6   5        288.69        296.58         4.75 o                         
   8   6   5        504.40        518.42         8.48 o                         
   9   6   5        435.44        473.44         8.51 o                         
  10   6   5          1.41          2.63         1.23 o                         
  11   6   5          2.55          0.83         1.07 o                         
 -11   7   5          6.67          3.72         1.02 o                         
 -10   7   5         33.40         42.03         1.57 o                         
  -9   7   5        151.95        132.92         2.97 o                         
  -8   7   5        156.92        145.81         3.13 o                         
  -7   7   5        392.39        372.10         5.79 o                         
  -6   7   5         32.72         38.47         1.67 o                         
  -5   7   5         11.44         10.55         2.08 o                         
  -4   7   5        715.44        771.50        14.65 o                         
  -3   7   5       2356.20       2473.61        36.87 o                         
  -2   7   5       1460.47       1818.82        24.23 o                         
  -1   7   5       9376.30       9602.60       119.64 o                         
   0   7   5         28.30         28.51         1.52 o                         
   1   7   5        136.40        125.21         3.01 o                         
   2   7   5       1257.84       1333.37        19.54 o                         
   3   7   5        162.16        170.69         4.47 o                         
   4   7   5         25.99         37.49         2.59 o                         
   5   7   5         56.13         54.14         3.20 o                         
   6   7   5        105.24        107.86         2.41 o                         
   7   7   5         17.28         21.09         1.45 o                         
   8   7   5        326.64        316.07         5.39 o                         
   9   7   5        392.76        402.63         7.44 o                         
  10   7   5          9.53          9.32         1.23 o                         
  11   7   5         85.14         87.54         2.60 o                         
 -11   8   5          1.41          1.89         0.90 o                         
 -10   8   5         77.04         73.30         2.04 o                         
  -9   8   5         17.27         24.40         1.43 o                         
  -8   8   5         26.84         31.95         1.77 o                         
  -7   8   5        143.13        143.81         3.47 o                         
  -6   8   5        124.80        111.59         2.92 o                         
  -5   8   5       1659.13       1506.97        19.05 o                         
  -4   8   5        699.25        726.94        14.35 o                         
  -3   8   5        174.35        173.40         5.76 o                         
  -2   8   5          1.19          0.93         1.19 o                         
  -1   8   5        171.24        197.61         4.37 o                         
   0   8   5        784.53        801.15        12.63 o                         
   1   8   5         38.89         57.48         2.44 o                         
   2   8   5        989.47        959.27        15.15 o                         
   3   8   5         53.29         44.54         2.75 o                         
   4   8   5          7.46          7.68         1.75 o                         
   5   8   5          0.98          1.29         0.79 o                         
   6   8   5        870.81        844.04        10.35 o                         
   7   8   5         15.40         15.80         1.47 o                         
   8   8   5        246.61        263.16         4.75 o                         
   9   8   5          4.46          5.21         1.10 o                         
  10   8   5         20.06         20.54         1.32 o                         
  11   8   5         84.78         87.92         2.89 o                         
 -10   9   5        115.51        114.81         2.44 o                         
  -9   9   5         53.65         57.58         2.07 o                         
  -8   9   5        386.17        424.54         6.91 o                         
  -7   9   5        541.18        506.88         8.97 o                         
  -6   9   5          8.09          8.13         1.41 o                         
  -5   9   5          5.70          5.15         1.12 o                         
  -4   9   5        130.98        110.62         4.88 o                         
  -3   9   5        888.33        944.90        16.23 o                         
  -2   9   5        120.29         96.78         4.36 o                         
  -1   9   5        108.80        132.21         4.49 o                         
   0   9   5        368.84        378.61         8.27 o                         
   1   9   5         12.04         13.05         2.01 o                         
   2   9   5         91.23         96.46         4.07 o                         
   3   9   5        507.90        525.81        11.44 o                         
   4   9   5         37.73         54.92         1.87 o                         
   5   9   5        544.90        558.18         7.51 o                         
   6   9   5          0.74          1.44         0.87 o                         
   7   9   5        788.10        741.38         9.69 o                         
   8   9   5         11.99         18.30         1.56 o                         
   9   9   5          6.56          8.12         1.23 o                         
  10   9   5         67.50         79.37         2.80 o                         
 -10  10   5         60.59         52.66         2.32 o                         
  -9  10   5          0.43         -0.97         0.97 o                         
  -8  10   5         44.17         28.98         1.78 o                         
  -7  10   5         49.20         57.62         3.03 o                         
  -6  10   5        277.28        269.47         5.85 o                         
  -5  10   5       2004.99       2028.86        36.02 o                         
  -4  10   5       1406.52       1356.99        15.70 o                         
  -3  10   5          9.38         14.15         1.26 o                         
  -2  10   5          1.04          2.44         1.52 o                         
  -1  10   5        241.47        240.00         6.25 o                         
   0  10   5        498.49        484.97         9.56 o                         
   1  10   5          0.99          1.31         1.88 o                         
   2  10   5          0.54          4.02         1.92 o                         
   3  10   5        193.63        200.54         3.00 o                         
   4  10   5         21.74         29.01         1.28 o                         
   5  10   5         65.87         64.81         1.96 o                         
   6  10   5        619.28        556.84         7.23 o                         
   7  10   5        111.15         96.92         2.58 o                         
   8  10   5         22.99         23.99         1.62 o                         
   9  10   5         25.62         35.25         1.59 o                         
  10  10   5          2.18         -0.32         1.60 o                         
  -9  11   5          0.35          0.77         0.97 o                         
  -8  11   5         16.04         17.87         1.46 o                         
  -7  11   5         61.98         62.58         2.45 o                         
  -6  11   5        187.41        168.79         4.06 o                         
  -5  11   5        128.53        117.14         2.82 o                         
  -4  11   5        507.85        439.96         6.61 o                         
  -3  11   5         78.56         82.74         2.46 o                         
  -2  11   5        290.37        262.81         3.44 o                         
  -1  11   5         41.68         56.57         1.52 o                         
   0  11   5        759.76        702.61         7.89 o                         
   1  11   5         37.45         39.22         1.28 o                         
   2  11   5        173.86        152.18         2.63 o                         
   3  11   5         36.99         61.53         1.88 o                         
   4  11   5        255.33        227.72         3.79 o                         
   5  11   5          4.37          1.02         0.97 o                         
   6  11   5         72.90         71.46         2.01 o                         
   7  11   5          0.55          0.53         0.91 o                         
   8  11   5         19.36         12.33         1.46 o                         
   9  11   5         23.92         24.92         2.00 o                         
  -9  12   5          6.88          6.27         1.01 o                         
  -8  12   5          0.99          0.65         0.99 o                         
  -7  12   5         16.25         20.03         1.59 o                         
  -6  12   5        108.97        124.46         3.15 o                         
  -5  12   5         57.32         45.49         2.05 o                         
  -4  12   5        710.77        705.97         9.87 o                         
  -3  12   5        408.10        396.66         5.57 o                         
  -2  12   5          3.34          4.37         0.92 o                         
  -1  12   5          2.68          4.13         0.99 o                         
   0  12   5        334.68        327.59         4.58 o                         
   1  12   5         57.58         50.06         1.65 o                         
   2  12   5        176.87        178.86         3.21 o                         
   3  12   5         15.63         16.68         1.22 o                         
   4  12   5         12.81          9.72         1.14 o                         
   5  12   5          1.71         -0.37         0.95 o                         
   6  12   5         84.06         88.86         2.31 o                         
   7  12   5         11.23          9.06         1.05 o                         
   8  12   5         55.32         56.28         1.90 o                         
   9  12   5         15.62         16.07         1.39 o                         
  -8  13   5         58.33         51.94         1.75 o                         
  -7  13   5         44.57         42.20         1.87 o                         
  -6  13   5         60.55         56.25         2.24 o                         
  -5  13   5         55.32         69.44         2.23 o                         
  -4  13   5          0.34          1.28         1.04 o                         
  -3  13   5          1.25          3.29         1.05 o                         
  -2  13   5       1002.90       1009.33        12.22 o                         
  -1  13   5       1130.15       1109.16        13.97 o                         
   0  13   5       1126.81       1125.78        14.08 o                         
   1  13   5        122.34        113.87         2.32 o                         
   2  13   5        114.91        115.43         2.45 o                         
   3  13   5          6.95         12.82         1.20 o                         
   4  13   5        378.87        355.67         5.33 o                         
   5  13   5          2.36          1.76         1.03 o                         
   6  13   5          0.74          0.48         0.88 o                         
   7  13   5          3.67          7.00         1.00 o                         
   8  13   5          5.50          6.69         0.97 o                         
  -8  14   5          0.03          0.00         0.85 o                         
  -7  14   5        100.73        117.21         3.16 o                         
  -6  14   5          2.20          3.33         1.11 o                         
  -5  14   5         19.85         16.70         1.30 o                         
  -4  14   5          0.97          0.73         1.01 o                         
  -3  14   5         46.75         50.57         1.99 o                         
  -2  14   5        168.40        172.14         3.06 o                         
  -1  14   5         35.36         26.58         1.41 o                         
   0  14   5          1.25          1.94         0.92 o                         
   1  14   5          5.17          8.27         1.03 o                         
   2  14   5         23.94         19.38         1.17 o                         
   3  14   5          6.68          6.66         1.11 o                         
   4  14   5        260.33        235.80         3.95 o                         
   5  14   5         83.81         79.60         2.14 o                         
   6  14   5        136.87        116.21         2.60 o                         
   7  14   5          3.07          2.57         0.77 o                         
   8  14   5         32.79         27.78         1.85 o                         
  -7  15   5         13.71         10.26         0.99 o                         
  -6  15   5          6.61          3.25         0.97 o                         
  -5  15   5         15.28         15.63         1.20 o                         
  -4  15   5         13.35         19.06         1.22 o                         
  -3  15   5          2.35          5.62         0.98 o                         
  -2  15   5         33.64         45.17         1.53 o                         
  -1  15   5        102.72         96.72         2.44 o                         
   0  15   5         28.08         41.16         1.48 o                         
   1  15   5        103.40        115.27         2.41 o                         
   2  15   5         63.47         71.47         2.27 o                         
   3  15   5         57.87         57.81         1.81 o                         
   4  15   5          0.69          1.54         0.97 o                         
   5  15   5         21.86         24.13         1.24 o                         
   6  15   5          5.52          6.78         0.88 o                         
   7  15   5         25.46         24.10         1.10 o                         
  -6  16   5         31.00         32.87         1.55 o                         
  -5  16   5          2.81          5.49         0.99 o                         
  -4  16   5        117.84        121.95         2.68 o                         
  -3  16   5        144.19        146.48         2.92 o                         
  -2  16   5        118.94        110.19         2.34 o                         
  -1  16   5         15.36         17.38         1.19 o                         
   0  16   5         19.42         20.50         1.14 o                         
   1  16   5        813.70        798.27         9.75 o                         
   2  16   5         22.75         38.03         1.42 o                         
   3  16   5          9.16         15.44         1.25 o                         
   4  16   5         39.74         29.04         1.22 o                         
   5  16   5         33.81         38.74         1.52 o                         
   6  16   5          5.75          4.68         0.78 o                         
  -4  17   5          5.77          4.52         0.83 o                         
  -3  17   5        139.18        139.77         2.98 o                         
  -2  17   5         23.69         22.43         1.03 o                         
  -1  17   5          8.58          9.29         0.92 o                         
   0  17   5          4.95          3.10         0.81 o                         
   1  17   5        114.51        112.46         2.18 o                         
   2  17   5         14.47          9.75         0.95 o                         
   3  17   5         23.84         35.01         1.25 o                         
   4  17   5          4.52          4.13         0.69 o                         
  -2  18   5          0.42         -0.31         0.69 o                         
  -1  18   5         14.40         19.79         1.09 o                         
   0  18   5          1.70          1.28         0.67 o                         
   1  18   5          5.08          9.16         0.74 o                         
   2  18   5        145.37        169.15         2.76 o                         
 -12   0   6         20.37         15.92         1.57 o                         
 -11   0   6        167.37        186.11         5.15 o                         
 -10   0   6        112.20        114.12         4.25 o                         
  -9   0   6         65.82         63.70         3.01 o                         
  -8   0   6        127.36        131.54         3.75 o                         
  -7   0   6        678.70        648.98        20.82 o                         
  -6   0   6        115.28        147.28         8.93 o                         
  -5   0   6      15057.10      14795.13       275.74 o                         
  -4   0   6       3547.10       4081.34        69.22 o                         
  -3   0   6      20216.21      19306.38       550.31 o                         
  -2   0   6       6264.69       6147.52       102.56 o                         
  -1   0   6      16720.57      15909.94       243.04 o                         
   0   0   6        377.05        402.28         7.82 o                         
   1   0   6      13310.89      13027.33       197.23 o                         
   2   0   6        755.42        655.57        11.01 o                         
   3   0   6       2757.17       3053.06        58.33 o                         
   4   0   6         50.71         81.22         3.54 o                         
   5   0   6        746.67        817.93        33.88 o                         
   6   0   6          2.56          4.40         2.05 o                         
   7   0   6        163.68        219.88         6.35 o                         
   8   0   6         40.08         45.31         2.45 o                         
   9   0   6         88.89         80.77         4.21 o                         
  10   0   6        436.49        422.14         9.41 o                         
  11   0   6        129.81        130.11         4.21 o                         
  12   0   6         49.23         48.90         2.46 o                         
 -12   1   6         78.20         86.68         2.15 o                         
 -11   1   6          6.86          7.38         1.14 o                         
 -10   1   6        302.92        294.92         4.84 o                         
  -9   1   6         49.71         41.72         2.16 o                         
  -8   1   6        100.30         99.77         2.33 o                         
  -7   1   6        136.23        142.23         3.30 o                         
  -6   1   6       1197.95       1408.10        20.96 o                         
  -5   1   6        554.93        715.43        10.77 o                         
  -4   1   6       2436.20       2473.16        30.21 o                         
  -3   1   6       1093.18        985.17        12.61 o                         
  -2   1   6       1182.94       1017.26        12.14 o                         
  -1   1   6       2128.34       1967.50        22.54 o                         
   0   1   6      16458.33      15680.26       230.49 o                         
   1   1   6        154.33        170.54         2.57 o                         
   2   1   6        156.16        119.13         2.34 o                         
   3   1   6        274.10        198.08         4.83 o                         
   4   1   6        223.33        210.52         4.00 o                         
   5   1   6       1015.54       1005.78        19.36 o                         
   6   1   6         10.95         11.55         1.80 o                         
   7   1   6        290.94        288.78         4.81 o                         
   8   1   6         48.04         42.24         1.67 o                         
   9   1   6        138.46        159.32         3.38 o                         
  10   1   6         61.12         66.71         2.11 o                         
  11   1   6        102.97        102.79         2.55 o                         
  12   1   6         13.44         18.43         1.95 o                         
 -12   2   6          2.18          3.92         1.27 o                         
 -11   2   6          0.11         -0.41         1.21 o                         
 -10   2   6        181.01        161.10         3.42 o                         
  -9   2   6         51.43         52.16         1.79 o                         
  -8   2   6        130.57        117.04         2.50 o                         
  -7   2   6        256.90        237.17         3.85 o                         
  -6   2   6       1198.83       1256.63        20.35 o                         
  -5   2   6        753.49        672.69        10.32 o                         
  -4   2   6       3146.75       3268.73        39.50 o                         
  -3   2   6       5632.61       5752.82        68.14 o                         
  -2   2   6        616.42        657.08         8.01 o                         
  -1   2   6        670.25        530.32         6.41 o                         
   0   2   6       3498.08       3740.69        40.52 o                         
   1   2   6       2639.79       2511.54        27.46 o                         
   2   2   6       2874.63       2735.37        31.43 o                         
   3   2   6        542.74        598.73         7.90 o                         
   4   2   6       2654.96       2950.76        40.75 o                         
   5   2   6       1405.71       1559.46        29.04 o                         
   6   2   6         58.06         68.10         3.39 o                         
   7   2   6        694.79        669.97         9.22 o                         
   8   2   6        137.03        129.56         2.74 o                         
   9   2   6        118.38        136.20         2.94 o                         
  10   2   6        218.69        191.27         3.77 o                         
  11   2   6          0.01         -0.74         1.04 o                         
  12   2   6          0.07          0.90         0.90 o                         
 -12   3   6         17.92         16.79         1.38 o                         
 -11   3   6         39.81         44.54         1.84 o                         
 -10   3   6        121.47        137.46         2.97 o                         
  -9   3   6        467.31        448.80         6.36 o                         
  -8   3   6        412.29        372.17         5.16 o                         
  -7   3   6        455.09        400.97         4.77 o                         
  -6   3   6        559.24        563.70        10.02 o                         
  -5   3   6       1418.46       1637.53        23.70 o                         
  -4   3   6       1072.27       1209.74        17.50 o                         
  -3   3   6        399.91        461.19         6.89 o                         
  -2   3   6       2438.58       2604.25        29.89 o                         
  -1   3   6       4687.21       5218.70        56.26 o                         
   0   3   6       3636.57       3891.76        42.18 o                         
   1   3   6        607.09        529.45         6.81 o                         
   2   3   6       2917.92       2945.61        33.82 o                         
   3   3   6       3788.05       3725.59        42.68 o                         
   4   3   6          3.16          4.44         1.25 o                         
   5   3   6       4077.32       4108.36        71.65 o                         
   6   3   6        455.20        414.93         8.17 o                         
   7   3   6       1433.69       1351.92        14.62 o                         
   8   3   6         16.41         20.82         1.39 o                         
   9   3   6        529.15        555.38         8.39 o                         
  10   3   6         51.85         50.38         1.87 o                         
  11   3   6         35.17         32.93         1.57 o                         
  12   3   6          7.56         10.43         1.12 o                         
 -11   4   6         31.34         32.19         1.70 o                         
 -10   4   6         70.58         74.12         2.15 o                         
  -9   4   6          6.89          3.97         1.04 o                         
  -8   4   6         56.21         50.09         2.58 o                         
  -7   4   6        170.50        153.92         2.50 o                         
  -6   4   6       4551.59       4357.20        70.71 o                         
  -5   4   6       1475.07       1629.84        23.70 o                         
  -4   4   6       1615.18       1531.64        22.00 o                         
  -3   4   6       1709.01       2094.12        27.63 o                         
  -2   4   6        240.07        323.37         4.49 o                         
  -1   4   6        273.81        306.74         4.20 o                         
   0   4   6       3093.56       3196.08        38.24 o                         
   1   4   6       2792.08       2579.18        28.62 o                         
   2   4   6        256.14        328.60         4.81 o                         
   3   4   6        352.30        386.33         6.40 o                         
   4   4   6       2209.08       2200.16        31.15 o                         
   5   4   6       2799.94       2589.12        39.05 o                         
   6   4   6       1259.38       1284.68        27.38 o                         
   7   4   6         15.08         14.21         1.06 o                         
   8   4   6         31.64         33.03         1.71 o                         
   9   4   6          1.87          2.89         1.28 o                         
  10   4   6          1.86          2.99         1.23 o                         
  11   4   6         22.48         31.09         1.98 o                         
 -11   5   6         89.40         74.42         2.24 o                         
 -10   5   6         52.37         47.13         1.71 o                         
  -9   5   6        210.63        202.65         3.81 o                         
  -8   5   6        158.75        154.75         3.56 o                         
  -7   5   6         79.39         86.80         2.37 o                         
  -6   5   6        241.87        234.61         6.86 o                         
  -5   5   6        672.13        671.63        11.30 o                         
  -4   5   6        177.93        266.45         6.73 o                         
  -3   5   6         44.58         18.82         1.46 o                         
  -2   5   6         94.89        117.71         2.37 o                         
  -1   5   6        553.31        598.82         7.42 o                         
   0   5   6       3499.18       3992.28        45.51 o                         
   1   5   6          1.90          6.04         1.00 o                         
   2   5   6         13.90          9.76         1.20 o                         
   3   5   6       2184.00       2196.66        33.24 o                         
   4   5   6         35.13         42.96         2.47 o                         
   5   5   6        580.01        649.65        12.18 o                         
   6   5   6        477.23        429.27         9.65 o                         
   7   5   6         80.59         68.50         2.07 o                         
   8   5   6         33.15         21.49         1.49 o                         
   9   5   6         10.12          9.54         1.46 o                         
  10   5   6          2.26          4.41         1.21 o                         
  11   5   6          3.72          2.90         0.99 o                         
 -11   6   6         38.83         51.16         1.71 o                         
 -10   6   6         54.91         61.21         1.93 o                         
  -9   6   6          0.58          3.81         1.15 o                         
  -8   6   6          1.12          1.65         1.06 o                         
  -7   6   6        127.03        136.96         2.99 o                         
  -6   6   6        459.10        457.49         7.97 o                         
  -5   6   6       1257.23       1351.65        20.39 o                         
  -4   6   6        465.71        467.20         8.33 o                         
  -3   6   6         63.15         72.30         2.77 o                         
  -2   6   6       1935.57       2281.59        28.12 o                         
  -1   6   6         14.45         12.96         1.12 o                         
   0   6   6        658.93        729.66        10.84 o                         
   1   6   6       2465.95       2395.42        29.50 o                         
   2   6   6       2055.75       2223.24        29.21 o                         
   3   6   6         55.41         39.71         2.47 o                         
   4   6   6        114.52        115.08         3.91 o                         
   5   6   6        183.93        197.01         5.44 o                         
   6   6   6       1436.98       1361.28        13.57 o                         
   7   6   6        164.42        156.15         2.99 o                         
   8   6   6         73.59         93.96         2.68 o                         
   9   6   6          9.16         12.25         1.50 o                         
  10   6   6        182.67        164.84         4.20 o                         
  11   6   6          1.42          3.87         0.97 o                         
 -11   7   6         29.38         23.16         1.21 o                         
 -10   7   6         30.74         28.86         1.40 o                         
  -9   7   6        275.69        296.80         5.17 o                         
  -8   7   6        212.24        213.00         3.98 o                         
  -7   7   6         36.79         32.10         1.80 o                         
  -6   7   6        761.16        751.54         9.63 o                         
  -5   7   6        495.95        510.19        11.15 o                         
  -4   7   6         99.41        125.84         4.78 o                         
  -3   7   6        431.45        438.65         8.51 o                         
  -2   7   6        322.65        347.35         6.15 o                         
  -1   7   6        392.16        423.47         6.63 o                         
   0   7   6        766.78        793.26        10.40 o                         
   1   7   6       4895.24       5113.48        70.94 o                         
   2   7   6         17.83         38.99         2.23 o                         
   3   7   6          9.51          6.32         1.45 o                         
   4   7   6        925.80        963.81        15.57 o                         
   5   7   6         14.84         16.97         2.21 o                         
   6   7   6        156.95        169.27         3.05 o                         
   7   7   6         33.69         33.95         1.53 o                         
   8   7   6        729.43        717.72         9.93 o                         
   9   7   6        173.57        196.37         4.13 o                         
  10   7   6         62.06         71.01         2.22 o                         
  11   7   6         22.87         26.42         1.25 o                         
 -11   8   6         60.10         59.43         2.87 o                         
 -10   8   6          2.56          2.45         0.96 o                         
  -9   8   6          1.52          0.04         1.06 o                         
  -8   8   6         42.43         40.87         1.93 o                         
  -7   8   6       1908.57       1974.11        30.26 o                         
  -6   8   6        230.35        197.09         4.05 o                         
  -5   8   6       1857.84       1885.33        20.12 o                         
  -4   8   6        119.28        145.19         5.11 o                         
  -3   8   6        579.44        690.25        12.38 o                         
  -2   8   6        746.60        836.85        13.35 o                         
  -1   8   6         15.26         18.34         1.65 o                         
   0   8   6        221.94        212.21         5.24 o                         
   1   8   6        528.56        524.72         9.13 o                         
   2   8   6         19.13         24.38         2.01 o                         
   3   8   6        540.84        497.86         9.28 o                         
   4   8   6        152.00        171.75         5.10 o                         
   5   8   6        223.36        200.64         2.80 o                         
   6   8   6         10.07          5.80         1.15 o                         
   7   8   6        438.47        478.27         7.00 o                         
   8   8   6         81.83         77.64         2.38 o                         
   9   8   6         33.98         32.60         1.60 o                         
  10   8   6         31.35         34.09         1.99 o                         
  11   8   6         43.55         34.11         1.67 o                         
 -10   9   6          7.43          5.55         0.96 o                         
  -9   9   6          3.41          6.17         1.11 o                         
  -8   9   6         81.77         66.50         3.06 o                         
  -7   9   6         22.05         32.53         1.85 o                         
  -6   9   6         14.21         13.04         1.53 o                         
  -5   9   6        599.07        565.27         8.58 o                         
  -4   9   6         19.37         24.63         1.40 o                         
  -3   9   6         82.88         86.23         3.97 o                         
  -2   9   6       1308.73       1295.44        21.07 o                         
  -1   9   6         13.11         17.89         2.12 o                         
   0   9   6         12.51         20.75         2.03 o                         
   1   9   6        338.83        316.77         8.64 o                         
   2   9   6        753.82        756.84        14.64 o                         
   3   9   6         59.90         62.82         3.71 o                         
   4   9   6        131.55        150.38         2.51 o                         
   5   9   6         71.34         68.48         1.97 o                         
   6   9   6        137.89        113.34         2.42 o                         
   7   9   6        140.76        129.82         2.92 o                         
   8   9   6        281.82        307.72         5.23 o                         
   9   9   6          0.06         -0.79         1.09 o                         
  10   9   6          9.25          9.02         1.64 o                         
 -10  10   6          2.79          1.78         0.86 o                         
  -9  10   6          4.11          4.97         1.04 o                         
  -8  10   6          0.16          0.84         1.23 o                         
  -7  10   6          6.47         15.36         1.57 o                         
  -6  10   6        108.77        106.57         3.25 o                         
  -5  10   6        292.69        267.68         4.57 o                         
  -4  10   6         86.53         83.41         2.47 o                         
  -3  10   6        152.53        131.98         3.24 o                         
  -2  10   6       1869.78       1788.49        28.10 o                         
  -1  10   6        142.80        168.95         5.21 o                         
   0  10   6        345.73        303.39         7.21 o                         
   1  10   6       1055.73       1152.23        20.99 o                         
   2  10   6        517.48        528.12        11.21 o                         
   3  10   6        853.50        848.66         9.12 o                         
   4  10   6        422.43        376.24         5.16 o                         
   5  10   6        359.77        368.47         5.12 o                         
   6  10   6         25.88         26.05         1.44 o                         
   7  10   6          9.89         12.59         1.28 o                         
   8  10   6         93.38         77.27         2.25 o                         
   9  10   6         39.51         32.11         1.63 o                         
  10  10   6          3.20          2.13         1.56 o                         
  -9  11   6         62.09         59.54         2.15 o                         
  -8  11   6         35.02         45.64         1.93 o                         
  -7  11   6         62.38         62.00         2.35 o                         
  -6  11   6        543.63        515.08         8.72 o                         
  -5  11   6          0.94          1.66         1.12 o                         
  -4  11   6        129.86        131.66         3.39 o                         
  -3  11   6        149.52        146.88         2.83 o                         
  -2  11   6         48.87         53.77         1.86 o                         
  -1  11   6         20.12         20.86         1.06 o                         
   0  11   6        519.19        503.34         5.70 o                         
   1  11   6         13.22         19.75         1.04 o                         
   2  11   6        101.95         92.74         2.20 o                         
   3  11   6        266.65        240.98         3.91 o                         
   4  11   6        194.12        167.11         3.11 o                         
   5  11   6         90.98         89.93         2.23 o                         
   6  11   6         39.50         33.43         1.45 o                         
   7  11   6        146.49        142.71         3.04 o                         
   8  11   6         16.85         19.89         1.53 o                         
   9  11   6         14.21         13.44         1.20 o                         
  -9  12   6         45.39         56.53         1.78 o                         
  -8  12   6         29.53         31.18         1.59 o                         
  -7  12   6        474.35        475.17         7.94 o                         
  -6  12   6        227.77        255.11         4.75 o                         
  -5  12   6          0.51         -1.19         1.19 o                         
  -4  12   6        112.33         96.30         2.55 o                         
  -3  12   6         48.00         44.11         1.82 o                         
  -2  12   6        112.01        120.81         2.73 o                         
  -1  12   6         36.71         29.06         1.49 o                         
   0  12   6         96.30        103.77         2.21 o                         
   1  12   6        599.88        569.17         7.27 o                         
   2  12   6        543.33        588.93         7.52 o                         
   3  12   6        864.39        879.70        11.36 o                         
   4  12   6        388.15        351.29         5.30 o                         
   5  12   6        291.44        289.76         4.36 o                         
   6  12   6        182.14        188.00         3.28 o                         
   7  12   6        104.28        106.16         2.68 o                         
   8  12   6         43.45         41.12         1.96 o                         
   9  12   6         68.59         66.96         2.71 o                         
  -8  13   6        106.50        102.74         2.84 o                         
  -7  13   6         86.92        121.64         3.48 o                         
  -6  13   6        111.47        115.32         3.08 o                         
  -5  13   6          0.09         -0.93         1.19 o                         
  -4  13   6          0.64         -0.32         0.98 o                         
  -3  13   6        208.04        220.79         3.97 o                         
  -2  13   6        377.19        425.97         5.80 o                         
  -1  13   6        196.53        220.37         3.73 o                         
   0  13   6        246.36        271.41         4.05 o                         
   1  13   6        121.85        108.15         2.33 o                         
   2  13   6          0.09          0.43         0.92 o                         
   3  13   6        218.34        208.24         3.66 o                         
   4  13   6        262.38        262.06         4.24 o                         
   5  13   6        447.47        466.41         6.95 o                         
   6  13   6         13.85         11.54         1.06 o                         
   7  13   6          0.02          0.16         0.83 o                         
   8  13   6         68.77         58.00         1.92 o                         
  -7  14   6         54.53         50.15         2.45 o                         
  -6  14   6         47.55         42.41         1.97 o                         
  -5  14   6         26.80         15.61         1.46 o                         
  -4  14   6        386.03        368.82         6.06 o                         
  -3  14   6         21.61         20.68         1.32 o                         
  -2  14   6         51.40         46.16         1.60 o                         
  -1  14   6        383.56        411.17         5.86 o                         
   0  14   6         37.16         27.50         1.32 o                         
   1  14   6        214.74        218.60         3.66 o                         
   2  14   6         72.34         76.13         2.00 o                         
   3  14   6        200.92        179.86         3.32 o                         
   4  14   6         51.07         49.20         1.86 o                         
   5  14   6          9.90         15.12         1.18 o                         
   6  14   6          1.06          1.96         0.91 o                         
   7  14   6         33.40         34.74         1.34 o                         
  -7  15   6         43.34         50.50         2.09 o                         
  -6  15   6          0.49         -0.58         0.83 o                         
  -5  15   6          4.70          1.87         1.12 o                         
  -4  15   6        217.86        193.11         5.41 o                         
  -3  15   6          0.72          2.47         0.91 o                         
  -2  15   6         15.89         11.66         1.03 o                         
  -1  15   6        371.81        350.20         5.14 o                         
   0  15   6         39.77         42.69         1.56 o                         
   1  15   6        401.91        368.16         5.64 o                         
   2  15   6        212.80        217.20         3.68 o                         
   3  15   6          0.25          0.15         0.90 o                         
   4  15   6        208.48        178.26         3.12 o                         
   5  15   6          0.34          0.82         0.88 o                         
   6  15   6          0.12          0.17         0.89 o                         
   7  15   6          0.02         -0.89         1.07 o                         
  -6  16   6         19.36         26.91         2.49 o                         
  -5  16   6        155.42        134.48         3.24 o                         
  -4  16   6         76.05         72.82         2.12 o                         
  -3  16   6        253.61        256.49         4.27 o                         
  -2  16   6        357.42        337.85         5.43 o                         
  -1  16   6        490.51        538.54         7.19 o                         
   0  16   6        263.30        248.44         3.68 o                         
   1  16   6         42.75         51.93         1.61 o                         
   2  16   6         25.25         25.77         1.22 o                         
   3  16   6         19.78         33.28         1.55 o                         
   4  16   6        455.33        485.28         6.45 o                         
   5  16   6        164.99        160.40         2.65 o                         
  -4  17   6         94.40        101.61         3.62 o                         
  -3  17   6         23.49         25.02         1.23 o                         
  -2  17   6         39.84         32.27         1.34 o                         
  -1  17   6         17.50         16.61         0.97 o                         
   0  17   6         25.39         18.47         1.09 o                         
   1  17   6         64.23         61.57         1.59 o                         
   2  17   6          7.91          5.51         0.85 o                         
   3  17   6        127.72        142.90         2.60 o                         
   4  17   6         10.84         11.53         0.81 o                         
  -2  18   6          2.76          2.00         0.89 o                         
  -1  18   6          0.20          0.80         0.69 o                         
   0  18   6         31.35         37.56         1.36 o                         
   1  18   6          0.78          2.35         0.79 o                         
   2  18   6         64.94         72.71         1.75 o                         
 -12   1   7         46.46         46.26         2.03 o                         
 -11   1   7        203.27        197.67         3.74 o                         
 -10   1   7         36.13         43.66         1.78 o                         
  -9   1   7        249.24        271.95         4.31 o                         
  -8   1   7        384.74        366.86         5.10 o                         
  -7   1   7        457.04        482.32         6.44 o                         
  -6   1   7        677.80        679.88        11.59 o                         
  -5   1   7        340.44        321.51         6.29 o                         
  -4   1   7       2251.94       1923.51        23.95 o                         
  -3   1   7       5865.50       5866.14        69.53 o                         
  -2   1   7      16935.22      17075.21       182.99 o                         
  -1   1   7      20463.11      18963.96       212.19 o                         
   0   1   7        167.48        221.24         3.58 o                         
   1   1   7      10085.97      10012.57       107.38 o                         
   2   1   7         32.81         31.28         2.25 o                         
   3   1   7         34.93         25.59         1.45 o                         
   4   1   7       2297.90       2260.58        29.59 o                         
   5   1   7          1.14          0.25         1.15 o                         
   6   1   7        190.67        212.55         9.51 o                         
   7   1   7        273.67        298.67         4.28 o                         
   8   1   7        165.56        178.00         3.48 o                         
   9   1   7         42.24         34.93         1.64 o                         
  10   1   7         47.41         52.21         2.08 o                         
  11   1   7         54.16         59.80         1.87 o                         
  12   1   7          2.90          2.32         1.00 o                         
 -12   2   7        291.81        244.73         6.43 o                         
 -11   2   7         41.12         35.54         1.71 o                         
 -10   2   7          5.07          4.42         1.23 o                         
  -9   2   7          7.08          6.55         1.06 o                         
  -8   2   7        300.29        282.57         4.00 o                         
  -7   2   7        667.34        664.21         7.21 o                         
  -6   2   7        549.05        547.45        10.55 o                         
  -5   2   7          9.93          7.18         1.44 o                         
  -4   2   7        167.83        211.14         3.87 o                         
  -3   2   7        496.39        472.95         8.01 o                         
  -2   2   7       4058.29       3660.63        39.80 o                         
  -1   2   7       2058.16       1710.46        19.04 o                         
   0   2   7      12515.06      12363.38       132.16 o                         
   1   2   7        896.17       1029.81        11.83 o                         
   2   2   7          7.21          9.58         0.90 o                         
   3   2   7        109.60         94.43         2.37 o                         
   4   2   7       1110.41       1144.44        16.06 o                         
   5   2   7        491.16        447.79         8.21 o                         
   6   2   7        800.44        796.52        18.49 o                         
   7   2   7          3.76          4.47         1.21 o                         
   8   2   7        732.65        680.85         9.24 o                         
   9   2   7        101.00        117.44         2.73 o                         
  10   2   7         89.19         93.14         3.11 o                         
  11   2   7          5.42          4.59         1.25 o                         
  12   2   7          5.41          3.45         1.71 o                         
 -12   3   7         17.98         16.55         1.75 o                         
 -11   3   7         94.35         97.93         2.68 o                         
 -10   3   7         39.85         49.22         1.78 o                         
  -9   3   7        311.11        306.81         4.74 o                         
  -8   3   7        511.81        483.30         6.39 o                         
  -7   3   7         15.27         33.45         1.21 o                         
  -6   3   7        720.72        703.22        12.09 o                         
  -5   3   7        112.33        113.60         3.64 o                         
  -4   3   7        547.37        475.74         7.55 o                         
  -3   3   7         13.38          9.85         1.04 o                         
  -2   3   7       5292.90       5298.75        57.32 o                         
  -1   3   7        181.56        158.58         2.73 o                         
   0   3   7       3955.10       4255.92        46.18 o                         
   1   3   7         10.22          6.94         0.72 o                         
   2   3   7         51.45         89.34         2.16 o                         
   3   3   7        569.91        543.72         7.48 o                         
   4   3   7        630.18        668.74        12.00 o                         
   5   3   7        638.17        637.11        14.49 o                         
   6   3   7         96.71        115.21         4.82 o                         
   7   3   7        244.56        233.88         3.63 o                         
   8   3   7        278.92        307.73         4.87 o                         
   9   3   7         46.66         51.55         1.98 o                         
  10   3   7        120.75         97.18         2.52 o                         
  11   3   7          1.36          0.81         1.02 o                         
 -11   4   7          5.20          2.38         0.91 o                         
 -10   4   7        245.11        235.90         3.84 o                         
  -9   4   7         21.34         21.39         1.37 o                         
  -8   4   7          3.25          5.87         1.10 o                         
  -7   4   7        215.85        208.57         3.34 o                         
  -6   4   7        454.00        454.43         8.87 o                         
  -5   4   7        786.25        835.37        14.52 o                         
  -4   4   7       1224.60       1360.54        21.12 o                         
  -3   4   7        198.90        208.80         6.05 o                         
  -2   4   7        390.94        440.82         6.82 o                         
  -1   4   7       4539.85       5070.98        54.96 o                         
   0   4   7       2306.74       2512.65        27.75 o                         
   1   4   7       1098.96       1210.81        13.95 o                         
   2   4   7        197.57        207.72         3.62 o                         
   3   4   7         62.65         84.57         2.56 o                         
   4   4   7        771.42        727.81        12.18 o                         
   5   4   7       4661.24       4763.25        76.83 o                         
   6   4   7       1139.16       1115.30        18.98 o                         
   7   4   7        136.92        152.21         3.01 o                         
   8   4   7        187.41        147.72         3.01 o                         
   9   4   7          5.67          2.76         1.15 o                         
  10   4   7          0.95         -1.10         1.10 o                         
  11   4   7         19.48         24.43         1.58 o                         
 -11   5   7        101.98         98.52         2.29 o                         
 -10   5   7          4.88          6.43         1.23 o                         
  -9   5   7        110.89        109.33         2.59 o                         
  -8   5   7        231.75        241.63         4.06 o                         
  -7   5   7          1.69          2.39         0.94 o                         
  -6   5   7         13.59         22.57         1.36 o                         
  -5   5   7        632.05        686.70        11.61 o                         
  -4   5   7        201.88        229.28         5.09 o                         
  -3   5   7        614.74        832.45        14.49 o                         
  -2   5   7      12052.43      13465.29       144.24 o                         
  -1   5   7        753.66        982.81        11.61 o                         
   0   5   7       2541.92       2716.25        31.43 o                         
   1   5   7       1415.54       1434.80        18.14 o                         
   2   5   7        767.80        633.92         9.46 o                         
   3   5   7        110.66        109.33         3.46 o                         
   4   5   7        648.04        587.66        10.20 o                         
   5   5   7          0.96          2.89         1.66 o                         
   6   5   7       2681.09       2470.86        29.57 o                         
   7   5   7        206.28        200.88         3.89 o                         
   8   5   7        167.37        158.78         3.67 o                         
   9   5   7        228.24        234.01         4.60 o                         
  10   5   7         61.73         56.53         2.02 o                         
  11   5   7         86.08         87.40         2.33 o                         
 -11   6   7         59.33         53.38         2.36 o                         
 -10   6   7         36.80         38.66         1.59 o                         
  -9   6   7        194.95        186.30         3.62 o                         
  -8   6   7         98.40        101.11         2.64 o                         
  -7   6   7         31.11         29.31         1.53 o                         
  -6   6   7        400.72        429.74         6.74 o                         
  -5   6   7        403.58        448.24         9.23 o                         
  -4   6   7        529.19        456.43         8.95 o                         
  -3   6   7        375.09        379.07         8.14 o                         
  -2   6   7       1967.07       1860.47        24.07 o                         
  -1   6   7       5824.56       6102.44        69.22 o                         
   0   6   7        713.15        860.99        10.99 o                         
   1   6   7        185.67        184.30         4.44 o                         
   2   6   7          7.52          7.38         1.33 o                         
   3   6   7         91.55         60.13         2.84 o                         
   4   6   7        546.74        534.44         9.74 o                         
   5   6   7        252.19        231.41         7.00 o                         
   6   6   7        494.28        492.17         5.58 o                         
   7   6   7        142.54        151.88         2.94 o                         
   8   6   7         30.47         32.83         1.70 o                         
   9   6   7         14.93         13.58         1.50 o                         
  10   6   7          3.41          4.36         1.21 o                         
  11   6   7         22.47         25.97         1.80 o                         
 -11   7   7         23.81         24.71         1.51 o                         
 -10   7   7          0.84          1.92         0.89 o                         
  -9   7   7        325.71        335.05         5.62 o                         
  -8   7   7        151.87        169.70         3.51 o                         
  -7   7   7         42.91         48.86         2.04 o                         
  -6   7   7         18.68         13.37         1.30 o                         
  -5   7   7        632.32        599.36         9.84 o                         
  -4   7   7          7.67          4.94         1.74 o                         
  -3   7   7       1234.69       1234.65        25.67 o                         
  -2   7   7        549.34        594.60         9.25 o                         
  -1   7   7        929.06        826.04        14.01 o                         
   0   7   7        181.83        175.49         3.68 o                         
   1   7   7        824.15        704.97        11.27 o                         
   2   7   7       1703.69       1671.93        24.22 o                         
   3   7   7         10.15         13.61         1.77 o                         
   4   7   7        378.53        363.18         7.70 o                         
   5   7   7        109.57        127.43         3.35 o                         
   6   7   7         16.89         14.86         1.68 o                         
   7   7   7        447.21        478.77         6.67 o                         
   8   7   7        152.21        139.91         3.00 o                         
   9   7   7        244.84        255.44         4.83 o                         
  10   7   7        110.41        113.89         2.79 o                         
  11   7   7          9.46         10.31         1.17 o                         
 -10   8   7         25.25         25.15         1.34 o                         
  -9   8   7        152.21        156.42         3.73 o                         
  -8   8   7         59.23         63.77         2.31 o                         
  -7   8   7        121.09        115.74         3.56 o                         
  -6   8   7        315.39        306.84         5.20 o                         
  -5   8   7        637.57        601.17         9.53 o                         
  -4   8   7          0.15         -1.52         1.52 o                         
  -3   8   7         41.15         57.99         4.51 o                         
  -2   8   7        116.87        102.05         4.02 o                         
  -1   8   7        838.08        830.17        14.08 o                         
   0   8   7       2168.03       2405.45        36.22 o                         
   1   8   7        162.22        175.70         4.47 o                         
   2   8   7         46.98         41.79         2.47 o                         
   3   8   7        186.58        189.74         5.17 o                         
   4   8   7         65.68         86.26         3.98 o                         
   5   8   7         99.69         95.37         2.02 o                         
   6   8   7        137.26        135.47         2.77 o                         
   7   8   7         31.79         36.88         1.56 o                         
   8   8   7          4.62          6.00         1.14 o                         
   9   8   7         87.03         83.72         2.52 o                         
  10   8   7         26.71         22.81         1.29 o                         
 -10   9   7          6.64          2.70         0.93 o                         
  -9   9   7         14.26          9.45         1.23 o                         
  -8   9   7          5.82          7.73         1.29 o                         
  -7   9   7        141.45        153.97         3.63 o                         
  -6   9   7         56.73         46.04         2.00 o                         
  -5   9   7       1142.09       1046.98        15.64 o                         
  -4   9   7        481.06        505.88         6.62 o                         
  -3   9   7        565.50        556.96        11.78 o                         
  -2   9   7        245.39        257.51         6.87 o                         
  -1   9   7       1606.40       1702.95        26.61 o                         
   0   9   7         63.51         78.46         3.65 o                         
   1   9   7       2469.03       2611.31        47.74 o                         
   2   9   7        236.83        233.73         6.14 o                         
   3   9   7        969.48        966.55        17.48 o                         
   4   9   7        257.61        241.54         3.46 o                         
   5   9   7         80.01         83.05         2.16 o                         
   6   9   7         96.58         93.25         2.39 o                         
   7   9   7         93.42         99.76         2.63 o                         
   8   9   7       1082.07       1072.58        15.09 o                         
   9   9   7         23.60         20.05         1.35 o                         
  10   9   7         58.92         55.40         2.23 o                         
 -10  10   7        115.09        100.47         2.60 o                         
  -9  10   7         12.78         14.01         1.46 o                         
  -8  10   7         83.35         92.38         2.71 o                         
  -7  10   7          5.65          3.96         1.35 o                         
  -6  10   7         11.08         12.17         1.48 o                         
  -5  10   7        204.48        203.10         4.63 o                         
  -4  10   7        376.48        320.12         5.16 o                         
  -3  10   7        280.01        265.52         5.54 o                         
  -2  10   7        416.70        428.50         8.24 o                         
  -1  10   7        259.39        272.24         7.17 o                         
   0  10   7         42.78         51.05         3.33 o                         
   1  10   7         15.75         19.55         2.49 o                         
   2  10   7        159.78        154.52         2.72 o                         
   3  10   7        563.61        527.56         6.41 o                         
   4  10   7        254.27        238.33         3.88 o                         
   5  10   7        605.16        633.22         8.95 o                         
   6  10   7        303.58        302.23         4.76 o                         
   7  10   7        209.27        253.10         4.09 o                         
   8  10   7        170.48        165.64         3.37 o                         
   9  10   7          3.85          4.02         1.04 o                         
  10  10   7          6.51          7.57         1.33 o                         
  -9  11   7         70.91         78.07         2.83 o                         
  -8  11   7          3.88          5.43         1.19 o                         
  -7  11   7        204.49        202.59         4.37 o                         
  -6  11   7         75.60         97.63         3.10 o                         
  -5  11   7        140.42        155.62         3.35 o                         
  -4  11   7        511.37        530.14         8.23 o                         
  -3  11   7        200.22        207.84         5.02 o                         
  -2  11   7        734.41        687.31         9.56 o                         
  -1  11   7        280.77        293.28         4.38 o                         
   0  11   7         84.92        105.31         2.09 o                         
   1  11   7        175.74        157.29         2.66 o                         
   2  11   7         57.38         54.16         2.15 o                         
   3  11   7        392.71        430.50         5.79 o                         
   4  11   7        226.15        211.42         3.48 o                         
   5  11   7        242.90        281.77         4.47 o                         
   6  11   7          9.51         14.85         1.28 o                         
   7  11   7         51.92         52.93         1.83 o                         
   8  11   7          1.99          0.37         0.99 o                         
   9  11   7          1.72          5.82         1.04 o                         
  -9  12   7         10.12          4.83         0.95 o                         
  -8  12   7         71.22         86.14         2.41 o                         
  -7  12   7        151.01        156.47         3.55 o                         
  -6  12   7        413.22        431.73         7.48 o                         
  -5  12   7          0.51          0.07         1.16 o                         
  -4  12   7          1.07         -0.22         1.06 o                         
  -3  12   7          0.48         -0.04         0.96 o                         
  -2  12   7          2.43          4.01         1.11 o                         
  -1  12   7        192.21        184.53         4.60 o                         
   0  12   7        719.72        687.30         8.61 o                         
   1  12   7        539.76        509.77         6.95 o                         
   2  12   7        349.76        347.20         5.13 o                         
   3  12   7          0.10         -0.14         0.90 o                         
   4  12   7        133.43        125.76         2.77 o                         
   5  12   7         54.20         50.36         1.69 o                         
   6  12   7        263.20        254.49         4.13 o                         
   7  12   7         14.28         10.46         1.05 o                         
   8  12   7          2.97          3.17         0.93 o                         
   9  12   7          1.24          2.23         1.23 o                         
  -8  13   7          1.07         -0.11         1.17 o                         
  -7  13   7         11.09         16.83         1.32 o                         
  -6  13   7          0.12          1.60         1.26 o                         
  -5  13   7          1.46          0.94         1.08 o                         
  -4  13   7         20.47         21.05         1.49 o                         
  -3  13   7        395.93        386.60         6.28 o                         
  -2  13   7        194.57        188.89         3.82 o                         
  -1  13   7        272.90        279.68         4.34 o                         
   0  13   7        331.78        331.62         4.92 o                         
   1  13   7          1.27          2.40         0.89 o                         
   2  13   7        105.70        127.88         2.59 o                         
   3  13   7         20.63         26.44         1.35 o                         
   4  13   7         83.97         87.14         3.31 o                         
   5  13   7          1.59          2.16         1.05 o                         
   6  13   7          2.09          2.66         0.96 o                         
   7  13   7          0.23          1.09         0.76 o                         
   8  13   7          8.52          9.28         1.08 o                         
  -7  14   7         38.28         36.56         1.70 o                         
  -6  14   7        182.70        172.58         3.87 o                         
  -5  14   7        159.26        131.63         3.42 o                         
  -4  14   7         15.87         14.54         1.41 o                         
  -3  14   7         30.96         27.83         1.45 o                         
  -2  14   7         37.16         36.53         1.73 o                         
  -1  14   7        993.86       1001.26        12.71 o                         
   0  14   7         77.63         63.56         1.98 o                         
   1  14   7         54.42         57.30         1.74 o                         
   2  14   7        458.34        460.72         6.50 o                         
   3  14   7        176.12        173.99         3.23 o                         
   4  14   7         39.52         54.06         2.25 o                         
   5  14   7         52.10         54.41         2.13 o                         
   6  14   7         36.22         39.21         1.95 o                         
   7  14   7          0.38         -0.10         0.71 o                         
  -6  15   7          3.20          2.58         1.00 o                         
  -5  15   7          0.05         -1.01         1.01 o                         
  -4  15   7         79.26         94.93         2.84 o                         
  -3  15   7         34.84         32.74         1.52 o                         
  -2  15   7        404.09        419.17         7.06 o                         
  -1  15   7          0.42          1.71         0.85 o                         
   0  15   7          6.86         10.87         1.04 o                         
   1  15   7        272.53        304.29         4.59 o                         
   2  15   7          0.25          1.16         0.86 o                         
   3  15   7         12.85          9.39         1.12 o                         
   4  15   7        398.67        425.54         6.60 o                         
   5  15   7         10.76         14.93         1.05 o                         
   6  15   7          4.06          1.96         0.77 o                         
  -5  16   7         26.67         31.49         2.08 o                         
  -4  16   7         83.46         80.11         2.69 o                         
  -3  16   7         21.21         21.22         1.24 o                         
  -2  16   7          0.08          2.21         0.90 o                         
  -1  16   7        181.76        202.10         3.31 o                         
   0  16   7          0.14          1.10         0.88 o                         
   1  16   7         29.26         22.42         1.18 o                         
   2  16   7          0.94         -0.54         0.79 o                         
   3  16   7          2.63          5.57         0.90 o                         
   4  16   7          0.32          2.88         0.77 o                         
   5  16   7         10.44         13.98         1.03 o                         
  -4  17   7         49.33         43.14         2.03 o                         
  -3  17   7          0.51          2.28         1.13 o                         
  -2  17   7          0.19          0.53         0.74 o                         
  -1  17   7         11.82         11.83         0.94 o                         
   0  17   7        105.90        107.36         2.23 o                         
   1  17   7         12.81         24.67         1.11 o                         
   2  17   7         82.86         90.45         2.02 o                         
   3  17   7         47.42         39.63         1.75 o                         
   4  17   7         34.18         25.26         1.72 o                         
  -1  18   7          2.90          1.42         0.95 o                         
   0  18   7          5.50          2.24         0.79 o                         
   1  18   7        143.95        143.38         3.30 o                         
 -12   0   8          1.12         -0.41         1.71 o                         
 -11   0   8        451.67        477.12        11.77 o                         
 -10   0   8        337.72        317.31         6.80 o                         
  -9   0   8        122.60        124.00         3.94 o                         
  -8   0   8       2265.49       2221.11        69.30 o                         
  -7   0   8        376.80        316.02         6.15 o                         
  -6   0   8        450.63        396.03        13.13 o                         
  -5   0   8         70.39         65.03         4.03 o                         
  -4   0   8          6.30         11.17         1.80 o                         
  -3   0   8       2913.21       2788.18        47.90 o                         
  -2   0   8      10354.61       9444.29       157.21 o                         
  -1   0   8       2396.01       2115.75        36.39 o                         
   0   0   8      40341.19      37032.29       616.58 o                         
   1   0   8       9808.06      10314.44       194.97 o                         
   2   0   8       8989.17       8688.69       145.06 o                         
   3   0   8       4740.25       4488.22        83.83 o                         
   4   0   8       3931.66       4231.84       110.61 o                         
   5   0   8        351.55        370.89        11.32 o                         
   6   0   8        139.96        136.00         6.15 o                         
   7   0   8       1565.99       1540.03        25.51 o                         
   8   0   8          1.93          3.72         1.31 o                         
   9   0   8        950.67        945.57        21.05 o                         
  10   0   8         12.92         12.53         1.79 o                         
  11   0   8          1.97          2.75         1.54 o                         
 -12   1   8        288.83        255.37        11.38 o                         
 -11   1   8         41.03         37.69         1.74 o                         
 -10   1   8        160.33        157.71         2.96 o                         
  -9   1   8        632.79        658.27         9.24 o                         
  -8   1   8          9.10          6.31         1.02 o                         
  -7   1   8          0.08         -0.80         0.80 o                         
  -6   1   8         13.56         14.79         2.29 o                         
  -5   1   8         83.56         63.57         2.74 o                         
  -4   1   8        317.91        245.86         4.38 o                         
  -3   1   8        539.35        474.45         6.88 o                         
  -2   1   8         46.80         36.90         1.33 o                         
  -1   1   8         12.13          5.72         1.05 o                         
   0   1   8        236.22        207.61         3.58 o                         
   1   1   8       1863.02       1817.73        21.28 o                         
   2   1   8        541.99        397.38         5.58 o                         
   3   1   8       2448.42       2545.87        32.87 o                         
   4   1   8       1246.87       1314.38        18.14 o                         
   5   1   8        135.55        169.64         4.21 o                         
   6   1   8        672.33        758.58        17.49 o                         
   7   1   8        419.93        419.04         5.59 o                         
   8   1   8         12.96         16.47         1.17 o                         
   9   1   8         27.83         22.87         1.48 o                         
  10   1   8          5.65          6.98         1.20 o                         
  11   1   8         15.38         11.37         1.11 o                         
 -11   2   8         31.81         39.91         1.78 o                         
 -10   2   8          4.40          6.64         1.40 o                         
  -9   2   8         21.57         18.79         1.28 o                         
  -8   2   8        425.24        422.52         5.75 o                         
  -7   2   8        217.94        214.05         3.95 o                         
  -6   2   8        639.77        677.30        15.08 o                         
  -5   2   8          1.50          1.68         1.15 o                         
  -4   2   8       4162.75       4594.66        56.11 o                         
  -3   2   8       7546.07       8494.71       100.19 o                         
  -2   2   8        248.61        303.88         4.48 o                         
  -1   2   8       5027.91       5004.05        56.62 o                         
   0   2   8      28882.04      27965.69       313.46 o                         
   1   2   8       5923.49       5727.24        64.59 o                         
   2   2   8       3498.81       3436.21        39.42 o                         
   3   2   8       6755.41       7091.89        84.22 o                         
   4   2   8       1014.74        996.33        15.32 o                         
   5   2   8         70.28         87.77         3.56 o                         
   6   2   8         92.78        107.45         4.34 o                         
   7   2   8          6.06          4.86         1.01 o                         
   8   2   8        314.51        311.98         4.67 o                         
   9   2   8         28.14         29.98         1.59 o                         
  10   2   8          1.48          2.94         1.21 o                         
  11   2   8         44.49         43.93         2.96 o                         
 -11   3   8          0.42         -0.61         1.20 o                         
 -10   3   8          0.27          0.29         1.03 o                         
  -9   3   8          6.65          9.06         1.14 o                         
  -8   3   8        217.31        215.20         3.70 o                         
  -7   3   8         13.09          8.53         1.10 o                         
  -6   3   8          1.68          0.73         1.85 o                         
  -5   3   8       2209.02       2234.79        33.99 o                         
  -4   3   8        398.98        410.07         9.12 o                         
  -3   3   8       1384.22       1278.21        16.30 o                         
  -2   3   8        705.93        659.92         8.77 o                         
  -1   3   8       1870.86       2085.37        24.31 o                         
   0   3   8         18.99         15.93         1.01 o                         
   1   3   8        416.28        381.56         5.40 o                         
   2   3   8        301.87        271.48         4.35 o                         
   3   3   8        331.55        405.98         6.03 o                         
   4   3   8        111.94        103.91         3.53 o                         
   5   3   8        446.87        458.86         9.30 o                         
   6   3   8        360.35        350.80         9.07 o                         
   7   3   8        306.59        261.66         4.26 o                         
   8   3   8        492.14        516.46         6.99 o                         
   9   3   8         15.40         10.57         1.31 o                         
  10   3   8         46.34         36.53         1.62 o                         
  11   3   8         10.12         14.59         1.31 o                         
 -11   4   8         13.14         13.88         1.21 o                         
 -10   4   8          9.36          9.75         1.07 o                         
  -9   4   8        371.23        378.61         6.08 o                         
  -8   4   8         13.01         16.73         1.30 o                         
  -7   4   8        267.08        259.26         4.63 o                         
  -6   4   8        316.15        311.96         6.73 o                         
  -5   4   8        159.76        155.71         4.79 o                         
  -4   4   8        920.92        994.23        16.28 o                         
  -3   4   8       5596.55       5614.24        66.97 o                         
  -2   4   8        161.78         94.58         2.22 o                         
  -1   4   8       6689.10       6775.22        73.09 o                         
   0   4   8          0.14          1.49         0.75 o                         
   1   4   8       5520.91       5742.46        65.08 o                         
   2   4   8        446.97        409.07         5.93 o                         
   3   4   8        312.99        320.32         5.79 o                         
   4   4   8        424.40        568.16        10.57 o                         
   5   4   8        285.07        256.69         7.88 o                         
   6   4   8         83.00         85.67         2.64 o                         
   7   4   8        142.88        158.84         2.96 o                         
   8   4   8        484.78        503.38         6.90 o                         
   9   4   8         34.08         38.32         1.91 o                         
  10   4   8         30.57         31.43         1.60 o                         
  11   4   8        152.76        144.29         4.58 o                         
 -11   5   8         18.57         19.71         1.56 o                         
 -10   5   8         14.76         16.79         1.21 o                         
  -9   5   8         59.92         69.31         2.03 o                         
  -8   5   8        279.09        280.35         4.76 o                         
  -7   5   8          0.64          1.85         1.05 o                         
  -6   5   8         21.99         27.55         1.54 o                         
  -5   5   8          7.28          4.88         1.66 o                         
  -4   5   8        121.63        116.74         4.00 o                         
  -3   5   8       3276.06       3342.16        45.58 o                         
  -2   5   8        914.16        940.10        11.81 o                         
  -1   5   8         80.80         79.72         2.15 o                         
   0   5   8        981.14       1232.48        15.06 o                         
   1   5   8        680.44        670.07        10.38 o                         
   2   5   8        731.84        745.28        10.99 o                         
   3   5   8       1674.48       1872.77        26.74 o                         
   4   5   8       1325.52       1436.40        23.09 o                         
   5   5   8         84.41         84.60         4.00 o                         
   6   5   8       2443.38       2351.96        24.68 o                         
   7   5   8       1178.12       1202.02        15.75 o                         
   8   5   8        782.71        782.33        10.72 o                         
   9   5   8        172.92        153.13         3.56 o                         
  10   5   8         39.14         33.16         1.66 o                         
  11   5   8          0.14          1.42         0.99 o                         
 -11   6   8         19.21         15.49         1.44 o                         
 -10   6   8          2.77          2.36         1.05 o                         
  -9   6   8          2.03          3.02         1.14 o                         
  -8   6   8        486.17        501.34         7.37 o                         
  -7   6   8        137.92        120.37         2.83 o                         
  -6   6   8         51.60         59.33         3.66 o                         
  -5   6   8         64.00         77.20         4.11 o                         
  -4   6   8        511.47        464.29         9.98 o                         
  -3   6   8        330.84        402.76         8.65 o                         
  -2   6   8          6.68          2.31         1.03 o                         
  -1   6   8       2621.91       2705.31        34.85 o                         
   0   6   8        319.04        284.07         4.87 o                         
   1   6   8       1101.70       1020.07        14.56 o                         
   2   6   8        896.08        820.70        12.12 o                         
   3   6   8       1534.86       1465.83        21.70 o                         
   4   6   8       1047.39       1112.09        18.96 o                         
   5   6   8        208.98        209.27         7.25 o                         
   6   6   8        153.04        156.55         2.88 o                         
   7   6   8        187.44        174.98         3.43 o                         
   8   6   8        160.57        129.68         3.05 o                         
   9   6   8          4.64          4.16         1.16 o                         
  10   6   8        100.28        103.18         2.71 o                         
  11   6   8          7.67          7.05         1.04 o                         
 -11   7   8        232.90        234.34         5.34 o                         
 -10   7   8         11.51         10.02         1.08 o                         
  -9   7   8         42.65         58.98         2.09 o                         
  -8   7   8          0.23          0.36         1.13 o                         
  -7   7   8        195.99        209.88         4.23 o                         
  -6   7   8         13.27         17.43         1.55 o                         
  -5   7   8        218.42        211.94         3.89 o                         
  -4   7   8          2.40          5.04         1.91 o                         
  -3   7   8        244.24        251.15         6.50 o                         
  -2   7   8        552.63        592.37        10.59 o                         
  -1   7   8        413.09        334.16         7.35 o                         
   0   7   8        803.29        880.80        12.93 o                         
   1   7   8         13.58         26.14         1.79 o                         
   2   7   8        265.84        240.18         5.92 o                         
   3   7   8         56.81         50.58         2.86 o                         
   4   7   8          5.40          6.87         1.69 o                         
   5   7   8        109.50        117.81         2.49 o                         
   6   7   8         17.36         17.71         1.33 o                         
   7   7   8        153.95        171.02         3.04 o                         
   8   7   8        140.08        142.30         3.06 o                         
   9   7   8          0.11         -0.61         1.02 o                         
  10   7   8         22.33         26.80         1.44 o                         
  11   7   8         16.11         23.29         1.95 o                         
 -10   8   8         14.52         19.59         1.47 o                         
  -9   8   8        425.01        444.34         7.44 o                         
  -8   8   8         35.21         34.20         1.84 o                         
  -7   8   8        532.38        527.38        10.29 o                         
  -6   8   8         33.75         32.07         1.95 o                         
  -5   8   8        361.97        342.89         7.18 o                         
  -4   8   8        291.55        342.72         6.26 o                         
  -3   8   8       1533.00       1666.88        31.42 o                         
  -2   8   8        271.64        366.15         9.21 o                         
  -1   8   8          9.11          4.90         1.48 o                         
   0   8   8        569.10        599.00        12.97 o                         
   1   8   8        664.54        720.29        11.93 o                         
   2   8   8         36.70         40.15         3.47 o                         
   3   8   8         27.47         33.30         2.70 o                         
   4   8   8        183.84        177.83         3.11 o                         
   5   8   8        387.92        374.54         5.66 o                         
   6   8   8         54.69         50.04         1.73 o                         
   7   8   8        135.99        127.54         2.98 o                         
   8   8   8          3.19          2.54         1.09 o                         
   9   8   8        147.72        143.39         6.56 o                         
  10   8   8        150.55        139.85         3.09 o                         
 -10   9   8         22.15         19.02         1.20 o                         
  -9   9   8          2.87         -0.10         1.10 o                         
  -8   9   8          0.01          0.27         1.15 o                         
  -7   9   8         50.89         58.12         2.23 o                         
  -6   9   8        273.93        263.89         4.99 o                         
  -5   9   8        165.06        135.34         3.32 o                         
  -4   9   8         25.74         16.31         1.44 o                         
  -3   9   8         24.07         20.55         1.84 o                         
  -2   9   8       1108.17       1127.87        22.38 o                         
  -1   9   8         77.21         71.30         4.24 o                         
   0   9   8          7.27          6.90         1.96 o                         
   1   9   8        189.49        191.07         6.53 o                         
   2   9   8          0.67          2.70         1.74 o                         
   3   9   8        703.11        731.32         9.04 o                         
   4   9   8          1.33          2.02         1.06 o                         
   5   9   8        215.82        238.41         3.92 o                         
   6   9   8         95.38         89.12         2.96 o                         
   7   9   8         37.66         39.46         1.61 o                         
   8   9   8         60.31         64.68         1.91 o                         
   9   9   8          3.39          7.48         1.23 o                         
  10   9   8          3.35          4.15         1.20 o                         
 -10  10   8         58.40         43.08         1.59 o                         
  -9  10   8          4.80          7.29         1.14 o                         
  -8  10   8          0.79         -0.29         1.07 o                         
  -7  10   8        281.20        296.48         6.03 o                         
  -6  10   8        100.37         86.87         3.07 o                         
  -5  10   8        110.79        110.50         3.13 o                         
  -4  10   8         32.54         25.88         2.02 o                         
  -3  10   8        187.27        177.68         3.86 o                         
  -2  10   8       1358.88       1241.16        16.52 o                         
  -1  10   8         38.44         40.51         2.12 o                         
   0  10   8        706.33        678.55        12.36 o                         
   1  10   8        621.54        592.12         8.14 o                         
   2  10   8         35.46         40.52         1.40 o                         
   3  10   8         81.36         74.91         2.12 o                         
   4  10   8         29.76         37.13         2.66 o                         
   5  10   8        181.70        171.56         3.22 o                         
   6  10   8         18.73         18.43         1.27 o                         
   7  10   8         19.23         19.77         1.29 o                         
   8  10   8          2.98          1.97         0.99 o                         
   9  10   8        117.16        116.23         2.84 o                         
  -9  11   8         45.55         45.68         2.04 o                         
  -8  11   8         89.71         96.49         2.84 o                         
  -7  11   8          6.72          5.50         1.36 o                         
  -6  11   8       1433.18       1438.79        21.43 o                         
  -5  11   8         79.00        104.93         2.99 o                         
  -4  11   8        168.92        161.84         3.75 o                         
  -3  11   8        630.44        582.61        10.21 o                         
  -2  11   8        584.29        604.61        10.45 o                         
  -1  11   8         96.52         96.14         3.20 o                         
   0  11   8       1282.64       1210.53        15.86 o                         
   1  11   8        204.92        189.40         3.21 o                         
   2  11   8        540.09        457.54         6.30 o                         
   3  11   8         46.28         48.90         1.81 o                         
   4  11   8         16.73         25.94         1.54 o                         
   5  11   8         86.53         95.53         2.43 o                         
   6  11   8         19.69         33.96         1.53 o                         
   7  11   8          0.64          0.75         1.06 o                         
   8  11   8         31.10         41.25         1.87 o                         
   9  11   8          0.80          3.60         1.11 o                         
  -8  12   8         10.20         12.70         1.19 o                         
  -7  12   8        244.71        251.61         5.12 o                         
  -6  12   8        170.37        187.28         6.90 o                         
  -5  12   8        206.15        180.25         4.01 o                         
  -4  12   8        265.07        274.75         5.29 o                         
  -3  12   8        829.18        806.01        13.60 o                         
  -2  12   8          3.02          4.20         1.17 o                         
  -1  12   8       1591.09       1618.53        25.60 o                         
   0  12   8        294.75        296.19         4.73 o                         
   1  12   8        189.36        183.07         3.23 o                         
   2  12   8       1607.46       1497.81        18.44 o                         
   3  12   8        255.82        271.60         4.20 o                         
   4  12   8        248.85        240.03         4.11 o                         
   5  12   8        208.48        201.26         3.63 o                         
   6  12   8        138.32        118.12         2.64 o                         
   7  12   8        168.28        157.68         3.48 o                         
   8  12   8         14.41         12.01         1.12 o                         
  -8  13   8          0.03          1.76         1.00 o                         
  -7  13   8        140.22        133.96         3.22 o                         
  -6  13   8          0.28         -0.33         1.25 o                         
  -5  13   8        164.09        175.51         4.61 o                         
  -4  13   8         25.01         22.39         1.62 o                         
  -3  13   8         77.56         88.68         2.93 o                         
  -2  13   8        250.57        223.76         4.91 o                         
  -1  13   8        159.75        143.56         3.36 o                         
   0  13   8          0.11          0.37         1.08 o                         
   1  13   8        172.51        158.82         2.98 o                         
   2  13   8        290.20        264.71         4.07 o                         
   3  13   8         34.08         40.20         1.65 o                         
   4  13   8          0.04          0.38         0.99 o                         
   5  13   8        140.33        150.18         3.46 o                         
   6  13   8         44.39         30.10         1.32 o                         
   7  13   8         15.30         19.38         1.20 o                         
   8  13   8         27.37         31.00         1.82 o                         
  -7  14   8         98.20         89.45         3.39 o                         
  -6  14   8        108.55        120.44         3.26 o                         
  -5  14   8          0.04          0.31         1.04 o                         
  -4  14   8        105.79        122.44         3.64 o                         
  -3  14   8         11.64          4.26         1.47 o                         
  -2  14   8         92.27         95.77         3.18 o                         
  -1  14   8          4.04          1.02         1.10 o                         
   0  14   8        196.26        169.95         3.13 o                         
   1  14   8        463.95        458.40         6.08 o                         
   2  14   8        245.96        233.33         3.66 o                         
   3  14   8        261.23        258.10         3.97 o                         
   4  14   8         56.31         54.27         1.71 o                         
   5  14   8         34.77         42.99         1.77 o                         
   6  14   8         15.61         10.22         1.21 o                         
   7  14   8          3.47          5.55         0.89 o                         
  -6  15   8         12.42         16.35         1.42 o                         
  -5  15   8          1.15         -0.30         1.00 o                         
  -4  15   8          1.07          6.40         1.16 o                         
  -3  15   8         58.48         63.92         2.57 o                         
  -2  15   8         88.48         87.02         2.47 o                         
  -1  15   8         97.58        102.95         2.98 o                         
   0  15   8         61.42         63.34         2.82 o                         
   1  15   8         10.30          6.88         0.98 o                         
   2  15   8         96.40         91.54         2.27 o                         
   3  15   8          5.63         11.85         1.12 o                         
   4  15   8          1.92          1.55         0.93 o                         
   5  15   8          6.86         14.39         1.10 o                         
   6  15   8         12.16          9.90         0.94 o                         
  -5  16   8          3.94          1.78         1.07 o                         
  -4  16   8          0.43          1.72         1.11 o                         
  -3  16   8          8.69          5.77         1.43 o                         
  -2  16   8         22.88         25.27         1.75 o                         
  -1  16   8         10.62          8.41         1.07 o                         
   0  16   8         33.38         37.30         1.56 o                         
   1  16   8          3.30          4.43         0.95 o                         
   2  16   8         10.47         10.74         0.99 o                         
   3  16   8        122.80        124.10         2.55 o                         
   4  16   8          4.34          3.23         1.28 o                         
   5  16   8         10.05          6.54         0.86 o                         
  -3  17   8         37.56         27.02         1.67 o                         
  -2  17   8          7.43          5.15         0.99 o                         
  -1  17   8         40.21         48.72         1.76 o                         
   0  17   8        290.41        282.01         4.76 o                         
   1  17   8         75.52         87.36         2.07 o                         
   2  17   8         33.33         33.21         1.90 o                         
   3  17   8         29.74         35.10         1.80 o                         
 -11   1   9         24.41         30.65         1.91 o                         
 -10   1   9        308.16        317.16         5.76 o                         
  -9   1   9        255.96        263.70         5.14 o                         
  -8   1   9        270.42        302.18         4.67 o                         
  -7   1   9          3.35          3.50         1.03 o                         
  -6   1   9        752.22        747.13        16.22 o                         
  -5   1   9         36.80         54.14         2.89 o                         
  -4   1   9        663.86        599.08         9.79 o                         
  -3   1   9        200.01        176.98         4.11 o                         
  -2   1   9       2413.12       2555.74        34.99 o                         
  -1   1   9      16704.73      16391.94       263.01 o                         
   0   1   9       2461.91       2651.13        32.19 o                         
   1   1   9      10351.24      10020.63       118.14 o                         
   2   1   9      10468.22      10491.71       138.51 o                         
   3   1   9        791.36        789.16        11.72 o                         
   4   1   9        212.98        216.06         4.73 o                         
   5   1   9        370.17        353.18        10.77 o                         
   6   1   9        183.12        178.31         6.70 o                         
   7   1   9         20.86         23.18         1.25 o                         
   8   1   9         66.27         68.99         2.18 o                         
   9   1   9        241.80        261.96         4.55 o                         
  10   1   9         43.33         29.28         1.90 o                         
  11   1   9        106.69        119.18         3.22 o                         
 -11   2   9         36.86         38.98         1.83 o                         
 -10   2   9        137.30        154.92         6.77 o                         
  -9   2   9        173.63        172.24         3.30 o                         
  -8   2   9        203.36        195.90         3.54 o                         
  -7   2   9         52.21         53.18         2.39 o                         
  -6   2   9        129.84        134.87         9.56 o                         
  -5   2   9          0.75          3.22         1.63 o                         
  -4   2   9       2251.47       2349.64        32.63 o                         
  -3   2   9       1249.67       1253.30        19.39 o                         
  -2   2   9       4777.83       4404.96        63.22 o                         
  -1   2   9       7965.74       8242.83        97.36 o                         
   0   2   9        284.43        313.82         5.03 o                         
   1   2   9        945.17        972.26        14.27 o                         
   2   2   9       1121.65       1062.28        15.62 o                         
   3   2   9         56.30         46.67         2.19 o                         
   4   2   9         31.10         33.60         2.21 o                         
   5   2   9        893.67        861.27        16.44 o                         
   6   2   9        449.83        440.01        11.36 o                         
   7   2   9         32.89         41.12         2.80 o                         
   8   2   9        422.60        435.71         6.79 o                         
   9   2   9        118.52        118.60         2.83 o                         
  10   2   9         62.52         60.43         3.23 o                         
  11   2   9          2.11          4.39         1.18 o                         
 -11   3   9         15.02         14.27         1.33 o                         
 -10   3   9        412.48        418.64         7.28 o                         
  -9   3   9        198.84        185.00         3.52 o                         
  -8   3   9          2.75          3.09         1.08 o                         
  -7   3   9          2.71          5.30         1.09 o                         
  -6   3   9         51.46         55.41         2.39 o                         
  -5   3   9         53.73         48.70         3.87 o                         
  -4   3   9       2364.22       2689.62        39.82 o                         
  -3   3   9       3187.91       3230.01        43.98 o                         
  -2   3   9       1323.79       1246.26        17.98 o                         
  -1   3   9       1327.48       1470.65        18.53 o                         
   0   3   9       2938.69       2547.40        31.08 o                         
   1   3   9       7749.12       8095.26       107.11 o                         
   2   3   9        170.09        137.94         3.11 o                         
   3   3   9       1552.22       1437.92        19.67 o                         
   4   3   9          7.56          6.83         1.51 o                         
   5   3   9        501.34        508.06        11.31 o                         
   6   3   9        157.71        146.90         3.03 o                         
   7   3   9          3.97          6.75         1.61 o                         
   8   3   9         69.53         54.78         1.96 o                         
   9   3   9         42.02         55.67         1.94 o                         
  10   3   9         27.79         36.97         1.91 o                         
  11   3   9         29.68         38.63         2.47 o                         
 -11   4   9         19.66         17.28         1.59 o                         
 -10   4   9         38.88         40.19         1.85 o                         
  -9   4   9          8.19         10.50         1.20 o                         
  -8   4   9          8.97         14.46         1.29 o                         
  -7   4   9        599.66        593.17         9.02 o                         
  -6   4   9        300.67        301.56         4.45 o                         
  -5   4   9         64.00         72.21         3.87 o                         
  -4   4   9         13.15         12.96         1.87 o                         
  -3   4   9         15.79         14.13         1.45 o                         
  -2   4   9        168.20        161.59         3.51 o                         
  -1   4   9       8800.71       9918.68       116.93 o                         
   0   4   9        839.57       1061.90        13.15 o                         
   1   4   9      10353.93      10870.66       128.29 o                         
   2   4   9        683.89        790.95        10.97 o                         
   3   4   9        751.28        820.21        12.96 o                         
   4   4   9        143.30        208.06         6.08 o                         
   5   4   9        146.54        129.38         9.61 o                         
   6   4   9          5.28          2.64         0.94 o                         
   7   4   9         92.63         85.00         2.41 o                         
   8   4   9          2.54          3.68         1.20 o                         
   9   4   9          0.43          1.95         1.16 o                         
  10   4   9         18.59         20.71         1.38 o                         
  11   4   9          0.09          1.92         1.30 o                         
 -11   5   9          0.02         -0.99         0.99 o                         
 -10   5   9         20.68         27.67         1.44 o                         
  -9   5   9         22.35         32.28         1.95 o                         
  -8   5   9         17.39         11.98         1.32 o                         
  -7   5   9        828.87        757.65        10.51 o                         
  -6   5   9        313.91        287.57         4.57 o                         
  -5   5   9        952.84        917.42        17.30 o                         
  -4   5   9       1050.06       1128.53        20.11 o                         
  -3   5   9        992.90        973.18        17.16 o                         
  -2   5   9        444.62        428.26         7.50 o                         
  -1   5   9       4390.04       4315.10        70.34 o                         
   0   5   9        111.40         82.75         2.59 o                         
   1   5   9        104.92        178.33         3.85 o                         
   2   5   9         35.53         22.12         1.72 o                         
   3   5   9       1562.63       1661.05        37.80 o                         
   4   5   9         11.26          6.09         1.87 o                         
   5   5   9        761.24        682.58        15.81 o                         
   6   5   9         19.21         23.48         1.40 o                         
   7   5   9       1301.31       1217.22        18.09 o                         
   8   5   9        861.03        885.73        12.73 o                         
   9   5   9        131.84        154.46         3.56 o                         
  10   5   9         16.87         21.87         1.50 o                         
  11   5   9        101.49        107.01         2.77 o                         
 -11   6   9         36.38         42.82         2.72 o                         
 -10   6   9          1.39          1.14         1.04 o                         
  -9   6   9         52.03         53.85         2.22 o                         
  -8   6   9        220.37        208.19         4.20 o                         
  -7   6   9         88.25         68.43         2.44 o                         
  -6   6   9        491.90        452.00         7.71 o                         
  -5   6   9       1193.32       1181.47        14.93 o                         
  -4   6   9         79.54         75.72         4.29 o                         
  -3   6   9        344.57        344.90         9.85 o                         
  -2   6   9          1.98          1.53         1.17 o                         
  -1   6   9       1244.94       1280.36        19.20 o                         
   0   6   9       4305.83       4687.29        59.46 o                         
   1   6   9        206.66        225.32         4.98 o                         
   2   6   9       1031.06       1173.00        17.68 o                         
   3   6   9       1162.80       1244.65        20.34 o                         
   4   6   9          8.85         12.82         2.32 o                         
   5   6   9          3.77          6.09         1.05 o                         
   6   6   9         58.58         66.56         2.70 o                         
   7   6   9        455.39        424.09         6.69 o                         
   8   6   9        715.67        653.11        10.32 o                         
   9   6   9        202.44        207.35         4.17 o                         
  10   6   9          1.85          2.97         1.23 o                         
  11   6   9          0.04         -1.00         1.00 o                         
 -10   7   9         19.71         16.70         1.25 o                         
  -9   7   9         12.38         23.45         1.58 o                         
  -8   7   9         14.85         13.10         1.53 o                         
  -7   7   9        114.60        126.90         3.51 o                         
  -6   7   9          3.62          4.50         1.27 o                         
  -5   7   9        316.24        304.41         5.60 o                         
  -4   7   9       1692.84       1617.14        34.67 o                         
  -3   7   9       1170.61       1330.48        25.44 o                         
  -2   7   9        105.77        119.42         4.61 o                         
  -1   7   9        159.15        172.02         4.26 o                         
   0   7   9        126.03        177.44         4.42 o                         
   1   7   9          2.46          4.24         1.26 o                         
   2   7   9        300.50        280.49         6.57 o                         
   3   7   9        160.89        144.00         4.96 o                         
   4   7   9        391.01        377.11        11.97 o                         
   5   7   9        253.74        235.78         4.20 o                         
   6   7   9        160.95        168.21         3.50 o                         
   7   7   9          2.33          3.25         1.20 o                         
   8   7   9        327.16        330.29         5.52 o                         
   9   7   9          8.81         16.34         1.32 o                         
  10   7   9         57.07         55.81         2.15 o                         
 -10   8   9         39.05         41.13         2.01 o                         
  -9   8   9         64.99         76.47         2.66 o                         
  -8   8   9          5.32          4.65         1.35 o                         
  -7   8   9         25.90         39.45         2.72 o                         
  -6   8   9        226.82        221.56         4.74 o                         
  -5   8   9          1.63          1.84         1.27 o                         
  -4   8   9        275.84        236.99         3.93 o                         
  -3   8   9         45.41         64.59         5.89 o                         
  -2   8   9        165.42        162.97         6.65 o                         
  -1   8   9         11.42          8.11         2.02 o                         
   0   8   9        242.98        215.31         5.51 o                         
   1   8   9        225.62        215.62         6.04 o                         
   2   8   9         15.97         22.91         2.30 o                         
   3   8   9        222.85        217.29         6.90 o                         
   4   8   9         19.53         13.51         1.14 o                         
   5   8   9        101.59        100.08         2.86 o                         
   6   8   9          4.25          6.29         1.40 o                         
   7   8   9        305.58        314.27         5.04 o                         
   8   8   9         21.94         29.51         1.62 o                         
   9   8   9        198.58        188.48         4.10 o                         
  10   8   9         78.15         75.75         3.90 o                         
 -10   9   9         32.52         39.32         1.49 o                         
  -9   9   9         68.89         68.14         2.32 o                         
  -8   9   9         21.31         21.39         1.78 o                         
  -7   9   9        432.17        423.72         7.48 o                         
  -6   9   9        734.26        764.69        12.21 o                         
  -5   9   9        192.12        170.20         4.29 o                         
  -4   9   9       2480.85       2372.88        34.30 o                         
  -3   9   9        795.49        796.52        12.00 o                         
  -2   9   9        530.23        545.20        12.41 o                         
  -1   9   9        990.51        932.84        21.77 o                         
   0   9   9          7.09          6.96         2.08 o                         
   1   9   9         27.95         23.69         3.17 o                         
   2   9   9        189.79        165.77         3.77 o                         
   3   9   9       1517.62       1378.56        15.38 o                         
   4   9   9        864.16        903.76        12.92 o                         
   5   9   9         50.13         38.98         1.80 o                         
   6   9   9         37.95         45.40         1.98 o                         
   7   9   9        377.09        384.37         5.86 o                         
   8   9   9          0.21          0.63         1.05 o                         
   9   9   9         65.57         59.86         2.40 o                         
  10   9   9          0.01          0.76         1.13 o                         
  -9  10   9         35.78         39.70         1.74 o                         
  -8  10   9         77.43         79.17         2.70 o                         
  -7  10   9         33.71         31.81         2.05 o                         
  -6  10   9        296.78        259.71         5.64 o                         
  -5  10   9        262.83        259.41         6.29 o                         
  -4  10   9        296.50        299.89         5.60 o                         
  -3  10   9        304.29        263.38         5.51 o                         
  -2  10   9          0.99          2.02         1.88 o                         
  -1  10   9         52.98         66.26         2.96 o                         
   0  10   9         43.64         52.39         2.29 o                         
   1  10   9        221.50        205.54         3.47 o                         
   2  10   9        122.08        111.92         3.15 o                         
   3  10   9        231.48        221.96         4.05 o                         
   4  10   9          6.53          9.69         1.26 o                         
   5  10   9        382.59        357.28         5.65 o                         
   6  10   9        110.35        118.29         2.83 o                         
   7  10   9         20.74         31.76         1.54 o                         
   8  10   9         22.33         27.23         1.39 o                         
   9  10   9         19.70         18.14         1.86 o                         
  -9  11   9        108.14        108.25         2.92 o                         
  -8  11   9         17.66         25.21         2.10 o                         
  -7  11   9         16.15         16.01         1.73 o                         
  -6  11   9         11.79         20.94         2.22 o                         
  -5  11   9         86.17         96.06         3.30 o                         
  -4  11   9        843.32        753.03        13.79 o                         
  -3  11   9        325.80        321.76         7.81 o                         
  -2  11   9        214.60        192.41         5.60 o                         
  -1  11   9         44.14         50.79         2.67 o                         
   0  11   9         93.38         95.48         2.44 o                         
   1  11   9        191.08        197.45         3.55 o                         
   2  11   9         62.36         59.49         2.53 o                         
   3  11   9        765.00        706.39        10.37 o                         
   4  11   9          0.89          1.03         1.06 o                         
   5  11   9        384.51        400.03         6.16 o                         
   6  11   9        163.81        156.71         4.37 o                         
   7  11   9        114.09        113.52         2.79 o                         
   8  11   9         24.68         28.78         2.01 o                         
   9  11   9         14.05         15.19         1.90 o                         
  -8  12   9         20.98         17.08         1.44 o                         
  -7  12   9         87.60         88.83         3.04 o                         
  -6  12   9         17.98         26.50         1.90 o                         
  -5  12   9        144.84        163.79         3.78 o                         
  -4  12   9         68.23         58.83         2.64 o                         
  -3  12   9         11.75         11.49         1.70 o                         
  -2  12   9        364.60        367.75         8.70 o                         
  -1  12   9          4.02          3.87         1.57 o                         
   0  12   9          5.37          5.53         1.11 o                         
   1  12   9        179.22        188.34         3.53 o                         
   2  12   9        275.32        218.79         3.98 o                         
   3  12   9         56.88         53.50         1.93 o                         
   4  12   9          6.30          6.58         1.29 o                         
   5  12   9         57.30         77.59         2.28 o                         
   6  12   9          8.05          5.13         1.18 o                         
   7  12   9         11.86         21.23         1.44 o                         
   8  12   9         31.73         34.98         3.18 o                         
  -8  13   9         40.20         44.75         2.17 o                         
  -7  13   9        171.51        180.55         4.71 o                         
  -6  13   9          2.47          1.72         1.41 o                         
  -5  13   9          0.93          2.41         1.15 o                         
  -4  13   9         66.65         64.63         3.36 o                         
  -3  13   9         31.33         29.40         2.77 o                         
  -2  13   9        427.72        435.12         9.78 o                         
  -1  13   9        864.26        799.84        13.45 o                         
   0  13   9        347.52        399.99         6.06 o                         
   1  13   9          1.17         -0.81         0.92 o                         
   2  13   9        192.92        224.73         3.80 o                         
   3  13   9        625.27        603.01         8.53 o                         
   4  13   9        397.37        406.74         6.57 o                         
   5  13   9        464.72        503.02         7.70 o                         
   6  13   9         25.04         22.87         1.65 o                         
   7  13   9         75.00         83.68         3.08 o                         
   8  13   9          0.45          1.42         1.23 o                         
  -7  14   9          4.05          3.32         1.13 o                         
  -6  14   9         14.99         19.90         1.62 o                         
  -5  14   9         50.82         52.47         2.33 o                         
  -4  14   9         36.53         39.95         1.96 o                         
  -3  14   9         10.93          7.03         1.44 o                         
  -2  14   9        202.13        179.40         4.61 o                         
  -1  14   9        282.04        277.70         5.60 o                         
   0  14   9        118.78        130.99         3.13 o                         
   1  14   9         95.32         97.55         2.34 o                         
   2  14   9         72.04         86.50         2.22 o                         
   3  14   9         11.15          6.99         1.07 o                         
   4  14   9          7.77          5.14         1.14 o                         
   5  14   9         18.25         19.02         1.33 o                         
   6  14   9         28.18         29.39         1.95 o                         
   7  14   9         14.80         22.59         1.55 o                         
  -6  15   9          8.31          6.06         1.33 o                         
  -5  15   9         64.43         65.05         2.67 o                         
  -4  15   9        173.55        181.67         4.96 o                         
  -3  15   9        402.41        374.52         7.63 o                         
  -2  15   9        520.27        512.56         9.79 o                         
  -1  15   9        147.89        137.26         3.46 o                         
   0  15   9        153.76        172.48         3.67 o                         
   1  15   9          1.97          1.62         0.90 o                         
   2  15   9        104.10        109.00         2.43 o                         
   3  15   9         13.81         14.04         1.14 o                         
   4  15   9          8.49          7.55         1.05 o                         
   5  15   9          0.68          2.27         1.01 o                         
   6  15   9          0.21          2.78         0.90 o                         
  -5  16   9          1.31          3.56         2.13 o                         
  -4  16   9         11.30         10.48         1.64 o                         
  -3  16   9         13.70         13.70         1.88 o                         
  -2  16   9          2.49          3.83         1.30 o                         
  -1  16   9          0.04         -0.71         0.91 o                         
   0  16   9         77.31         80.51         2.29 o                         
   1  16   9         41.14         47.50         2.13 o                         
   2  16   9          3.87          2.40         0.77 o                         
   3  16   9          0.01          0.63         0.89 o                         
   4  16   9         32.55         28.66         1.37 o                         
   5  16   9          5.46          8.11         0.86 o                         
  -3  17   9         53.60         62.97         3.52 o                         
  -2  17   9          0.27         -0.52         1.33 o                         
  -1  17   9          8.42          7.60         1.42 o                         
   0  17   9         41.92         31.03         1.58 o                         
   1  17   9        289.63        303.09         5.37 o                         
   2  17   9         11.42          9.08         0.92 o                         
   3  17   9          8.73          7.96         1.05 o                         
 -11   0  10        106.32        105.97         3.46 o                         
 -10   0  10        576.37        548.91        11.65 o                         
  -9   0  10        411.05        393.52         9.15 o                         
  -8   0  10        217.76        215.40         5.26 o                         
  -7   0  10        242.62        214.42         7.79 o                         
  -6   0  10          0.89          2.58         1.62 o                         
  -5   0  10       2239.95       2399.19        55.29 o                         
  -4   0  10        228.78        305.01         8.50 o                         
  -3   0  10       6350.32       6365.98       137.73 o                         
  -2   0  10       4257.28       4227.26        80.65 o                         
  -1   0  10       4633.62       5277.04        89.01 o                         
   0   0  10        125.54        184.23         5.12 o                         
   1   0  10        712.70        805.92        18.42 o                         
   2   0  10       5468.58       5311.24       100.92 o                         
   3   0  10        853.28        843.41        18.85 o                         
   4   0  10          2.93          5.34         2.13 o                         
   5   0  10         37.46         48.19         4.78 o                         
   6   0  10        481.59        479.18         9.51 o                         
   7   0  10        200.61        197.36         5.24 o                         
   8   0  10         19.23         25.09         2.46 o                         
   9   0  10         39.47         35.73         2.29 o                         
  10   0  10        103.79         99.38         4.07 o                         
  11   0  10          0.23          0.88         1.55 o                         
 -11   1  10          1.44          5.81         1.38 o                         
 -10   1  10        148.28        162.61         3.64 o                         
  -9   1  10        209.56        220.71         5.11 o                         
  -8   1  10        379.92        384.91         5.68 o                         
  -7   1  10          5.10          4.40         0.99 o                         
  -6   1  10        390.96        408.39         6.08 o                         
  -5   1  10        314.74        335.53         7.20 o                         
  -4   1  10        563.08        538.89         9.22 o                         
  -3   1  10       2758.51       2634.21        36.37 o                         
  -2   1  10       6926.52       7056.74        93.78 o                         
  -1   1  10       2341.72       1917.68        25.07 o                         
   0   1  10       4985.01       4793.73        57.29 o                         
   1   1  10        116.02        110.89         2.98 o                         
   2   1  10          0.59          2.88         1.34 o                         
   3   1  10        290.96        321.43         6.44 o                         
   4   1  10        768.85        761.17        12.60 o                         
   5   1  10          8.22          2.78         2.10 o                         
   6   1  10         95.45         82.69         2.23 o                         
   7   1  10          4.10          4.92         1.16 o                         
   8   1  10          4.37          1.81         1.08 o                         
   9   1  10          0.72          0.39         1.01 o                         
  10   1  10          8.06         12.86         1.34 o                         
  11   1  10          2.07          3.23         1.39 o                         
 -11   2  10        169.63        162.86         3.94 o                         
 -10   2  10         14.11         15.94         1.40 o                         
  -9   2  10        120.10        105.92         2.87 o                         
  -8   2  10        290.87        295.96         4.67 o                         
  -7   2  10         13.25         18.02         1.27 o                         
  -6   2  10        146.69        132.22         2.58 o                         
  -5   2  10          0.60          3.42         1.46 o                         
  -4   2  10        597.79        625.64        10.39 o                         
  -3   2  10        461.85        453.38         7.87 o                         
  -2   2  10        284.85        244.21         5.00 o                         
  -1   2  10         39.77         41.35         1.71 o                         
   0   2  10        156.06        204.94         3.84 o                         
   1   2  10        333.44        356.35         7.15 o                         
   2   2  10        402.36        373.56         6.91 o                         
   3   2  10          6.93          6.19         2.70 o                         
   4   2  10        102.85         95.92         4.07 o                         
   5   2  10        183.17        196.30         6.28 o                         
   6   2  10         73.80         81.02         2.10 o                         
   7   2  10          1.79          2.08         1.05 o                         
   8   2  10         17.39         21.37         1.45 o                         
   9   2  10          8.22          2.87         1.16 o                         
  10   2  10          0.21          2.33         1.33 o                         
  11   2  10         38.60         29.10         1.60 o                         
 -11   3  10         35.75         29.44         1.53 o                         
 -10   3  10        168.77        155.22         3.22 o                         
  -9   3  10          2.21          3.02         1.06 o                         
  -8   3  10        223.57        211.95         3.94 o                         
  -7   3  10       2038.00       2010.22        36.19 o                         
  -6   3  10         24.98         20.15         1.21 o                         
  -5   3  10        234.38        263.29         7.74 o                         
  -4   3  10         31.01         32.35         2.30 o                         
  -3   3  10         68.57         35.00         2.04 o                         
  -2   3  10        245.61        154.46         3.82 o                         
  -1   3  10      14865.24      15648.03       183.76 o                         
   0   3  10        465.60        664.16         9.84 o                         
   1   3  10        191.81        205.43         4.25 o                         
   2   3  10        499.40        583.75        10.89 o                         
   3   3  10       1254.60       1209.75        18.22 o                         
   4   3  10        350.41        308.45         7.72 o                         
   5   3  10       1227.94       1243.76        27.81 o                         
   6   3  10         10.30         12.45         1.10 o                         
   7   3  10         47.23         32.26         1.68 o                         
   8   3  10          2.32          1.22         1.13 o                         
   9   3  10        106.68        107.00         2.77 o                         
  10   3  10          5.22          5.97         1.38 o                         
  11   3  10          1.03          1.03         1.05 o                         
 -11   4  10          0.14         -0.89         0.89 o                         
 -10   4  10        214.95        245.62         4.97 o                         
  -9   4  10          0.21          0.27         1.02 o                         
  -8   4  10        343.03        349.53         5.61 o                         
  -7   4  10        236.10        204.64         4.10 o                         
  -6   4  10        307.46        277.16         4.28 o                         
  -5   4  10         44.72         60.18         4.24 o                         
  -4   4  10        755.30        737.88        14.02 o                         
  -3   4  10       1091.79       1081.93        21.61 o                         
  -2   4  10          8.95         11.36         1.37 o                         
  -1   4  10        238.57        223.32         4.16 o                         
   0   4  10        444.30        353.66         6.06 o                         
   1   4  10       2920.69       3134.33        42.78 o                         
   2   4  10        542.76        578.17         9.78 o                         
   3   4  10        819.42        817.21        16.83 o                         
   4   4  10         57.49         57.28         4.66 o                         
   5   4  10         37.05         40.78         4.29 o                         
   6   4  10        127.37        121.67         2.67 o                         
   7   4  10         31.40         35.16         1.91 o                         
   8   4  10        518.36        562.40         8.48 o                         
   9   4  10         58.32         62.51         2.05 o                         
  10   4  10         52.54         44.40         1.86 o                         
  11   4  10         28.26         35.22         1.93 o                         
 -11   5  10          7.01          3.25         0.99 o                         
 -10   5  10          9.28          2.93         1.14 o                         
  -9   5  10        140.03        142.27         3.01 o                         
  -8   5  10         24.36         26.20         1.56 o                         
  -7   5  10          2.19          0.84         1.12 o                         
  -6   5  10         57.20         73.62         3.90 o                         
  -5   5  10          9.22         16.58         1.51 o                         
  -4   5  10        100.80         89.54         4.61 o                         
  -3   5  10       1122.64       1037.84        20.22 o                         
  -2   5  10        795.70        719.16        12.21 o                         
  -1   5  10        306.34        300.24         5.50 o                         
   0   5  10        276.76        254.54         5.33 o                         
   1   5  10          4.96          7.25         1.35 o                         
   2   5  10        232.18        199.83         5.31 o                         
   3   5  10          5.77          3.41         2.58 o                         
   4   5  10        462.32        446.83        11.49 o                         
   5   5  10        507.52        467.90         6.58 o                         
   6   5  10        169.11        156.58         3.10 o                         
   7   5  10       1127.40       1090.84        14.38 o                         
   8   5  10         37.35         43.73         2.35 o                         
   9   5  10         28.15         25.15         1.57 o                         
  10   5  10         84.13         91.24         2.90 o                         
  11   5  10          5.33          3.40         1.21 o                         
 -11   6  10          1.80          2.85         1.11 o                         
 -10   6  10         91.25         87.80         2.70 o                         
  -9   6  10         81.11         91.02         2.59 o                         
  -8   6  10         77.61         70.31         3.16 o                         
  -7   6  10          6.16          7.51         1.29 o                         
  -6   6  10        283.77        251.49         4.71 o                         
  -5   6  10        393.60        386.72         5.38 o                         
  -4   6  10         41.10         50.67         3.62 o                         
  -3   6  10        597.65        556.25        12.45 o                         
  -2   6  10        135.49        169.38         4.88 o                         
  -1   6  10        757.63        737.05        12.03 o                         
   0   6  10        486.34        496.86         9.25 o                         
   1   6  10        996.58       1035.86        17.15 o                         
   2   6  10        193.09        199.15         5.34 o                         
   3   6  10          9.86         21.23         2.52 o                         
   4   6  10         90.21         74.91         4.85 o                         
   5   6  10          6.40          1.69         1.11 o                         
   6   6  10         56.79         52.55         1.85 o                         
   7   6  10          2.76          8.65         1.24 o                         
   8   6  10        498.93        494.76         8.10 o                         
   9   6  10        126.47        152.29         3.99 o                         
  10   6  10         20.24         10.05         1.38 o                         
 -10   7  10        143.79        138.51         3.28 o                         
  -9   7  10        123.02        122.07         3.46 o                         
  -8   7  10          6.85          4.41         1.35 o                         
  -7   7  10        654.61        633.23        10.36 o                         
  -6   7  10        162.39        162.63         3.89 o                         
  -5   7  10         51.92         61.63         2.39 o                         
  -4   7  10         32.67         44.84         2.02 o                         
  -3   7  10        142.14        119.17         5.20 o                         
  -2   7  10        401.83        468.83        10.80 o                         
  -1   7  10       1526.75       1638.60        27.44 o                         
   0   7  10        507.50        604.41        11.13 o                         
   1   7  10        161.94        181.54         5.13 o                         
   2   7  10         65.27         47.37         3.35 o                         
   3   7  10       1269.70       1198.20        22.06 o                         
   4   7  10        694.24        605.27         7.63 o                         
   5   7  10          8.25         13.53         1.31 o                         
   6   7  10        522.45        471.18         7.35 o                         
   7   7  10         44.83         40.59         1.85 o                         
   8   7  10        263.28        270.54         6.29 o                         
   9   7  10         37.95         32.44         1.62 o                         
  10   7  10        394.91        379.79         7.18 o                         
 -10   8  10         44.30         48.84         1.87 o                         
  -9   8  10        373.99        374.15         7.50 o                         
  -8   8  10         45.49         56.80         2.50 o                         
  -7   8  10          0.04         -1.39         1.50 o                         
  -6   8  10          0.74         -0.50         1.30 o                         
  -5   8  10        767.98        741.83        11.75 o                         
  -4   8  10          9.01         10.92         1.44 o                         
  -3   8  10        192.80        175.81         5.57 o                         
  -2   8  10        415.88        423.92        13.69 o                         
  -1   8  10          5.61          8.67         2.29 o                         
   0   8  10        106.66        104.59         4.46 o                         
   1   8  10         42.55         68.25         4.35 o                         
   2   8  10        323.44        265.04         7.52 o                         
   3   8  10          2.93          0.88         0.96 o                         
   4   8  10         17.42          9.86         1.14 o                         
   5   8  10         47.60         48.98         1.97 o                         
   6   8  10         36.23         43.56         2.39 o                         
   7   8  10        168.66        192.45         3.85 o                         
   8   8  10        166.99        164.94         3.67 o                         
   9   8  10          0.82          0.03         1.22 o                         
  10   8  10         11.09          8.03         1.21 o                         
 -10   9  10          0.08         -0.43         0.95 o                         
  -9   9  10          2.13          2.82         1.16 o                         
  -8   9  10         32.32         32.39         1.78 o                         
  -7   9  10         28.80         25.99         1.78 o                         
  -6   9  10        305.68        297.35         5.78 o                         
  -5   9  10         28.65         27.92         1.84 o                         
  -4   9  10        408.81        395.30        11.40 o                         
  -3   9  10        570.85        571.41        11.72 o                         
  -2   9  10        119.44        136.45         4.60 o                         
  -1   9  10       1670.11       1677.95        30.62 o                         
   0   9  10         13.74         26.14         1.87 o                         
   1   9  10        247.74        258.79         5.50 o                         
   2   9  10        242.78        225.83         3.79 o                         
   3   9  10        141.79        146.88         3.10 o                         
   4   9  10        210.86        218.38         3.66 o                         
   5   9  10         35.05         42.35         1.83 o                         
   6   9  10          3.23          4.11         1.20 o                         
   7   9  10         98.28        101.11         2.61 o                         
   8   9  10          7.03          8.77         1.18 o                         
   9   9  10          2.66          3.10         1.11 o                         
  -9  10  10          9.30         16.29         1.53 o                         
  -8  10  10        114.48        113.73         3.21 o                         
  -7  10  10        220.34        255.84         5.45 o                         
  -6  10  10          1.44          6.51         1.63 o                         
  -5  10  10        302.47        286.89         6.04 o                         
  -4  10  10       2222.49       2162.36        31.42 o                         
  -3  10  10        162.76        155.09         6.37 o                         
  -2  10  10         16.09         10.67         2.51 o                         
  -1  10  10         80.54         65.53         2.72 o                         
   0  10  10        157.67        168.63         3.53 o                         
   1  10  10          4.10          5.30         1.14 o                         
   2  10  10       1475.24       1411.17        19.43 o                         
   3  10  10        790.93        780.00        14.28 o                         
   4  10  10       1247.08       1186.30        16.60 o                         
   5  10  10          1.39          4.38         1.58 o                         
   6  10  10          2.26          0.96         1.11 o                         
   7  10  10          2.94          3.05         1.08 o                         
   8  10  10          0.06         -0.92         0.92 o                         
   9  10  10         27.56         26.50         1.80 o                         
  -9  11  10          6.59          9.53         1.05 o                         
  -8  11  10         94.91         98.58         3.52 o                         
  -7  11  10          1.14         -1.24         1.24 o                         
  -6  11  10         12.11         19.35         1.86 o                         
  -5  11  10        309.99        304.94         8.93 o                         
  -4  11  10         32.62         28.54         1.92 o                         
  -3  11  10        341.03        345.02        12.07 o                         
  -2  11  10        480.25        462.05        11.91 o                         
  -1  11  10        180.84        190.19         4.82 o                         
   0  11  10          1.07          0.18         1.07 o                         
   1  11  10        282.24        309.64         5.49 o                         
   2  11  10          1.95          1.85         1.08 o                         
   3  11  10         38.01         34.73         1.82 o                         
   4  11  10         50.41         44.22         1.89 o                         
   5  11  10          4.88          5.58         1.24 o                         
   6  11  10          0.34         -0.41         1.15 o                         
   7  11  10         40.46         38.86         1.92 o                         
   8  11  10          7.79          8.79         1.07 o                         
   9  11  10         20.56         12.22         1.33 o                         
  -8  12  10         50.22         47.74         1.96 o                         
  -7  12  10          6.61          8.14         1.38 o                         
  -6  12  10          0.63          1.11         1.59 o                         
  -5  12  10        188.27        180.99         4.62 o                         
  -4  12  10        311.51        331.28         7.58 o                         
  -3  12  10        206.17        183.12         6.43 o                         
  -2  12  10        123.95        120.16         5.35 o                         
  -1  12  10        154.54        154.19         5.57 o                         
   0  12  10          6.68          7.38         1.14 o                         
   1  12  10         27.33         33.00         1.62 o                         
   2  12  10         35.83         28.73         1.56 o                         
   3  12  10         40.83         45.73         1.94 o                         
   4  12  10         66.28         58.87         2.29 o                         
   5  12  10        134.95        127.62         3.35 o                         
   6  12  10         67.16         60.38         2.91 o                         
   7  12  10          0.52         -0.22         0.97 o                         
   8  12  10          6.06          3.78         0.89 o                         
  -7  13  10          0.00         -1.13         1.13 o                         
  -6  13  10          0.08          0.95         1.14 o                         
  -5  13  10         47.45         50.39         2.15 o                         
  -4  13  10        185.32        188.54         4.83 o                         
  -3  13  10         27.03         37.18         3.13 o                         
  -2  13  10        618.27        612.38        13.15 o                         
  -1  13  10         76.81         88.98         3.81 o                         
   0  13  10        819.65        846.87        12.19 o                         
   1  13  10        150.74        162.42         3.45 o                         
   2  13  10         64.70         79.27         2.42 o                         
   3  13  10         16.35         22.11         1.49 o                         
   4  13  10          3.55          5.08         1.27 o                         
   5  13  10          1.55          0.46         1.21 o                         
   6  13  10          1.39         -0.07         1.04 o                         
   7  13  10          1.23          1.71         0.89 o                         
  -7  14  10          0.27          1.56         1.18 o                         
  -6  14  10         32.04         45.16         3.80 o                         
  -5  14  10         13.69         16.92         1.48 o                         
  -4  14  10         24.86         23.27         2.36 o                         
  -3  14  10         59.74         53.14         3.29 o                         
  -2  14  10          8.88          5.26         1.57 o                         
  -1  14  10          0.69          5.10         2.63 o                         
   0  14  10         23.80         27.64         1.57 o                         
   1  14  10        147.63        155.05         3.35 o                         
   2  14  10         23.70         28.24         1.52 o                         
   3  14  10         22.43         33.14         1.62 o                         
   4  14  10         22.94         15.84         1.37 o                         
   5  14  10         77.16         84.07         2.98 o                         
   6  14  10         25.55         28.87         1.49 o                         
  -6  15  10          6.13         10.67         2.85 o                         
  -5  15  10         31.17         28.41         1.67 o                         
  -4  15  10          2.26          2.85         1.64 o                         
  -3  15  10          5.02          6.20         1.75 o                         
  -2  15  10         11.34          9.89         1.67 o                         
  -1  15  10         65.96         87.99         3.53 o                         
   0  15  10          4.73          9.00         1.33 o                         
   1  15  10         19.33         16.34         1.37 o                         
   2  15  10         24.94         28.10         1.55 o                         
   3  15  10         71.50         93.68         2.64 o                         
   4  15  10         11.63         10.16         1.17 o                         
   5  15  10         14.02         13.01         1.10 o                         
  -4  16  10          1.39          1.42         1.23 o                         
  -3  16  10          3.53          5.22         1.64 o                         
  -2  16  10         40.44         38.33         2.87 o                         
  -1  16  10          5.20          4.03         1.79 o                         
   0  16  10          1.50          1.30         1.05 o                         
   1  16  10         13.89         10.70         1.07 o                         
   2  16  10         12.19         14.85         1.24 o                         
   3  16  10         51.07         51.96         3.29 o                         
   4  16  10        139.34        142.63         2.86 o                         
  -2  17  10          0.17          1.42         1.68 o                         
  -1  17  10          0.18          1.07         1.21 o                         
   0  17  10          1.74          1.73         1.21 o                         
   1  17  10         27.12         26.19         1.41 o                         
   2  17  10          2.80          3.18         1.00 o                         
 -11   1  11          0.01          1.42         1.06 o                         
 -10   1  11         25.01         25.62         1.43 o                         
  -9   1  11          0.16          0.86         1.02 o                         
  -8   1  11       1100.45       1064.45        13.59 o                         
  -7   1  11         70.40         77.07         2.13 o                         
  -6   1  11         36.61         48.62         1.49 o                         
  -5   1  11        240.91        232.43         5.89 o                         
  -4   1  11        101.40         99.15         3.35 o                         
  -3   1  11       2282.28       2336.72        32.69 o                         
  -2   1  11        489.84        633.90        10.34 o                         
  -1   1  11       4319.63       3926.99        53.09 o                         
   0   1  11        805.78        861.43        12.29 o                         
   1   1  11       6511.40       6685.91        89.22 o                         
   2   1  11       2764.51       2805.71        38.92 o                         
   3   1  11        458.51        460.65         8.51 o                         
   4   1  11         28.06         31.07         2.44 o                         
   5   1  11          0.26         -1.11         1.72 o                         
   6   1  11         12.15          8.44         0.96 o                         
   7   1  11          9.37          9.24         1.20 o                         
   8   1  11         17.25         23.53         1.50 o                         
   9   1  11          7.07          8.99         1.16 o                         
  10   1  11         63.71         80.75         2.84 o                         
  11   1  11          3.72          7.86         1.11 o                         
 -11   2  11         68.28         57.36         3.83 o                         
 -10   2  11         10.86         12.83         1.30 o                         
  -9   2  11         36.76         38.39         1.79 o                         
  -8   2  11         83.99         77.11         2.29 o                         
  -7   2  11       1866.56       1791.31        28.40 o                         
  -6   2  11       1223.98       1210.54        15.32 o                         
  -5   2  11        121.68        100.62         4.01 o                         
  -4   2  11        307.44        329.54         7.04 o                         
  -3   2  11        521.16        535.99         9.14 o                         
  -2   2  11        201.75        223.40         4.89 o                         
  -1   2  11       1362.13       1331.77        18.14 o                         
   0   2  11       3157.31       2955.94        39.13 o                         
   1   2  11       7282.10       7052.63        88.57 o                         
   2   2  11        199.90        177.43         4.42 o                         
   3   2  11        649.46        629.79        10.77 o                         
   4   2  11        132.27        140.80         4.74 o                         
   5   2  11         44.31         43.73         3.42 o                         
   6   2  11        527.16        517.09         7.21 o                         
   7   2  11        414.02        409.58         6.47 o                         
   8   2  11        111.66        119.60         2.91 o                         
   9   2  11         57.92         62.49         2.01 o                         
  10   2  11         45.63         39.49         1.93 o                         
  11   2  11          7.00         14.87         1.66 o                         
 -11   3  11        122.97        134.96         3.36 o                         
 -10   3  11         68.48         70.31         2.10 o                         
  -9   3  11        178.67        195.95         3.98 o                         
  -8   3  11        110.45        102.83         2.88 o                         
  -7   3  11        491.20        476.23         7.16 o                         
  -6   3  11         11.65         10.12         1.10 o                         
  -5   3  11        520.07        466.97        11.48 o                         
  -4   3  11        148.97        163.73         4.81 o                         
  -3   3  11         82.23         72.59         2.88 o                         
  -2   3  11         20.46          9.35         1.37 o                         
  -1   3  11          4.04          8.96         1.25 o                         
   0   3  11       2491.85       2477.11        34.29 o                         
   1   3  11        744.95        705.97        11.53 o                         
   2   3  11        315.94        353.80         8.18 o                         
   3   3  11       1877.75       1913.03        27.60 o                         
   4   3  11        503.74        506.89        12.18 o                         
   5   3  11          3.01          2.76         2.13 o                         
   6   3  11         19.92         28.43         1.47 o                         
   7   3  11          3.31          5.76         1.18 o                         
   8   3  11         33.23         40.15         2.01 o                         
   9   3  11         34.04         34.81         1.78 o                         
  10   3  11         73.71         69.53         2.66 o                         
  11   3  11         30.16         31.18         1.44 o                         
 -11   4  11         20.05         20.41         1.44 o                         
 -10   4  11          2.81          4.01         1.03 o                         
  -9   4  11        120.53        105.03         2.62 o                         
  -8   4  11         26.15         23.61         1.54 o                         
  -7   4  11        126.13        129.54         3.04 o                         
  -6   4  11        489.19        495.12         8.44 o                         
  -5   4  11        164.12        129.40         3.73 o                         
  -4   4  11          0.29          2.33         1.58 o                         
  -3   4  11         12.25         12.14         1.48 o                         
  -2   4  11       1295.89       1356.15        19.83 o                         
  -1   4  11        252.64        295.24         5.36 o                         
   0   4  11         11.44         16.88         1.59 o                         
   1   4  11        154.59        164.38         4.26 o                         
   2   4  11        347.47        376.38         7.92 o                         
   3   4  11         18.81         23.14         3.39 o                         
   4   4  11          0.06          3.33         2.15 o                         
   5   4  11        723.21        686.03         9.22 o                         
   6   4  11        231.37        218.37         3.87 o                         
   7   4  11         14.68         10.43         1.21 o                         
   8   4  11         40.40         30.30         1.57 o                         
   9   4  11          1.52          3.78         1.13 o                         
  10   4  11        112.76         94.49         2.88 o                         
  11   4  11          5.45          5.89         1.21 o                         
 -11   5  11          3.61          4.02         1.18 o                         
 -10   5  11          1.00          1.65         0.92 o                         
  -9   5  11        159.20        158.07         3.18 o                         
  -8   5  11          1.67          1.16         1.12 o                         
  -7   5  11        483.72        489.59         9.90 o                         
  -6   5  11          0.84         -0.91         1.09 o                         
  -5   5  11        143.40        148.75         3.65 o                         
  -4   5  11          1.03          2.13         1.83 o                         
  -3   5  11          1.34          2.70         1.64 o                         
  -2   5  11         61.20         51.09         2.75 o                         
  -1   5  11         71.07        113.58         3.66 o                         
   0   5  11       1898.65       1905.86        27.12 o                         
   1   5  11        982.98        953.54        14.83 o                         
   2   5  11        182.12        175.67         6.01 o                         
   3   5  11        824.85        781.03        16.96 o                         
   4   5  11         41.35         45.53         3.94 o                         
   5   5  11        382.29        344.92         4.66 o                         
   6   5  11        571.43        602.20         8.48 o                         
   7   5  11          9.27          9.89         1.21 o                         
   8   5  11        459.10        459.07         7.60 o                         
   9   5  11          8.83         10.53         1.25 o                         
  10   5  11         12.35         11.59         1.38 o                         
 -10   6  11         62.49         64.33         3.45 o                         
  -9   6  11        277.20        267.93         6.23 o                         
  -8   6  11         69.58         79.85         2.36 o                         
  -7   6  11       1804.84       1715.33        23.71 o                         
  -6   6  11          2.07          2.79         1.24 o                         
  -5   6  11        724.26        753.72        11.09 o                         
  -4   6  11        133.26        126.69         3.66 o                         
  -3   6  11          0.23          3.31         1.64 o                         
  -2   6  11         34.27         27.37         2.36 o                         
  -1   6  11        494.78        547.22        10.09 o                         
   0   6  11       1235.81       1075.67        16.50 o                         
   1   6  11        390.59        363.33         8.36 o                         
   2   6  11        176.18        164.88         5.31 o                         
   3   6  11         31.46         35.62         3.51 o                         
   4   6  11        884.60        781.45        10.50 o                         
   5   6  11        127.81        109.44         2.79 o                         
   6   6  11        355.14        364.62         5.61 o                         
   7   6  11        139.21        158.97         3.47 o                         
   8   6  11        104.33        110.25         3.00 o                         
   9   6  11        133.58        131.66         3.09 o                         
  10   6  11         50.79         43.98         1.80 o                         
 -10   7  11        138.98        148.06         3.62 o                         
  -9   7  11          0.04         -0.50         1.07 o                         
  -8   7  11         31.62         41.90         1.98 o                         
  -7   7  11        201.86        215.55         7.51 o                         
  -6   7  11        560.98        551.71         9.21 o                         
  -5   7  11       2665.44       2593.49        37.49 o                         
  -4   7  11        873.45        819.24        11.88 o                         
  -3   7  11        333.05        349.65         8.02 o                         
  -2   7  11       1931.58       1871.46        38.32 o                         
  -1   7  11        170.16        202.73         5.75 o                         
   0   7  11        411.11        417.53         8.63 o                         
   1   7  11         22.00         33.29         2.79 o                         
   2   7  11         39.88         40.98         3.35 o                         
   3   7  11         82.84         86.00         3.15 o                         
   4   7  11        306.35        292.58         4.66 o                         
   5   7  11        210.52        197.79         3.89 o                         
   6   7  11         23.45         24.33         1.54 o                         
   7   7  11         67.63         59.62         1.96 o                         
   8   7  11        346.41        329.23         5.87 o                         
   9   7  11        420.58        378.38         6.26 o                         
  10   7  11        166.31        151.15         3.48 o                         
 -10   8  11         10.83         15.94         1.38 o                         
  -9   8  11          1.72          0.82         1.09 o                         
  -8   8  11          3.82          4.68         1.30 o                         
  -7   8  11        132.46        116.06         3.27 o                         
  -6   8  11        964.41        976.31        17.18 o                         
  -5   8  11         85.60        101.68         3.09 o                         
  -4   8  11        608.74        556.02         9.87 o                         
  -3   8  11         72.39         82.89         3.43 o                         
  -2   8  11        425.44        424.29         9.73 o                         
  -1   8  11        706.75        684.73        17.61 o                         
   0   8  11        100.16         92.47         4.43 o                         
   1   8  11        103.70        101.59         4.98 o                         
   2   8  11        275.56        226.15         4.40 o                         
   3   8  11         89.08         80.36         2.18 o                         
   4   8  11          0.04          3.36         1.06 o                         
   5   8  11        152.64        157.76         3.71 o                         
   6   8  11         61.75         62.78         2.47 o                         
   7   8  11         10.82         10.82         2.40 o                         
   8   8  11          5.29          5.64         1.27 o                         
   9   8  11          3.10          6.99         1.16 o                         
  10   8  11         42.16         33.64         1.99 o                         
  -9   9  11         82.80         79.66         2.46 o                         
  -8   9  11         11.64          9.35         1.30 o                         
  -7   9  11         52.18         69.56         2.50 o                         
  -6   9  11        548.98        494.79         8.40 o                         
  -5   9  11          2.90         -1.27         1.27 o                         
  -4   9  11        181.99        156.38         4.01 o                         
  -3   9  11        302.61        322.34         7.82 o                         
  -2   9  11         22.30         25.78         2.21 o                         
  -1   9  11         41.78         48.24         2.85 o                         
   0   9  11         67.12         78.01         2.51 o                         
   1   9  11        350.82        330.19         5.38 o                         
   2   9  11       3228.97       3016.19        43.02 o                         
   3   9  11       2749.44       2592.99        31.13 o                         
   4   9  11        992.88        931.97        12.48 o                         
   5   9  11          6.21         10.53         1.37 o                         
   6   9  11          0.33         -1.08         1.18 o                         
   7   9  11         68.42         81.17         2.40 o                         
   8   9  11          4.17          6.17         1.05 o                         
   9   9  11         39.05         38.97         2.76 o                         
  -9  10  11         30.82         36.22         1.79 o                         
  -8  10  11          5.95          6.87         1.19 o                         
  -7  10  11         37.91         36.01         1.82 o                         
  -6  10  11         34.89         45.66         2.68 o                         
  -5  10  11        510.06        496.56         9.14 o                         
  -4  10  11         45.01         47.43         2.35 o                         
  -3  10  11        188.86        163.01         5.88 o                         
  -2  10  11       1768.45       1710.15        33.08 o                         
  -1  10  11       1367.61       1300.53        22.90 o                         
   0  10  11        488.00        458.17         9.03 o                         
   1  10  11         24.30         34.00         3.76 o                         
   2  10  11          5.16          7.70         1.29 o                         
   3  10  11        366.22        375.47         5.76 o                         
   4  10  11       1470.29       1387.43        18.13 o                         
   5  10  11        178.69        152.93         3.45 o                         
   6  10  11        136.34        144.01         3.55 o                         
   7  10  11        470.13        473.32         7.63 o                         
   8  10  11         23.01         28.71         1.33 o                         
   9  10  11         33.35         25.96         1.49 o                         
  -8  11  11         50.30         48.53         2.02 o                         
  -7  11  11        100.54        105.19         4.08 o                         
  -6  11  11        124.36        118.12         4.61 o                         
  -5  11  11        140.80        151.24         4.00 o                         
  -4  11  11          7.04         11.46         1.80 o                         
  -3  11  11          7.14          8.29         2.17 o                         
  -2  11  11         97.21         89.57         4.71 o                         
  -1  11  11        297.44        289.86         6.48 o                         
   0  11  11         26.34         27.54         1.76 o                         
   1  11  11          2.94          0.17         1.07 o                         
   2  11  11          0.21         -0.41         1.14 o                         
   3  11  11        126.59        107.97         2.81 o                         
   4  11  11         70.27         54.97         1.95 o                         
   5  11  11          4.29          3.46         1.23 o                         
   6  11  11         20.05         21.96         1.55 o                         
   7  11  11         21.03         22.97         1.44 o                         
   8  11  11          0.30         -0.80         0.89 o                         
  -8  12  11         26.53         25.40         1.97 o                         
  -7  12  11         41.89         39.24         2.60 o                         
  -6  12  11          3.98          3.02         1.24 o                         
  -5  12  11        208.41        214.00         5.11 o                         
  -4  12  11          0.41          4.71         1.79 o                         
  -3  12  11         31.41         32.85         3.13 o                         
  -2  12  11          0.30         -0.47         2.05 o                         
  -1  12  11         12.32         19.52         1.91 o                         
   0  12  11        276.83        243.35         4.76 o                         
   1  12  11         46.07         54.17         2.17 o                         
   2  12  11         14.91         21.96         1.72 o                         
   3  12  11        143.69        108.17         2.84 o                         
   4  12  11        220.49        231.66         4.97 o                         
   5  12  11        239.96        240.19         4.71 o                         
   6  12  11         34.86         26.95         1.59 o                         
   7  12  11          0.62          0.80         0.93 o                         
   8  12  11          1.45          0.28         0.95 o                         
  -7  13  11         47.32         57.13         4.41 o                         
  -6  13  11          2.58          4.94         1.22 o                         
  -5  13  11        134.89        129.63         3.67 o                         
  -4  13  11        320.55        317.44         8.89 o                         
  -3  13  11         32.86         22.09         3.19 o                         
  -2  13  11        223.41        228.35         7.25 o                         
  -1  13  11         74.66         70.21         4.15 o                         
   0  13  11         19.77         20.02         1.68 o                         
   1  13  11          0.46          1.36         1.17 o                         
   2  13  11        394.94        348.28         6.18 o                         
   3  13  11         73.31         67.12         2.15 o                         
   4  13  11         32.38         30.83         1.71 o                         
   5  13  11          8.97          7.43         1.36 o                         
   6  13  11          1.31          1.15         1.04 o                         
   7  13  11          2.71          4.79         0.86 o                         
  -6  14  11          2.72          1.29         1.37 o                         
  -5  14  11         11.94         10.46         1.49 o                         
  -4  14  11         22.97         24.60         3.59 o                         
  -3  14  11         19.54         18.63         2.46 o                         
  -2  14  11          3.98          3.01         1.88 o                         
  -1  14  11         86.59         95.92         3.79 o                         
   0  14  11        157.59        145.74         3.65 o                         
   1  14  11         30.17         31.64         2.18 o                         
   2  14  11         30.30         28.10         1.64 o                         
   3  14  11         15.44         17.62         1.31 o                         
   4  14  11        124.13        118.89         2.98 o                         
   5  14  11          0.35          0.17         0.99 o                         
   6  14  11         20.05         20.64         1.24 o                         
  -5  15  11          3.71          1.75         1.33 o                         
  -4  15  11         42.82         42.43         3.63 o                         
  -3  15  11         13.81         11.33         1.88 o                         
  -2  15  11         56.72         51.33         2.99 o                         
  -1  15  11         18.86         23.46         2.30 o                         
   0  15  11        269.68        271.17         8.69 o                         
   1  15  11        105.03        117.49         3.46 o                         
   2  15  11         25.79         28.73         2.63 o                         
   3  15  11         13.30         20.95         1.33 o                         
   4  15  11         46.24         38.24         2.92 o                         
   5  15  11         20.29         21.70         1.27 o                         
  -4  16  11         27.66         25.14         2.29 o                         
  -3  16  11         12.52          8.72         1.89 o                         
  -2  16  11         13.82         17.86         2.05 o                         
  -1  16  11          0.56         -0.38         1.30 o                         
   0  16  11         59.56         82.13         3.17 o                         
   1  16  11          4.36          1.19         1.05 o                         
   2  16  11         16.04         17.61         1.50 o                         
   3  16  11         12.54         10.49         1.06 o                         
   4  16  11          7.01          4.76         0.90 o                         
  -1  17  11          0.41          0.51         3.91 o                         
   0  17  11          2.69          8.39         1.64 o                         
   1  17  11          7.10          9.36         1.64 o                         
 -11   0  12         11.31          8.39         1.42 o                         
 -10   0  12       1069.76       1132.55        25.73 o                         
  -9   0  12        129.05        140.33         5.39 o                         
  -8   0  12        638.60        618.88        21.79 o                         
  -7   0  12        152.12        175.66         4.40 o                         
  -6   0  12          9.02         12.92         3.00 o                         
  -5   0  12       2292.63       2268.62        53.10 o                         
  -4   0  12        152.19        182.06         6.65 o                         
  -3   0  12        217.63        191.80         6.63 o                         
  -2   0  12       2510.85       2180.41        43.48 o                         
  -1   0  12       2119.84       2380.66        47.13 o                         
   0   0  12      11622.67      10996.22       193.11 o                         
   1   0  12       1614.80       1673.14        34.14 o                         
   2   0  12         35.00         24.82         5.01 o                         
   3   0  12       2359.74       2530.26        50.77 o                         
   4   0  12          3.73          5.15         2.38 o                         
   5   0  12        440.34        466.39        15.18 o                         
   6   0  12        630.77        562.73         9.73 o                         
   7   0  12        369.53        365.70         9.55 o                         
   8   0  12        224.69        228.02         5.92 o                         
   9   0  12         36.83         22.95         1.99 o                         
  10   0  12         92.32         94.23         3.25 o                         
  11   0  12          2.21         -0.71         2.49 o                         
 -11   1  12        192.69        183.22         3.41 o                         
 -10   1  12         63.61         61.99         1.94 o                         
  -9   1  12          1.13          1.37         0.95 o                         
  -8   1  12       1709.63       1738.31        21.39 o                         
  -7   1  12         29.82         35.42         1.57 o                         
  -6   1  12        207.36        229.10         3.88 o                         
  -5   1  12        181.22        164.92         6.04 o                         
  -4   1  12          1.50          3.43         1.39 o                         
  -3   1  12       1237.09       1226.40        18.45 o                         
  -2   1  12        805.11        757.68        12.13 o                         
  -1   1  12         44.11         63.03         2.76 o                         
   0   1  12         74.88        102.88         3.05 o                         
   1   1  12       1189.57       1384.23        20.33 o                         
   2   1  12        477.38        542.31         9.58 o                         
   3   1  12         19.43         16.44         1.93 o                         
   4   1  12        783.66        779.21        13.26 o                         
   5   1  12          5.72          7.64         1.36 o                         
   6   1  12         70.73         58.47         1.78 o                         
   7   1  12          0.12          1.30         1.14 o                         
   8   1  12         14.90         15.82         1.32 o                         
   9   1  12          3.41          3.36         1.36 o                         
  10   1  12          0.12         -0.44         0.97 o                         
  11   1  12         47.61         51.02         1.83 o                         
 -11   2  12          3.38          0.87         0.98 o                         
 -10   2  12         40.52         29.35         1.61 o                         
  -9   2  12         64.42         53.87         2.14 o                         
  -8   2  12          7.24          4.14         1.24 o                         
  -7   2  12         53.52         41.67         2.14 o                         
  -6   2  12        325.80        311.37         4.83 o                         
  -5   2  12        911.31        878.65        10.59 o                         
  -4   2  12       2029.32       1888.68        39.53 o                         
  -3   2  12          8.79          4.77         1.37 o                         
  -2   2  12        443.96        348.25         6.72 o                         
  -1   2  12       1164.79       1232.42        18.23 o                         
   0   2  12       2623.31       2447.18        32.11 o                         
   1   2  12        865.56        785.91        12.54 o                         
   2   2  12        181.23        121.18         3.82 o                         
   3   2  12        244.21        281.81         6.31 o                         
   4   2  12         23.68         28.07         2.66 o                         
   5   2  12        104.58        114.24         2.79 o                         
   6   2  12        663.17        693.84         9.59 o                         
   7   2  12         64.76         57.54         2.00 o                         
   8   2  12         63.53         60.81         2.04 o                         
   9   2  12          1.45          0.38         1.00 o                         
  10   2  12          0.14         -0.93         1.02 o                         
  11   2  12          7.29          7.29         1.12 o                         
 -11   3  12         29.70         30.89         1.44 o                         
 -10   3  12         10.41          8.35         1.10 o                         
  -9   3  12          8.60          7.76         1.21 o                         
  -8   3  12          0.26          1.21         1.15 o                         
  -7   3  12        257.06        263.48         5.57 o                         
  -6   3  12        317.00        307.47         5.05 o                         
  -5   3  12        978.05        891.46        10.26 o                         
  -4   3  12        548.96        517.57        10.00 o                         
  -3   3  12          1.13          2.68         1.26 o                         
  -2   3  12        103.28         70.91         3.21 o                         
  -1   3  12        337.53        366.42         8.22 o                         
   0   3  12        185.74        200.82         4.62 o                         
   1   3  12          0.99          3.90         1.20 o                         
   2   3  12        125.58        195.11         4.91 o                         
   3   3  12          1.02         10.29         2.14 o                         
   4   3  12          0.53          6.74         2.47 o                         
   5   3  12         37.58         41.21         1.62 o                         
   6   3  12        132.26        126.24         2.73 o                         
   7   3  12         99.85        101.46         2.78 o                         
   8   3  12          6.77          5.76         1.24 o                         
   9   3  12         21.22         18.11         1.27 o                         
  10   3  12         59.32         64.04         2.09 o                         
  11   3  12         30.50         33.57         1.85 o                         
 -10   4  12         92.70         97.92         2.35 o                         
  -9   4  12        107.62        116.31         2.91 o                         
  -8   4  12        125.23        129.58         3.01 o                         
  -7   4  12         58.57         63.08         3.40 o                         
  -6   4  12         56.36         58.84         2.06 o                         
  -5   4  12        178.31        189.89         3.38 o                         
  -4   4  12         16.92         12.68         2.12 o                         
  -3   4  12        707.14        582.84        10.13 o                         
  -2   4  12        150.05        145.41         3.98 o                         
  -1   4  12       1717.14       1659.61        27.83 o                         
   0   4  12        521.21        563.29         9.63 o                         
   1   4  12       3116.21       3068.90        42.56 o                         
   2   4  12       1877.85       1748.63        27.34 o                         
   3   4  12        810.67        833.35        17.87 o                         
   4   4  12       1860.65       1776.28        34.03 o                         
   5   4  12         60.10         66.38         1.83 o                         
   6   4  12        406.89        420.10         6.27 o                         
   7   4  12          5.29          1.57         1.08 o                         
   8   4  12          7.11          1.88         1.15 o                         
   9   4  12         46.54         36.77         1.62 o                         
  10   4  12          8.15          9.50         1.26 o                         
 -10   5  12          7.07          9.81         1.06 o                         
  -9   5  12         93.18         86.52         2.28 o                         
  -8   5  12        763.36        760.22        10.56 o                         
  -7   5  12        596.34        591.56        10.21 o                         
  -6   5  12        258.19        252.67         4.49 o                         
  -5   5  12        106.28         93.61         2.98 o                         
  -4   5  12        402.04        396.50         6.98 o                         
  -3   5  12         51.05         45.64         3.36 o                         
  -2   5  12        650.55        702.30        16.19 o                         
  -1   5  12        335.04        342.43         7.88 o                         
   0   5  12        124.25        135.75         3.93 o                         
   1   5  12        114.83        139.66         4.10 o                         
   2   5  12         20.08         19.56         2.45 o                         
   3   5  12          5.63          1.21         2.21 o                         
   4   5  12          0.43          2.70         1.21 o                         
   5   5  12          3.73          6.24         0.99 o                         
   6   5  12        239.80        216.80         3.88 o                         
   7   5  12          4.96          3.98         1.17 o                         
   8   5  12         36.58         37.62         1.73 o                         
   9   5  12         68.12         73.12         2.33 o                         
  10   5  12         28.97         25.61         1.59 o                         
 -10   6  12         41.92         46.68         1.69 o                         
  -9   6  12         38.55         38.96         1.54 o                         
  -8   6  12         13.75         12.81         1.29 o                         
  -7   6  12         10.01          7.42         1.45 o                         
  -6   6  12        150.13        150.42         3.54 o                         
  -5   6  12         23.06         29.86         1.99 o                         
  -4   6  12        119.68        124.70         3.28 o                         
  -3   6  12        199.27        172.88         6.23 o                         
  -2   6  12        159.38        133.74         5.14 o                         
  -1   6  12        722.42        789.43        14.95 o                         
   0   6  12         55.23         77.31         3.34 o                         
   1   6  12       2065.95       2090.51        34.80 o                         
   2   6  12       2716.33       2601.28        52.55 o                         
   3   6  12       1395.12       1288.09        22.73 o                         
   4   6  12        386.30        355.57         5.78 o                         
   5   6  12        126.08        123.66         2.97 o                         
   6   6  12        155.09        131.25         2.91 o                         
   7   6  12         28.65         33.10         1.68 o                         
   8   6  12        173.93        179.77         3.86 o                         
   9   6  12         47.84         44.80         2.24 o                         
  10   6  12         23.99         18.82         1.38 o                         
 -10   7  12         17.88         17.80         1.24 o                         
  -9   7  12          0.38          0.96         1.19 o                         
  -8   7  12        140.30        175.11         3.91 o                         
  -7   7  12         98.14         97.53         4.69 o                         
  -6   7  12         81.97         77.44         2.83 o                         
  -5   7  12         46.46         36.79         2.39 o                         
  -4   7  12        116.39        106.72         3.53 o                         
  -3   7  12          0.66         -0.63         0.99 o                         
  -2   7  12        399.52        426.45        10.05 o                         
  -1   7  12          0.69          1.63         2.03 o                         
   0   7  12        366.40        333.21         8.21 o                         
   1   7  12          1.48          0.75         1.57 o                         
   2   7  12        128.69        137.67         3.93 o                         
   3   7  12        810.25        726.49         9.35 o                         
   4   7  12         98.39         84.38         2.44 o                         
   5   7  12        146.80        139.00         3.25 o                         
   6   7  12         89.98         97.26         2.91 o                         
   7   7  12          2.80          3.36         1.22 o                         
   8   7  12          7.76          7.39         1.30 o                         
   9   7  12         54.18         55.23         1.89 o                         
  10   7  12         46.35         34.10         1.96 o                         
  -9   8  12        175.11        169.19         4.76 o                         
  -8   8  12         84.39         83.66         2.56 o                         
  -7   8  12         66.19         64.23         2.92 o                         
  -6   8  12         32.54         29.57         2.18 o                         
  -5   8  12         10.68         13.86         1.72 o                         
  -4   8  12        140.37        112.65         3.43 o                         
  -3   8  12        230.57        239.49         4.72 o                         
  -2   8  12       1721.61       1634.03        36.55 o                         
  -1   8  12        145.27        150.60         5.30 o                         
   0   8  12        101.60         94.79         4.60 o                         
   1   8  12        286.29        263.76         4.28 o                         
   2   8  12          4.99          5.00         0.97 o                         
   3   8  12        232.17        192.85         3.70 o                         
   4   8  12         40.74         34.72         1.63 o                         
   5   8  12       1403.90       1357.13        18.86 o                         
   6   8  12          0.53          0.91         1.22 o                         
   7   8  12         82.69         97.41         2.90 o                         
   8   8  12         12.93          7.92         1.25 o                         
   9   8  12         42.26         40.41         1.63 o                         
  -9   9  12        173.26        144.64         3.22 o                         
  -8   9  12          3.92          5.20         1.17 o                         
  -7   9  12         67.76         82.66         2.70 o                         
  -6   9  12        232.94        256.72         5.17 o                         
  -5   9  12         19.03         20.90         1.89 o                         
  -4   9  12        122.98        138.28         3.52 o                         
  -3   9  12        309.98        299.45         7.38 o                         
  -2   9  12       1277.59       1150.60        26.42 o                         
  -1   9  12         92.34         72.70         3.89 o                         
   0   9  12         55.40         63.79         2.57 o                         
   1   9  12          0.78          2.48         1.20 o                         
   2   9  12          0.05          2.97         1.14 o                         
   3   9  12        228.89        211.81         3.79 o                         
   4   9  12         56.11         55.94         1.92 o                         
   5   9  12        776.91        785.13        11.44 o                         
   6   9  12         49.33         42.19         1.85 o                         
   7   9  12          0.11         -0.11         1.05 o                         
   8   9  12        173.18        179.45         3.59 o                         
   9   9  12         12.76         11.48         1.04 o                         
  -9  10  12          6.44          4.49         1.00 o                         
  -8  10  12          6.49          5.11         1.02 o                         
  -7  10  12         95.91         97.73         2.84 o                         
  -6  10  12          5.94          4.32         1.31 o                         
  -5  10  12        115.96        149.58         4.50 o                         
  -4  10  12        154.95        187.44         4.54 o                         
  -3  10  12          9.29         14.01         2.46 o                         
  -2  10  12        459.41        429.46         9.78 o                         
  -1  10  12        466.92        438.17        17.10 o                         
   0  10  12       3540.03       3554.55        60.00 o                         
   1  10  12        519.40        500.37         8.90 o                         
   2  10  12       1025.62        971.29        14.79 o                         
   3  10  12         55.51         59.15         2.55 o                         
   4  10  12         41.13         36.30         1.59 o                         
   5  10  12          5.03          3.19         1.20 o                         
   6  10  12          1.11          1.53         1.23 o                         
   7  10  12        125.39        123.86         2.98 o                         
   8  10  12         33.80         43.12         2.75 o                         
   9  10  12          1.12          0.00         1.23 o                         
  -8  11  12         13.68         20.66         1.38 o                         
  -7  11  12         33.32         29.37         1.66 o                         
  -6  11  12         89.11         92.45         4.08 o                         
  -5  11  12        187.49        183.54         4.84 o                         
  -4  11  12         29.08         25.27         2.15 o                         
  -3  11  12         76.38         68.16         3.82 o                         
  -2  11  12       1856.89       1759.15        34.23 o                         
  -1  11  12        314.44        327.14         7.91 o                         
   0  11  12          1.31          2.20         1.47 o                         
   1  11  12         19.91         15.73         1.70 o                         
   2  11  12        481.48        474.79         8.61 o                         
   3  11  12          0.15         -1.21         1.21 o                         
   4  11  12        202.23        192.10         3.62 o                         
   5  11  12         24.09         23.79         1.71 o                         
   6  11  12        114.34         90.53         2.67 o                         
   7  11  12        112.49        121.35         3.11 o                         
   8  11  12         15.26         14.00         1.07 o                         
  -7  12  12         27.91         28.61         1.59 o                         
  -6  12  12          6.60          3.38         1.19 o                         
  -5  12  12          0.21         -1.57         1.57 o                         
  -4  12  12          9.55         13.80         2.30 o                         
  -3  12  12        252.71        276.93         8.34 o                         
  -2  12  12        241.03        234.17         7.52 o                         
  -1  12  12       1409.84       1384.99        26.89 o                         
   0  12  12        950.48        869.67        17.78 o                         
   1  12  12       1210.74       1208.84        21.44 o                         
   2  12  12        785.86        792.36        12.29 o                         
   3  12  12         81.97         83.50         2.64 o                         
   4  12  12        185.10        209.53         4.37 o                         
   5  12  12          5.25          4.85         1.22 o                         
   6  12  12         43.16         35.86         1.66 o                         
   7  12  12         82.44         91.55         2.72 o                         
  -7  13  12         67.06         64.09         3.24 o                         
  -6  13  12          5.75          4.20         1.44 o                         
  -5  13  12         71.69         60.79         4.77 o                         
  -4  13  12         20.01         22.35         2.92 o                         
  -3  13  12         75.90         61.34         7.00 o                         
  -2  13  12         39.70         42.95         3.13 o                         
  -1  13  12         59.54         63.64         2.72 o                         
   0  13  12          6.51         12.10         2.17 o                         
   1  13  12        157.99        166.56         4.00 o                         
   2  13  12          9.70          9.21         1.32 o                         
   3  13  12          1.01          1.15         1.21 o                         
   4  13  12          0.34          0.16         1.28 o                         
   5  13  12         15.74         13.77         1.42 o                         
   6  13  12          5.97          3.01         1.06 o                         
   7  13  12          6.99          4.85         0.95 o                         
  -6  14  12        116.09        120.55         5.26 o                         
  -5  14  12         44.72         35.76         2.73 o                         
  -4  14  12        183.99        216.57         7.79 o                         
  -3  14  12         64.19         68.83         3.98 o                         
  -2  14  12         81.01         65.04         3.54 o                         
  -1  14  12        176.84        176.96         6.01 o                         
   0  14  12         43.12         37.35         2.49 o                         
   1  14  12        144.25        155.27         4.18 o                         
   2  14  12         18.78         17.84         1.44 o                         
   3  14  12         12.52         15.44         1.61 o                         
   4  14  12          5.36          2.87         1.20 o                         
   5  14  12         20.73         19.13         1.36 o                         
   6  14  12         10.64          5.96         1.11 o                         
  -5  15  12          0.74          0.91         1.71 o                         
  -4  15  12         56.58         64.08         3.13 o                         
  -3  15  12         11.10         12.76         1.88 o                         
  -2  15  12          0.15          0.71         2.01 o                         
  -1  15  12          0.85         -0.92         1.35 o                         
   0  15  12          3.03          0.20         1.75 o                         
   1  15  12         35.49         52.29         2.98 o                         
   2  15  12         17.01         13.94         1.60 o                         
   3  15  12         26.80         30.98         2.63 o                         
   4  15  12          9.56          5.54         0.96 o                         
   5  15  12          4.89          6.41         1.07 o                         
  -3  16  12          1.10         -1.45         1.45 o                         
  -2  16  12        135.10        137.00         4.48 o                         
  -1  16  12        107.04         84.95         3.70 o                         
   0  16  12         59.73         48.59         2.72 o                         
   1  16  12         28.40         25.54         1.79 o                         
   2  16  12          2.92          3.95         1.01 o                         
   3  16  12          0.36          1.39         1.00 o                         
 -11   1  13          5.94          5.64         1.05 o                         
 -10   1  13        250.32        231.85         4.65 o                         
  -9   1  13          0.92          1.69         1.06 o                         
  -8   1  13         12.32         16.35         1.23 o                         
  -7   1  13         26.39         21.66         1.39 o                         
  -6   1  13          0.50          0.50         0.95 o                         
  -5   1  13        845.25        869.98         9.65 o                         
  -4   1  13        600.00        619.54        10.83 o                         
  -3   1  13        225.34        221.01         5.71 o                         
  -2   1  13         50.04         50.10         2.64 o                         
  -1   1  13        532.37        532.91        10.49 o                         
   0   1  13         51.57         53.88         2.53 o                         
   1   1  13        235.17        203.96         4.90 o                         
   2   1  13          6.84         11.81         2.27 o                         
   3   1  13        307.98        290.91         6.60 o                         
   4   1  13        171.61        167.93         5.79 o                         
   5   1  13        107.14        103.93         2.35 o                         
   6   1  13        294.62        308.79         4.46 o                         
   7   1  13         51.88         50.17         2.72 o                         
   8   1  13         10.52          8.33         1.22 o                         
   9   1  13         33.07         34.36         1.63 o                         
  10   1  13          7.78          7.45         1.07 o                         
 -10   2  13         24.08         17.56         1.22 o                         
  -9   2  13        172.82        189.05         3.52 o                         
  -8   2  13        772.66        758.09         9.96 o                         
  -7   2  13          6.99          6.07         1.18 o                         
  -6   2  13        227.54        207.13         4.20 o                         
  -5   2  13         34.69         38.51         1.47 o                         
  -4   2  13         41.77         34.78         2.58 o                         
  -3   2  13         19.97         25.75         2.14 o                         
  -2   2  13         16.87          7.52         1.92 o                         
  -1   2  13       3261.65       3398.89        50.01 o                         
   0   2  13         15.39          1.97         1.11 o                         
   1   2  13         17.87         44.36         2.51 o                         
   2   2  13       1857.04       1865.24        27.15 o                         
   3   2  13        262.84        228.28         5.73 o                         
   4   2  13         90.90         88.08         4.27 o                         
   5   2  13        228.59        221.70         3.70 o                         
   6   2  13         11.91          9.21         1.18 o                         
   7   2  13          6.16          8.21         1.28 o                         
   8   2  13          6.89          7.20         1.27 o                         
   9   2  13          6.66          7.87         1.24 o                         
  10   2  13         44.36         44.33         1.59 o                         
 -10   3  13         24.60         22.09         1.21 o                         
  -9   3  13        217.26        232.53         4.00 o                         
  -8   3  13          2.52          2.27         1.28 o                         
  -7   3  13          8.12          5.00         1.90 o                         
  -6   3  13         12.19          5.91         1.30 o                         
  -5   3  13          0.81          0.60         1.05 o                         
  -4   3  13        272.59        280.25         5.88 o                         
  -3   3  13         76.02         71.29         3.15 o                         
  -2   3  13        340.53        399.55         7.63 o                         
  -1   3  13        130.21        139.74         4.27 o                         
   0   3  13          5.92          1.45         1.14 o                         
   1   3  13         52.32         42.33         2.45 o                         
   2   3  13         25.15         19.42         2.17 o                         
   3   3  13        756.36        793.08        14.47 o                         
   4   3  13        140.56        137.36         3.23 o                         
   5   3  13        502.50        485.66         6.72 o                         
   6   3  13         38.30         41.87         1.80 o                         
   7   3  13        100.86         94.86         3.43 o                         
   8   3  13        180.79        156.96         3.28 o                         
   9   3  13         63.92         67.66         1.99 o                         
  10   3  13          8.80          6.46         0.99 o                         
 -10   4  13          6.45          6.76         0.88 o                         
  -9   4  13         99.56         86.68         2.37 o                         
  -8   4  13        575.74        606.95         8.69 o                         
  -7   4  13        761.93        741.40        15.67 o                         
  -6   4  13        100.33         92.81         2.63 o                         
  -5   4  13          1.27          3.83         1.14 o                         
  -4   4  13          7.63          7.12         1.10 o                         
  -3   4  13          0.32          0.37         1.52 o                         
  -2   4  13        393.84        447.48         9.68 o                         
  -1   4  13        168.82        145.07         4.88 o                         
   0   4  13        500.52        462.14         9.08 o                         
   1   4  13        300.98        337.59         7.47 o                         
   2   4  13        197.09        160.67         5.01 o                         
   3   4  13        353.35        358.17        10.02 o                         
   4   4  13        593.95        578.42         7.35 o                         
   5   4  13        153.18        146.61         4.08 o                         
   6   4  13        160.42        159.91         3.20 o                         
   7   4  13          0.61          0.89         1.05 o                         
   8   4  13          9.78          8.41         1.24 o                         
   9   4  13          0.60          0.22         0.95 o                         
  10   4  13          0.73         -0.64         0.94 o                         
 -10   5  13         29.68         31.99         1.23 o                         
  -9   5  13         74.40         92.35         2.77 o                         
  -8   5  13         13.07         13.68         1.35 o                         
  -7   5  13         14.95          8.60         1.29 o                         
  -6   5  13         38.81         58.66         1.98 o                         
  -5   5  13       2337.78       2321.57        31.53 o                         
  -4   5  13         12.15         16.44         1.41 o                         
  -3   5  13        380.85        363.87        10.66 o                         
  -2   5  13        229.18        230.94         6.38 o                         
  -1   5  13         93.85        102.33         4.34 o                         
   0   5  13        308.35        337.54         7.35 o                         
   1   5  13       2329.75       2362.73        33.66 o                         
   2   5  13         14.46         20.12         2.53 o                         
   3   5  13         34.95         38.60         1.97 o                         
   4   5  13        481.31        433.07         6.69 o                         
   5   5  13        205.86        218.32         3.44 o                         
   6   5  13        119.85        124.05         2.88 o                         
   7   5  13          0.78          0.41         1.08 o                         
   8   5  13        316.08        315.16         5.67 o                         
   9   5  13          6.30          5.10         1.13 o                         
  10   5  13          0.18          1.00         0.95 o                         
 -10   6  13          2.93          4.43         1.04 o                         
  -9   6  13         23.60         23.53         1.34 o                         
  -8   6  13        163.47        150.31         3.78 o                         
  -7   6  13        178.12        191.24         4.24 o                         
  -6   6  13          4.16          7.62         1.42 o                         
  -5   6  13         53.42         53.30         2.15 o                         
  -4   6  13         15.82         12.92         1.44 o                         
  -3   6  13        665.30        628.98         9.47 o                         
  -2   6  13        544.44        453.20        12.32 o                         
  -1   6  13          3.70          2.32         1.76 o                         
   0   6  13       3146.62       3044.87        45.55 o                         
   1   6  13        171.19        158.70         5.10 o                         
   2   6  13         27.52         28.25         2.05 o                         
   3   6  13         51.06         54.59         1.79 o                         
   4   6  13          8.32          6.49         1.16 o                         
   5   6  13         20.34         16.61         1.30 o                         
   6   6  13        300.05        297.85         6.74 o                         
   7   6  13        175.03        172.19         3.56 o                         
   8   6  13         51.76         49.03         1.88 o                         
   9   6  13         36.49         33.70         1.52 o                         
  10   6  13         51.67         39.94         1.70 o                         
 -10   7  13         49.72         59.44         1.85 o                         
  -9   7  13          0.54          0.73         0.99 o                         
  -8   7  13         46.49         58.84         2.20 o                         
  -7   7  13         17.70         17.20         1.50 o                         
  -6   7  13        473.02        476.94         9.34 o                         
  -5   7  13        483.40        435.54         7.64 o                         
  -4   7  13         46.74         38.69         1.86 o                         
  -3   7  13         17.14         16.57         1.48 o                         
  -2   7  13         75.89         72.36         2.23 o                         
  -1   7  13        574.03        542.06         9.60 o                         
   0   7  13        107.64        107.21         4.15 o                         
   1   7  13        160.57        156.44         3.31 o                         
   2   7  13         78.45         81.79         2.34 o                         
   3   7  13        847.69        858.31        13.10 o                         
   4   7  13       1163.64       1171.06        16.38 o                         
   5   7  13        609.79        631.89         8.93 o                         
   6   7  13         54.97         56.18         2.05 o                         
   7   7  13         51.00         52.62         2.08 o                         
   8   7  13        189.13        188.80         3.47 o                         
   9   7  13          9.73          8.49         1.07 o                         
  -9   8  13        111.82        111.71         2.84 o                         
  -8   8  13         43.74         55.12         2.01 o                         
  -7   8  13         24.84         23.70         1.69 o                         
  -6   8  13         43.40         34.77         2.19 o                         
  -5   8  13        464.87        469.01         8.80 o                         
  -4   8  13         48.15         48.46         2.25 o                         
  -3   8  13         10.86         22.34         1.90 o                         
  -2   8  13       2263.49       1981.33        34.04 o                         
  -1   8  13       1467.59       1395.72        24.84 o                         
   0   8  13        274.35        269.52         5.22 o                         
   1   8  13        158.78        145.39         4.09 o                         
   2   8  13         36.20         38.16         1.69 o                         
   3   8  13         10.42          9.47         1.30 o                         
   4   8  13        529.01        544.59         8.33 o                         
   5   8  13        102.39        108.55         3.23 o                         
   6   8  13        442.68        439.54         6.97 o                         
   7   8  13          0.00         -0.43         1.19 o                         
   8   8  13          2.31          2.43         1.02 o                         
   9   8  13          0.11         -0.65         0.95 o                         
  -9   9  13          0.60          2.02         1.01 o                         
  -8   9  13         22.40         23.94         1.40 o                         
  -7   9  13         66.58         64.88         2.29 o                         
  -6   9  13         75.98         84.52         3.09 o                         
  -5   9  13        109.76        104.56         3.60 o                         
  -4   9  13        663.87        645.84        13.48 o                         
  -3   9  13        445.09        417.82         8.52 o                         
  -2   9  13         72.34         57.98         4.44 o                         
  -1   9  13        216.06        228.42         7.11 o                         
   0   9  13        100.25         97.21         4.62 o                         
   1   9  13       1192.47       1158.74        17.28 o                         
   2   9  13          6.31          5.47         1.14 o                         
   3   9  13        698.07        686.31        10.12 o                         
   4   9  13         25.49         22.98         1.54 o                         
   5   9  13        539.14        567.50         8.61 o                         
   6   9  13         38.92         37.60         1.72 o                         
   7   9  13          1.18          0.36         1.11 o                         
   8   9  13         16.37         12.31         1.17 o                         
   9   9  13         33.11         32.90         2.72 o                         
  -8  10  13         35.36         43.83         2.26 o                         
  -7  10  13         49.34         37.35         2.01 o                         
  -6  10  13          2.65          2.44         1.48 o                         
  -5  10  13          0.09          0.01         1.55 o                         
  -4  10  13        140.61        138.28         4.19 o                         
  -3  10  13        290.84        253.38         7.80 o                         
  -2  10  13        124.08        115.29         5.86 o                         
  -1  10  13        784.31        721.79        17.38 o                         
   0  10  13          0.36          1.81         2.94 o                         
   1  10  13         38.41         40.88         2.07 o                         
   2  10  13         17.28         19.33         1.68 o                         
   3  10  13        144.02        139.53         3.02 o                         
   4  10  13        209.56        199.27         3.94 o                         
   5  10  13         13.62          6.24         1.58 o                         
   6  10  13         13.41          9.71         1.32 o                         
   7  10  13         31.05         37.36         1.55 o                         
   8  10  13         78.49         67.11         2.57 o                         
  -8  11  13         37.37         33.78         1.67 o                         
  -7  11  13         15.94         17.86         1.47 o                         
  -6  11  13         25.38         25.98         1.89 o                         
  -5  11  13         22.68         19.14         1.83 o                         
  -4  11  13        136.15        133.66         5.31 o                         
  -3  11  13        218.53        202.00         6.70 o                         
  -2  11  13        238.99        227.10         8.59 o                         
  -1  11  13         40.05         38.27         3.13 o                         
   0  11  13        225.26        223.47         7.11 o                         
   1  11  13        430.75        422.30         7.74 o                         
   2  11  13        182.08        189.82         4.45 o                         
   3  11  13         15.63         17.19         1.59 o                         
   4  11  13        191.26        173.77         3.93 o                         
   5  11  13        165.67        164.16         4.04 o                         
   6  11  13          0.03          0.39         0.94 o                         
   7  11  13          0.41         -0.88         1.08 o                         
   8  11  13          0.11         -0.28         0.95 o                         
  -7  12  13          7.23          3.20         1.05 o                         
  -6  12  13          7.98          4.83         1.49 o                         
  -5  12  13         73.03         69.39         3.20 o                         
  -4  12  13          6.29          5.79         1.97 o                         
  -3  12  13          0.18         -0.44         2.41 o                         
  -2  12  13        405.84        330.44        16.02 o                         
  -1  12  13        245.61        236.82         8.70 o                         
   0  12  13        287.95        278.81         7.11 o                         
   1  12  13         68.62         40.23         2.12 o                         
   2  12  13        144.69        141.58         3.72 o                         
   3  12  13        129.56        135.72         3.36 o                         
   4  12  13         14.12          9.29         1.35 o                         
   5  12  13          0.14         -1.07         1.07 o                         
   6  12  13         43.43         39.23         1.59 o                         
   7  12  13          0.19          0.63         0.99 o                         
  -6  13  13          5.58          7.32         1.30 o                         
  -5  13  13         67.90         84.65         7.11 o                         
  -4  13  13          1.51         -1.19         1.64 o                         
  -3  13  13        100.89        115.07         4.78 o                         
  -2  13  13          4.72          4.43         1.88 o                         
  -1  13  13          0.36          3.56         2.05 o                         
   0  13  13          0.51          2.31         1.78 o                         
   1  13  13        295.96        345.90         6.58 o                         
   2  13  13         51.44         49.07         2.39 o                         
   3  13  13         32.29         31.71         1.71 o                         
   4  13  13          0.33          0.84         1.24 o                         
   5  13  13         55.99         48.54         2.75 o                         
   6  13  13          5.98          6.02         1.06 o                         
  -5  14  13          4.26          5.59         1.71 o                         
  -4  14  13         47.21         56.07         4.66 o                         
  -3  14  13         81.06         79.82         5.83 o                         
  -2  14  13        269.30        280.37         7.93 o                         
  -1  14  13          7.91         12.41         2.73 o                         
   0  14  13          6.59          1.11         1.57 o                         
   1  14  13          0.59          1.47         1.06 o                         
   2  14  13          2.60          7.46         1.54 o                         
   3  14  13          0.79          1.68         1.04 o                         
   4  14  13          0.17          0.22         1.01 o                         
   5  14  13          1.30         -0.71         1.00 o                         
  -4  15  13          1.85          3.79         1.23 o                         
  -3  15  13          2.77          4.98         1.46 o                         
  -2  15  13         25.86         19.07         2.17 o                         
  -1  15  13         66.09         72.34         4.53 o                         
   0  15  13          2.40         -1.19         1.64 o                         
   1  15  13         16.87         17.21         2.26 o                         
   2  15  13        112.95        121.17         3.79 o                         
   3  15  13         23.92         30.56         1.53 o                         
   4  15  13         43.11         33.63         4.74 o                         
  -2  16  13          1.15          3.05         3.56 o                         
  -1  16  13         17.08         10.12         2.22 o                         
   0  16  13          1.47          0.21         1.46 o                         
   1  16  13         21.46         20.84         2.56 o                         
   2  16  13         22.09         16.13         1.64 o                         
 -10   0  14         30.36         22.99         1.78 o                         
  -9   0  14         46.11         51.54         2.40 o                         
  -8   0  14        523.44        596.79        11.72 o                         
  -7   0  14        111.19         92.42         4.20 o                         
  -6   0  14         54.91         62.59         3.08 o                         
  -5   0  14         20.88         16.27         1.83 o                         
  -4   0  14          6.48          4.25         1.36 o                         
  -3   0  14        171.12        162.02         6.63 o                         
  -2   0  14         49.07         49.43         3.86 o                         
  -1   0  14        728.59        743.99        20.12 o                         
   0   0  14         21.47         19.54         3.29 o                         
   1   0  14        447.71        381.19        10.56 o                         
   2   0  14         34.87         43.09         4.31 o                         
   3   0  14         80.20         77.14         5.32 o                         
   4   0  14         85.53         85.81         2.88 o                         
   5   0  14       1287.00       1296.05        22.58 o                         
   6   0  14         46.60         34.65         1.92 o                         
   7   0  14         23.46         18.81         2.03 o                         
   8   0  14         48.92         41.31         2.45 o                         
   9   0  14        246.96        284.02         9.80 o                         
  10   0  14         42.79         33.83         2.30 o                         
 -10   1  14         76.21         68.55         2.28 o                         
  -9   1  14         69.47         64.53         1.94 o                         
  -8   1  14         52.75         64.78         2.02 o                         
  -7   1  14          0.78          3.16         1.05 o                         
  -6   1  14         24.95         20.60         1.59 o                         
  -5   1  14         32.27         40.37         2.30 o                         
  -4   1  14        914.25        915.28        10.00 o                         
  -3   1  14        457.96        456.26         8.70 o                         
  -2   1  14       1029.30       1119.44        17.35 o                         
  -1   1  14        915.16        923.05        16.99 o                         
   0   1  14          6.29          7.23         1.78 o                         
   1   1  14       1043.33       1174.84        18.04 o                         
   2   1  14        251.36        257.80         6.08 o                         
   3   1  14          3.80          2.55         1.53 o                         
   4   1  14          1.71          1.15         0.87 o                         
   5   1  14         20.65         23.86         1.29 o                         
   6   1  14         22.13         20.65         1.26 o                         
   7   1  14         60.15         61.51         2.14 o                         
   8   1  14         30.34         26.98         1.69 o                         
   9   1  14         22.85         23.91         1.41 o                         
  10   1  14          0.19         -0.84         0.84 o                         
 -10   2  14         29.95         27.58         1.33 o                         
  -9   2  14          1.00          2.45         1.03 o                         
  -8   2  14        457.35        462.15         6.92 o                         
  -7   2  14        192.00        175.99         4.79 o                         
  -6   2  14        416.81        420.90         8.46 o                         
  -5   2  14        951.40        865.67        11.22 o                         
  -4   2  14         52.80         40.13         1.49 o                         
  -3   2  14        790.45        754.04        12.72 o                         
  -2   2  14        197.95        225.71         5.59 o                         
  -1   2  14        318.94        275.25         6.48 o                         
   0   2  14         18.85         15.71         2.40 o                         
   1   2  14         37.92         41.80         2.52 o                         
   2   2  14          6.90          9.01         1.71 o                         
   3   2  14        351.33        325.42         7.31 o                         
   4   2  14         16.26         16.75         1.32 o                         
   5   2  14         42.41         41.94         1.88 o                         
   6   2  14         34.75         41.82         1.76 o                         
   7   2  14          8.93          9.96         1.25 o                         
   8   2  14         18.91         14.44         1.28 o                         
   9   2  14         12.99         12.96         1.77 o                         
  10   2  14          4.39          4.61         0.97 o                         
 -10   3  14         10.76         13.84         0.99 o                         
  -9   3  14        120.70        127.63         2.91 o                         
  -8   3  14          0.39          1.57         1.12 o                         
  -7   3  14        458.74        467.25         6.74 o                         
  -6   3  14        278.58        269.50         5.05 o                         
  -5   3  14         17.37         22.73         1.68 o                         
  -4   3  14         79.64         77.08         1.99 o                         
  -3   3  14       2137.46       2268.49        32.53 o                         
  -2   3  14        307.35        301.52         7.01 o                         
  -1   3  14        131.01         98.10         4.86 o                         
   0   3  14        159.70        165.19         5.83 o                         
   1   3  14        503.63        486.91         9.78 o                         
   2   3  14        293.41        266.68         6.85 o                         
   3   3  14         95.95         88.96         4.77 o                         
   4   3  14         27.10         28.01         1.46 o                         
   5   3  14         18.60         19.60         1.36 o                         
   6   3  14        300.37        266.15         4.25 o                         
   7   3  14        154.08        147.42         3.12 o                         
   8   3  14         22.64         18.52         1.33 o                         
   9   3  14         14.54         10.10         1.13 o                         
  10   3  14         70.89         80.25         2.27 o                         
 -10   4  14          2.50          3.89         0.79 o                         
  -9   4  14        118.43        107.65         2.49 o                         
  -8   4  14         17.75         18.55         1.49 o                         
  -7   4  14        759.30        718.48         9.65 o                         
  -6   4  14       2672.23       2733.20        34.80 o                         
  -5   4  14       4164.45       3986.64        53.22 o                         
  -4   4  14        472.89        432.62        10.59 o                         
  -3   4  14        550.40        471.10         6.83 o                         
  -2   4  14        469.54        475.52        10.45 o                         
  -1   4  14        197.10        198.53         5.94 o                         
   0   4  14         74.95         69.70         3.82 o                         
   1   4  14        279.17        315.52         7.39 o                         
   2   4  14         39.48         32.56         2.75 o                         
   3   4  14        291.89        282.65         4.44 o                         
   4   4  14        163.69        157.95         3.09 o                         
   5   4  14        408.40        410.02         6.16 o                         
   6   4  14        281.14        286.15         4.76 o                         
   7   4  14         14.87         13.40         1.25 o                         
   8   4  14         31.30         31.92         1.53 o                         
   9   4  14          6.26          6.14         1.05 o                         
  10   4  14          4.48          4.15         0.87 o                         
 -10   5  14         37.28         32.11         1.49 o                         
  -9   5  14         10.22         10.52         1.09 o                         
  -8   5  14        129.74        144.46         3.28 o                         
  -7   5  14         59.22         55.72         2.09 o                         
  -6   5  14         57.42         59.56         2.12 o                         
  -5   5  14         57.33         52.21         2.20 o                         
  -4   5  14         73.26         84.84         3.04 o                         
  -3   5  14        418.37        395.79         6.23 o                         
  -2   5  14        174.33        156.70         3.89 o                         
  -1   5  14          3.45          1.24         1.76 o                         
   0   5  14        315.97        308.49         7.88 o                         
   1   5  14        372.25        380.12         9.23 o                         
   2   5  14        491.67        456.62         9.16 o                         
   3   5  14         82.52         80.04         2.79 o                         
   4   5  14         60.34         62.49         1.98 o                         
   5   5  14         86.92         88.92         2.39 o                         
   6   5  14         25.76         30.73         1.60 o                         
   7   5  14         28.12         31.33         1.54 o                         
   8   5  14          2.70          0.16         1.00 o                         
   9   5  14         16.29         11.22         1.21 o                         
  10   5  14         56.48         44.01         2.05 o                         
 -10   6  14          7.35          7.69         1.22 o                         
  -9   6  14          2.59          2.58         0.98 o                         
  -8   6  14          4.15          3.74         1.15 o                         
  -7   6  14         60.10         49.24         2.90 o                         
  -6   6  14        383.05        330.22         6.29 o                         
  -5   6  14        294.54        307.88         5.87 o                         
  -4   6  14          0.13         -0.27         1.33 o                         
  -3   6  14       1670.65       1618.82        25.65 o                         
  -2   6  14          0.11          1.02         1.04 o                         
  -1   6  14        298.88        287.74         4.95 o                         
   0   6  14       1455.90       1400.01        20.58 o                         
   1   6  14        302.26        249.29         5.11 o                         
   2   6  14          6.61          8.56         1.12 o                         
   3   6  14         31.93         29.76         1.57 o                         
   4   6  14        196.17        190.95         3.82 o                         
   5   6  14          5.16          6.53         1.54 o                         
   6   6  14          1.10          1.16         1.15 o                         
   7   6  14         39.24         44.42         1.82 o                         
   8   6  14          2.15          2.50         1.03 o                         
   9   6  14          5.75          5.18         1.15 o                         
  -9   7  14          7.63         11.10         1.10 o                         
  -8   7  14        182.83        208.98         4.25 o                         
  -7   7  14        275.96        227.93         4.45 o                         
  -6   7  14        187.07        188.73         4.32 o                         
  -5   7  14          0.48          0.24         1.26 o                         
  -4   7  14        501.39        500.51         8.45 o                         
  -3   7  14          6.33          7.17         1.37 o                         
  -2   7  14        369.77        339.90         6.48 o                         
  -1   7  14        102.05        106.67         3.25 o                         
   0   7  14       1074.98       1036.39        13.41 o                         
   1   7  14        438.12        413.84         5.94 o                         
   2   7  14          7.48         10.59         1.65 o                         
   3   7  14        707.71        688.97        10.86 o                         
   4   7  14        933.36        910.98        13.98 o                         
   5   7  14        126.15        125.32         3.19 o                         
   6   7  14        212.72        206.74         4.08 o                         
   7   7  14          3.36          6.26         1.30 o                         
   8   7  14         10.77         12.69         1.27 o                         
   9   7  14         21.65         22.95         1.43 o                         
  -9   8  14          7.34         10.16         1.05 o                         
  -8   8  14         44.23         48.14         2.96 o                         
  -7   8  14         18.93         31.39         2.08 o                         
  -6   8  14          0.52          1.70         1.50 o                         
  -5   8  14         33.66         47.76         2.43 o                         
  -4   8  14        945.23        971.83        16.22 o                         
  -3   8  14         48.46         55.58         2.22 o                         
  -2   8  14        343.80        364.88         7.63 o                         
  -1   8  14        202.85        158.37         4.32 o                         
   0   8  14        543.80        550.05        10.49 o                         
   1   8  14        159.37        163.13         3.64 o                         
   2   8  14         34.88         32.17         1.77 o                         
   3   8  14         10.57          8.50         1.34 o                         
   4   8  14         12.65          9.94         1.39 o                         
   5   8  14        238.51        244.73         4.61 o                         
   6   8  14        448.06        452.65         7.56 o                         
   7   8  14        185.86        178.92         4.16 o                         
   8   8  14        131.49        134.18         2.94 o                         
   9   8  14         13.82         14.06         1.09 o                         
  -8   9  14          8.36          8.79         1.16 o                         
  -7   9  14         78.14         90.46         4.10 o                         
  -6   9  14         35.11         38.45         2.14 o                         
  -5   9  14        154.04        146.28         4.01 o                         
  -4   9  14         66.46         65.45         2.92 o                         
  -3   9  14        197.48        180.76         4.83 o                         
  -2   9  14        347.25        367.14        17.92 o                         
  -1   9  14         26.34         38.50         3.13 o                         
   0   9  14        585.89        590.02        12.44 o                         
   1   9  14        614.20        557.97         9.67 o                         
   2   9  14         78.46         64.33         3.33 o                         
   3   9  14        429.00        434.31         7.33 o                         
   4   9  14        155.23        136.96         3.29 o                         
   5   9  14          3.35          5.88         1.35 o                         
   6   9  14         17.00         17.83         1.33 o                         
   7   9  14         12.66         12.39         1.28 o                         
   8   9  14         13.58         12.16         1.21 o                         
  -8  10  14         18.50         22.49         2.37 o                         
  -7  10  14          1.45          5.06         1.28 o                         
  -6  10  14          0.01         -0.61         1.28 o                         
  -5  10  14         62.12         46.45         2.47 o                         
  -4  10  14        605.56        643.24        12.21 o                         
  -3  10  14        135.58        107.02         4.78 o                         
  -2  10  14        438.43        452.26        18.41 o                         
  -1  10  14          0.04         -0.93         1.88 o                         
   0  10  14        786.90        821.81        17.07 o                         
   1  10  14        100.82        106.09         3.18 o                         
   2  10  14          1.29          3.27         1.39 o                         
   3  10  14          5.53          7.54         1.32 o                         
   4  10  14         30.41         41.75         1.80 o                         
   5  10  14         11.41          8.29         1.32 o                         
   6  10  14          6.04          4.29         1.21 o                         
   7  10  14          4.81          2.65         0.94 o                         
   8  10  14        127.44        110.52         3.08 o                         
  -7  11  14         29.46         30.20         1.70 o                         
  -6  11  14         21.44         21.20         1.76 o                         
  -5  11  14         98.69        114.73         4.17 o                         
  -4  11  14         14.16         12.57         2.30 o                         
  -3  11  14         22.62         16.25         4.98 o                         
  -2  11  14          7.23          5.87         3.56 o                         
  -1  11  14          0.17         -1.15         1.88 o                         
   0  11  14         39.60         39.08         3.18 o                         
   1  11  14        197.58        203.99         4.63 o                         
   2  11  14        152.66        151.39         3.87 o                         
   3  11  14          5.98          6.56         1.54 o                         
   4  11  14         13.09         16.14         1.50 o                         
   5  11  14          3.70          1.98         1.21 o                         
   6  11  14         38.67         36.11         1.42 o                         
   7  11  14          2.19          2.23         1.02 o                         
  -7  12  14          0.02         -0.18         1.07 o                         
  -6  12  14        241.50        230.88         6.43 o                         
  -5  12  14        103.95         97.45         7.82 o                         
  -4  12  14         62.01         62.55         4.01 o                         
  -3  12  14         77.31         65.59         3.70 o                         
  -2  12  14        191.41        171.31         6.13 o                         
  -1  12  14         36.13         27.17         2.82 o                         
   0  12  14         83.39         77.00         3.46 o                         
   1  12  14         37.19         43.30         2.09 o                         
   2  12  14        107.83         92.09         3.39 o                         
   3  12  14         80.92         85.67         2.93 o                         
   4  12  14         29.56         25.53         1.76 o                         
   5  12  14         36.32         34.36         1.72 o                         
   6  12  14         10.70          7.93         1.12 o                         
   7  12  14          0.59          1.61         0.80 o                         
  -6  13  14         52.12         48.47         3.02 o                         
  -5  13  14          0.71          1.78         2.01 o                         
  -4  13  14          6.93          5.18         1.75 o                         
  -3  13  14         54.13         47.66         3.13 o                         
  -2  13  14         10.51          7.11         2.51 o                         
  -1  13  14          9.61          7.49         2.17 o                         
   0  13  14        440.93        439.26         9.87 o                         
   1  13  14         56.33         51.84         2.21 o                         
   2  13  14         74.67         72.26         2.54 o                         
   3  13  14         45.38         41.44         2.17 o                         
   4  13  14          9.48          6.55         1.34 o                         
   5  13  14          2.28          2.85         1.14 o                         
   6  13  14          5.53          3.35         1.16 o                         
  -5  14  14         16.07         23.47         2.85 o                         
  -4  14  14         35.69         38.15         2.30 o                         
  -3  14  14         55.00         61.67         8.54 o                         
  -2  14  14          5.15          4.62         2.51 o                         
  -1  14  14        138.98        146.90         6.54 o                         
   0  14  14          1.70         -0.49         1.49 o                         
   1  14  14          4.90          5.92         1.27 o                         
   2  14  14         19.68         30.40         3.34 o                         
   3  14  14          0.07          0.43         1.06 o                         
   4  14  14         21.70         18.15         1.57 o                         
   5  14  14          5.13          3.27         1.13 o                         
  -3  15  14          1.43          1.22         1.71 o                         
  -2  15  14          4.97          8.97         2.01 o                         
  -1  15  14          1.14          4.51         4.27 o                         
   0  15  14          0.76         -1.71         1.71 o                         
   1  15  14          9.71          7.76         2.87 o                         
   2  15  14          9.63          7.53         1.06 o                         
   3  15  14         35.97         39.39         2.53 o                         
  -1  16  14         17.52         22.05         2.22 o                         
   0  16  14        156.49        178.03         6.27 o                         
 -10   1  15          3.27          3.62         1.02 o                         
  -9   1  15         61.64         75.10         1.89 o                         
  -8   1  15        139.92        125.98         2.76 o                         
  -7   1  15        446.78        479.21         8.08 o                         
  -6   1  15       1082.58       1112.38        14.22 o                         
  -5   1  15        604.36        603.34         8.44 o                         
  -4   1  15       1357.03       1313.96        15.31 o                         
  -3   1  15       1304.24       1211.66        13.57 o                         
  -2   1  15       2017.24       1964.59        30.61 o                         
  -1   1  15        808.02        710.21        14.08 o                         
   0   1  15        158.44        151.88         5.22 o                         
   1   1  15        348.10        334.02         7.09 o                         
   2   1  15         11.58          8.25         1.80 o                         
   3   1  15         44.86         51.52         1.65 o                         
   4   1  15         27.93         20.33         1.19 o                         
   5   1  15        489.85        452.94         6.29 o                         
   6   1  15        182.66        176.49         3.13 o                         
   7   1  15        122.09        127.47         2.90 o                         
   8   1  15        156.00        159.02         3.59 o                         
   9   1  15         27.52         27.74         1.78 o
[truncated: 144,019 more chars]
